# Supplementary material for: AID Contributes to Accelerated Disease Progression in the TCL1 Mouse Transplant Model for CLL
Source: Cancers (Basel). 2021 May 26;13(11):2619. doi: 10.3390/cancers13112619 (PMC8198502; doi:10.3390/cancers13112619)
Supplement: Supplementary file 1 [file cancers-13-02619-s001.zip]

Archive with 12 entries (12 files):
- Appendix supporting figures_new 26 04 2021.pdf
- Table S1.xlsx
- Table S10.xlsx
- Table S11.xlsx
- Table S12-S13.xlsx
- Table S14.xlsx
- Table S2.xlsx
- Table S3.xlsx
- Table S4.xlsx
- Table S5.xlsx
- Table S6-8.xlsx
- Table S9.xlsx
