# Supplementary material for: AID Contributes to Accelerated Disease Progression in the TCL1 Mouse Transplant Model for CLL
Source: Cancers (Basel). 2021 May 26;13(11):2619. doi: 10.3390/cancers13112619 (PMC8198502; doi:10.3390/cancers13112619)
Supplement: Supplementary file 1 [file cancers-13-02619-s001.zip › Table S1.xlsx]

## Sheet: Tabelle1
	mouse ID	sex	genotype	tumor line	transplantation round	survival [days]	phenotype	NGS analysis in this study	already published
TCL1 tumors	D22	m	Tcl1tg		primary tumor	434	CLL	WES, BCR, mutation signature analysis, Sµ region sequencing	WES + BCR published in Zaborsky et al., 2019
	E31	f	Tcl1tg		primary tumor	388	CLL	WES, BCR, mutation signature analysis, Sµ region sequencing	WES + BCR published in Zaborsky et al., 2019
	347	m	Tcl1tg		primary tumor	368	CLL	WES, BCR, mutation signature analysis, RNAseq, Sµ region sequencing	WES + BCR published in Zaborsky et al., 2019
	C25	f	Tcl1tg		primary tumor	435	CLL	mutation signature analysis	WES + BCR published in Zaborsky et al., 2019
	F3	m	Tcl1tg		primary tumor	245	CLL	mutation signature analysis	WES + BCR published in Zaborsky et al., 2019
	212	m	Tcl1tg		primary tumor	342	CLL	mutation signature analysis	WES + BCR published in Zaborsky et al., 2019
	221	m	Tcl1tg		primary tumor	388	CLL	mutation signature analysis	WES + BCR published in Zaborsky et al., 2019
	285_20	f	Tcl1tg		primary tumor	249	CLL	BCR analysis, RNAseq
	314_20	m	Tcl1tg		primary tumor	358	CLL	BCR analysis, RNAseq, Sµ region sequencing (tail DNA as negative control)
	288_20	m	Tcl1tg		primary tumor	318	CLL
	224_20	f	Tcl1tg		primary tumor	375	CLL
TCL1 Tx	CD92	f	Tcl1tg TX	E31	1	98	CLL	WES, BCR, mutation signature analysis, Sµ region sequencing	BCR published in Zaborsky et al., 2019
	CD95	f	Tcl1tg TX	E31	1	51	CLL	WES, BCR, mutation signature analysis	BCR published in Zaborsky et al., 2019
	702	f	Tcl1tg TX	347	1	57	CLL	WES, BCR, mutation signature analysis, Sµ region sequencing	BCR published in Zaborsky et al., 2019
	703	f	Tcl1tg TX	347	1	81	CLL	WES, BCR, mutation signature analysis, RNAseq	BCR published in Zaborsky et al., 2019
	P42	m	Tcl1tg TX	D22	1	93	CLL	WES, BCR, mutation signature analysis, Sµ region sequencing	BCR published in Zaborsky et al., 2019
	P43	m	Tcl1tg TX	D22	1	85	CLL	WES, BCR, mutation signature analysis	BCR published in Zaborsky et al., 2019
	70_14	m	Tcl1tg TX	285_20	1	67	CLL	BCR analysis, RNAseq
	71_14	m	Tcl1tg TX	285_20	1	67	CLL	BCR analysis, RNAseq
	113_14	m	Tcl1tg TX	314_20	1	150	CLL	BCR analysis, RNAseq
	120_14	m	Tcl1tg TX	314_20	1	134	CLL	BCR analysis, RNAseq
	O9	m	Tcl1tg TX	C25	1	147	CLL	BCR analysis	BCR published in Zaborsky et al., 2019
	O11	m	Tcl1tg TX	C25	1	150	CLL	BCR analysis	BCR published in Zaborsky et al., 2019
	69_14	f	Tcl1tg TX	288_20	1	27	CLL
	78_14	f	Tcl1tg TX	288_20	1	33	CLL
	79_14	f	Tcl1tg TX	224_20	1	49	CLL
	80_14	f	Tcl1tg TX	224_20	1	75	CLL
TCL1 multiple Tx	642	f	Tcl1tg multiple TX	C25	5	46	CLL	mutation signature analysis	BCR published in Zaborsky et al., 2019
	Q67	f	Tcl1tg multiple TX	C25	6	35	CLL	mutation signature analysis, Sµ region sequencing	WES + BCR published in Zaborsky et al., 2019
	R62	m	Tcl1tg multiple TX	D22	3	49	CLL	mutation signature analysis	WES + BCR published in Zaborsky et al., 2019
	Q76	m	Tcl1tg multiple TX	D22	7	34	CLL	mutation signature analysis, Sµ region sequencing	WES + BCR published in Zaborsky et al., 2019
	Q82	f	Tcl1tg multiple TX	E31	2	70	CLL	mutation signature analysis	WES + BCR published in Zaborsky et al., 2019
TCL1 AIDKO tumors	111_114	m	AIDKO Tcl1tg		primary tumor	393	CLL	WES, BCR, mutation signature analysis, RNAseq, Sµ region sequencing
	82_114	f	AIDKO Tcl1tg		primary tumor	446	CLL	WES, BCR, mutation signature analysis, RNAseq, Sµ region sequencing
	91_114	m	AIDKO Tcl1tg		primary tumor	449	CLL	WES, BCR, mutation signature analysis, RNAseq, Sµ region sequencing
	97_114	m	AIDKO Tcl1tg		primary tumor	405	CLL	BCR analysis
	109_114	m	AIDKO Tcl1tg		primary tumor	530	CLL	BCR analysis
	94_114	m	AIDKO Tcl1tg		primary tumor	484	CLL
	106_114	f	AIDKO Tcl1tg		primary tumor	341	CLL
	117_114	m	AIDKO Tcl1tg		primary tumor	415	CLL
TCL1 AIDKO Tx	72_14	m	AIDKO Tcl1tg TX	111_114	1	48	CLL (early)	WES, BCR, mutation signature analysis, RNAseq, Sµ region sequencing
	73_14	m	AIDKO Tcl1tg TX	111_114	1	67	CLL (early)	WES, BCR, mutation signature analysis, RNAseq
	121_14	m	AIDKO Tcl1tg TX	82_114	1	102	CLL (early)	WES, BCR, mutation signature analysis, RNAseq, Sµ region sequencing
	122_14	m	AIDKO Tcl1tg TX	82_114	1	256	CLL (late)	WES, BCR, mutation signature analysis, RNAseq
	125_14	m	AIDKO Tcl1tg TX	91_114	1	234	CLL (late)	WES, BCR, mutation signature analysis, RNAseq, Sµ region sequencing
	126_14	m	AIDKO Tcl1tg TX	91_114	1		no tumor growth
	166_14	f	AIDKO Tcl1tg TX	97_114	1		no tumor growth
	167_14	f	AIDKO Tcl1tg TX	97_114	1	83	CLL (early)	BCR analysis
	168_14	f	AIDKO Tcl1tg TX	97_114	1	48	CLL (early)	BCR analysis
	169_14	f	AIDKO Tcl1tg TX	109_114	1	70	CLL (early)	BCR analysis
	170_14	f	AIDKO Tcl1tg TX	109_114	1	164	CLL (late)	BCR analysis
	171_14	f	AIDKO Tcl1tg TX	109_114	1		no tumor growth
	83_14	f	AIDKO Tcl1tg TX	94_114	1		no tumor growth
	84_14	f	AIDKO Tcl1tg TX	94_114	1		no tumor growth
	81_14	f	AIDKO Tcl1tg TX	106_114	1		T cell lymphoma
	82_14	f	AIDKO Tcl1tg TX	106_114	1		T cell lymphoma
	127_14	m	AIDKO Tcl1tg TX	117_114	1	231	CLL (late)
	128_14	m	AIDKO Tcl1tg TX	117_114	1	95	CLL (early)
