# Supplementary material for: AID Contributes to Accelerated Disease Progression in the TCL1 Mouse Transplant Model for CLL
Source: Cancers (Basel). 2021 May 26;13(11):2619. doi: 10.3390/cancers13112619 (PMC8198502; doi:10.3390/cancers13112619)
Supplement: Supplementary file 1 [file cancers-13-02619-s001.zip › Table S10.xlsx]

## Sheet: Table S8
Comparison	ID	Description	GeneRatio	BgRatio	pvalue	p.adjust	qvalue	geneID	Count
TCL1 vs TCL1-AIDKO	mmu03040	Spliceosome	3/13	134/8890	0.000857436	0.0240082	0.0171487	Hspa1a/Hspa1b/Magohb	3
TCL1 vs TCL1-AIDKO	mmu05134	Legionellosis	2/13	61/8890	0.00344099	0.0331591	0.023685	Hspa1a/Hspa1b	2
TCL1 vs TCL1-AIDKO	mmu04213	Longevity regulating pathway - multiple species	2/13	62/8890	0.00355276	0.0331591	0.023685	Hspa1a/Hspa1b	2
TCL1 vs TCL1-AIDKO	mmu04612	Antigen processing and presentation	2/13	90/8890	0.00735282	0.0514698	0.0367641	Hspa1a/Hspa1b	2
TCL1 vs TCL1-AIDKO	mmu05145	Toxoplasmosis	2/13	110/8890	0.0108264	0.0606281	0.0433058	Hspa1a/Hspa1b	2
TCL1 vs TCL1-AIDKO	mmu04915	Estrogen signaling pathway	2/13	134/8890	0.0157776	0.073629	0.0525921	Hspa1a/Hspa1b	2
TCL1 vs TCL1-AIDKO	mmu05162	Measles	2/13	146/8890	0.0185574	0.0742297	0.0530212	Hspa1a/Hspa1b	2
TCL1 vs TCL1-AIDKO	mmu00604	Glycosphingolipid biosynthesis - ganglio series	1/13	15/8890	0.0217286	0.07605	0.0543215	St3gal5	1
TCL1 vs TCL1-AIDKO	mmu04141	Protein processing in endoplasmic reticulum	2/13	172/8890	0.0252368	0.0785143	0.0560817	Hspa1a/Hspa1b	2
TCL1 vs TCL1-AIDKO	mmu05340	Primary immunodeficiency	1/13	36/8890	0.051417	0.124825	0.0891604	Aicda	1
TCL1 vs TCL1-AIDKO	mmu05020	Prion disease	2/13	268/8890	0.0567439	0.124825	0.0891604	Hspa1a/Hspa1b	2
TCL1 vs TCL1-AIDKO	mmu04144	Endocytosis	2/13	272/8890	0.0582622	0.124825	0.0891604	Hspa1a/Hspa1b	2
TCL1 vs TCL1-AIDKO	mmu04672	Intestinal immune network for IgA production	1/13	43/8890	0.0611268	0.124825	0.0891604	Aicda	1
TCL1 vs TCL1-AIDKO	mmu04060	Cytokine-cytokine receptor interaction	2/13	293/8890	0.0664698	0.124825	0.0891604	Ccr2/Tnfrsf19	2
TCL1 vs TCL1-AIDKO	mmu04010	MAPK signaling pathway	2/13	294/8890	0.0668703	0.124825	0.0891604	Hspa1a/Hspa1b	2
TCL1 vs TCL1-AIDKO	mmu05321	Inflammatory bowel disease	1/13	62/8890	0.0870215	0.152288	0.108777	Tbx21	1
TCL1 vs TCL1-AIDKO	mmu05230	Central carbon metabolism in cancer	1/13	69/8890	0.0963943	0.158767	0.113405	Slc16a3	1
TCL1 vs TCL1-AIDKO	mmu04658	Th1 and Th2 cell differentiation	1/13	88/8890	0.121389	0.188827	0.134876	Tbx21	1
TCL1 vs TCL1-AIDKO	mmu04061	Viral protein interaction with cytokine and cytokine receptor	1/13	95/8890	0.130435	0.189254	0.135181	Ccr2	1
TCL1 vs TCL1-AIDKO	mmu03015	mRNA surveillance pathway	1/13	102/8890	0.139396	0.189254	0.135181	Magohb	1
TCL1 vs TCL1-AIDKO	mmu04659	Th17 cell differentiation	1/13	104/8890	0.14194	0.189254	0.135181	Tbx21	1
TCL1 vs TCL1-AIDKO	mmu04142	Lysosome	1/13	131/8890	0.175617	0.223513	0.159652	Laptm4b	1
TCL1 vs TCL1-AIDKO	mmu03010	Ribosome	1/13	179/8890	0.232492	0.275244	0.196603	Rpl32l	1
TCL1 vs TCL1-AIDKO	mmu03013	RNA transport	1/13	182/8890	0.235923	0.275244	0.196603	Magohb	1
TCL1 vs TCL1-AIDKO	mmu04062	Chemokine signaling pathway	1/13	192/8890	0.24726	0.276931	0.197808	Ccr2	1
TCL1 vs TCL1-AIDKO	mmu04020	Calcium signaling pathway	1/13	240/8890	0.299544	0.318249	0.22732	Mcoln3	1
TCL1 vs TCL1-AIDKO	mmu05171	Coronavirus disease - COVID-19	1/13	247/8890	0.306883	0.318249	0.22732	Rpl32l	1
TCL1 vs TCL1-AIDKO	mmu05168	Herpes simplex virus 1 infection	1/13	458/8890	0.497463	0.497463	0.355331	Zfp354c	1
TCL1-AIDKO early vs late	mmu05166	Human T-cell leukemia virus 1 infection	6/28	247/8890	9.7539e-05	0.0144358	0.0118073	Espl1/Fos/Akt3/Cdkn2c/Egr2/Egr1	6
TCL1-AIDKO early vs late	mmu05210	Colorectal cancer	3/28	88/8890	0.00256742	0.140375	0.114816	Fos/Akt3/Pmaip1	3
TCL1-AIDKO early vs late	mmu01522	Endocrine resistance	3/28	93/8890	0.00300431	0.140375	0.114816	Fos/Akt3/Cdkn2c	3
TCL1-AIDKO early vs late	mmu04933	AGE-RAGE signaling pathway in diabetic complications	3/28	101/8890	0.00379393	0.140375	0.114816	Akt3/Col1a1/Egr1	3
TCL1-AIDKO early vs late	mmu04625	C-type lectin receptor signaling pathway	3/28	112/8890	0.00507033	0.142639	0.116668	Akt3/Plk3/Egr2	3
TCL1-AIDKO early vs late	mmu04380	Osteoclast differentiation	3/28	128/8890	0.0073436	0.142639	0.116668	Fos/Akt3/Fosb	3
TCL1-AIDKO early vs late	mmu04926	Relaxin signaling pathway	3/28	129/8890	0.0075027	0.142639	0.116668	Fos/Akt3/Col1a1	3
TCL1-AIDKO early vs late	mmu04915	Estrogen signaling pathway	3/28	134/8890	0.008329	0.142639	0.116668	Fos/Akt3/Gabbr1	3
TCL1-AIDKO early vs late	mmu04210	Apoptosis	3/28	136/8890	0.008674	0.142639	0.116668	Fos/Akt3/Pmaip1	3
TCL1-AIDKO early vs late	mmu05418	Fluid shear stress and atherosclerosis	3/28	146/8890	0.0105251	0.149938	0.122638	Fos/Akt3/Dusp1	3
TCL1-AIDKO early vs late	mmu05226	Gastric cancer	3/28	150/8890	0.0113252	0.149938	0.122638	Akt3/Ctnna1/Abcb1b	3
TCL1-AIDKO early vs late	mmu04010	MAPK signaling pathway	4/28	294/8890	0.0128265	0.149938	0.122638	Nr4a1/Fos/Akt3/Dusp1	4
TCL1-AIDKO early vs late	mmu05161	Hepatitis B	3/28	163/8890	0.0141651	0.149938	0.122638	Fos/Akt3/Egr2	3
TCL1-AIDKO early vs late	mmu05213	Endometrial cancer	2/28	58/8890	0.0141833	0.149938	0.122638	Akt3/Ctnna1	2
TCL1-AIDKO early vs late	mmu04929	GnRH secretion	2/28	63/8890	0.0165962	0.163749	0.133934	Akt3/Gabbr1	2
TCL1-AIDKO early vs late	mmu05031	Amphetamine addiction	2/28	69/8890	0.0197061	0.182282	0.149092	Fos/Fosb	2
TCL1-AIDKO early vs late	mmu04115	p53 signaling pathway	2/28	72/8890	0.0213461	0.184755	0.151115	Steap3/Pmaip1	2
TCL1-AIDKO early vs late	mmu04917	Prolactin signaling pathway	2/28	74/8890	0.0224702	0.184755	0.151115	Fos/Akt3	2
TCL1-AIDKO early vs late	mmu04510	Focal adhesion	3/28	201/8890	0.0246205	0.187417	0.153293	Akt3/Col1a1/Parvb	3
TCL1-AIDKO early vs late	mmu01524	Platinum drug resistance	2/28	80/8890	0.0259864	0.187417	0.153293	Akt3/Pmaip1	2
TCL1-AIDKO early vs late	mmu04662	B cell receptor signaling pathway	2/28	81/8890	0.026593	0.187417	0.153293	Fos/Akt3	2
TCL1-AIDKO early vs late	mmu04024	cAMP signaling pathway	3/28	215/8890	0.0292937	0.191158	0.156352	Fos/Akt3/Gabbr1	3
TCL1-AIDKO early vs late	mmu04512	ECM-receptor interaction	2/28	88/8890	0.0309985	0.191158	0.156352	Agrn/Col1a1	2
TCL1-AIDKO early vs late	mmu05235	PD-L1 expression and PD-1 checkpoint pathway in cancer	2/28	88/8890	0.0309985	0.191158	0.156352	Fos/Akt3	2
TCL1-AIDKO early vs late	mmu04657	IL-17 signaling pathway	2/28	91/8890	0.0329698	0.195181	0.159643	Fos/Fosb	2
TCL1-AIDKO early vs late	mmu05231	Choline metabolism in cancer	2/28	98/8890	0.0377562	0.210922	0.172518	Fos/Akt3	2
TCL1-AIDKO early vs late	mmu04620	Toll-like receptor signaling pathway	2/28	100/8890	0.0391704	0.210922	0.172518	Fos/Akt3	2
TCL1-AIDKO early vs late	mmu04660	T cell receptor signaling pathway	2/28	103/8890	0.0413294	0.210922	0.172518	Fos/Akt3	2
TCL1-AIDKO early vs late	mmu05142	Chagas disease	2/28	103/8890	0.0413294	0.210922	0.172518	Fos/Akt3	2
TCL1-AIDKO early vs late	mmu05132	Salmonella infection	3/28	253/8890	0.0441978	0.214963	0.175823	Fos/Akt3/Anxa2	3
TCL1-AIDKO early vs late	mmu04928	Parathyroid hormone synthesis, secretion and action	2/28	108/8890	0.0450261	0.214963	0.175823	Fos/Egr1	2
TCL1-AIDKO early vs late	mmu04725	Cholinergic synapse	2/28	112/8890	0.0480693	0.219048	0.179165	Fos/Akt3	2
TCL1-AIDKO early vs late	mmu04668	TNF signaling pathway	2/28	113/8890	0.0488418	0.219048	0.179165	Fos/Akt3	2
TCL1-AIDKO early vs late	mmu04935	Growth hormone synthesis, secretion and action	2/28	116/8890	0.0511866	0.222812	0.182243	Fos/Akt3	2
TCL1-AIDKO early vs late	mmu04110	Cell cycle	2/28	123/8890	0.0568132	0.236941	0.193799	Espl1/Cdkn2c	2
TCL1-AIDKO early vs late	mmu04611	Platelet activation	2/28	124/8890	0.0576343	0.236941	0.193799	Akt3/Col1a1	2
TCL1-AIDKO early vs late	mmu00100	Steroid biosynthesis	1/28	20/8890	0.061206	0.244824	0.200247	Sqle	1
TCL1-AIDKO early vs late	mmu04068	FoxO signaling pathway	2/28	131/8890	0.0634982	0.247309	0.202279	Akt3/Plk3	2
TCL1-AIDKO early vs late	mmu05135	Yersinia infection	2/28	134/8890	0.0660718	0.247669	0.202574	Fos/Akt3	2
TCL1-AIDKO early vs late	mmu04728	Dopaminergic synapse	2/28	135/8890	0.0669376	0.247669	0.202574	Fos/Akt3	2
TCL1-AIDKO early vs late	mmu04371	Apelin signaling pathway	2/28	137/8890	0.0686806	0.24792	0.20278	Akt3/Egr1	2
TCL1-AIDKO early vs late	mmu05017	Spinocerebellar ataxia	2/28	141/8890	0.0722122	0.254462	0.20813	Akt3/Sptbn2	2
TCL1-AIDKO early vs late	mmu05162	Measles	2/28	146/8890	0.0767094	0.261084	0.213547	Fos/Akt3	2
TCL1-AIDKO early vs late	mmu05224	Breast cancer	2/28	147/8890	0.0776195	0.261084	0.213547	Fos/Akt3	2
TCL1-AIDKO early vs late	mmu04932	Non-alcoholic fatty liver disease	2/28	151/8890	0.081295	0.26737	0.218688	Fos/Akt3	2
TCL1-AIDKO early vs late	mmu00062	Fatty acid elongation	1/28	29/8890	0.0875549	0.281698	0.230408	Acaa2	1
TCL1-AIDKO early vs late	mmu04934	Cushing syndrome	2/28	162/8890	0.0916771	0.288685	0.236122	Nr4a1/Cdkn2c	2
TCL1-AIDKO early vs late	mmu04215	Apoptosis - multiple species	1/28	32/8890	0.0961783	0.29655	0.242555	Pmaip1	1
TCL1-AIDKO early vs late	mmu04151	PI3K-Akt signaling pathway	3/28	359/8890	0.10178	0.307417	0.251444	Nr4a1/Akt3/Col1a1	3
TCL1-AIDKO early vs late	mmu05152	Tuberculosis	2/28	180/8890	0.109455	0.323987	0.264996	Akt3/Plk3	2
TCL1-AIDKO early vs late	mmu04216	Ferroptosis	1/28	40/8890	0.118792	0.344729	0.281961	Steap3	1
TCL1-AIDKO early vs late	mmu04062	Chemokine signaling pathway	2/28	192/8890	0.121787	0.346624	0.283512	Akt3/Ccl6	2
TCL1-AIDKO early vs late	mmu05205	Proteoglycans in cancer	2/28	205/8890	0.135523	0.378441	0.309536	Akt3/Col1a1	2
TCL1-AIDKO early vs late	mmu04973	Carbohydrate digestion and absorption	1/28	48/8890	0.140859	0.379038	0.310024	Akt3	1
TCL1-AIDKO early vs late	mmu05030	Cocaine addiction	1/28	48/8890	0.140859	0.379038	0.310024	Fosb	1
TCL1-AIDKO early vs late	mmu04979	Cholesterol metabolism	1/28	49/8890	0.143579	0.37946	0.310369	Angptl4	1
TCL1-AIDKO early vs late	mmu02010	ABC transporters	1/28	50/8890	0.146292	0.379845	0.310684	Abcb1b	1
TCL1-AIDKO early vs late	mmu00071	Fatty acid degradation	1/28	52/8890	0.151692	0.387075	0.316598	Acaa2	1
TCL1-AIDKO early vs late	mmu05167	Kaposi sarcoma-associated herpesvirus infection	2/28	225/8890	0.157307	0.390705	0.319567	Fos/Akt3	2
TCL1-AIDKO early vs late	mmu05203	Viral carcinogenesis	2/28	229/8890	0.161746	0.390705	0.319567	Pmaip1/Egr2	2
TCL1-AIDKO early vs late	mmu04923	Regulation of lipolysis in adipocytes	1/28	56/8890	0.162393	0.390705	0.319567	Akt3	1
TCL1-AIDKO early vs late	mmu00280	Valine, leucine and isoleucine degradation	1/28	57/8890	0.165048	0.390705	0.319567	Acaa2	1
TCL1-AIDKO early vs late	mmu04370	VEGF signaling pathway	1/28	58/8890	0.167694	0.390705	0.319567	Akt3	1
TCL1-AIDKO early vs late	mmu05170	Human immunodeficiency virus 1 infection	2/28	240/8890	0.174076	0.390705	0.319567	Fos/Akt3	2
TCL1-AIDKO early vs late	mmu01212	Fatty acid metabolism	1/28	62/8890	0.178201	0.390705	0.319567	Acaa2	1
TCL1-AIDKO early vs late	mmu04213	Longevity regulating pathway - multiple species	1/28	62/8890	0.178201	0.390705	0.319567	Akt3	1
TCL1-AIDKO early vs late	mmu04664	Fc epsilon RI signaling pathway	1/28	66/8890	0.188579	0.390705	0.319567	Akt3	1
TCL1-AIDKO early vs late	mmu05211	Renal cell carcinoma	1/28	68/8890	0.193721	0.390705	0.319567	Akt3	1
TCL1-AIDKO early vs late	mmu05230	Central carbon metabolism in cancer	1/28	69/8890	0.19628	0.390705	0.319567	Akt3	1
TCL1-AIDKO early vs late	mmu05140	Leishmaniasis	1/28	70/8890	0.198831	0.390705	0.319567	Fos	1
TCL1-AIDKO early vs late	mmu05221	Acute myeloid leukemia	1/28	70/8890	0.198831	0.390705	0.319567	Akt3	1
TCL1-AIDKO early vs late	mmu04520	Adherens junction	1/28	71/8890	0.201374	0.390705	0.319567	Ctnna1	1
TCL1-AIDKO early vs late	mmu04920	Adipocytokine signaling pathway	1/28	71/8890	0.201374	0.390705	0.319567	Akt3	1
TCL1-AIDKO early vs late	mmu04927	Cortisol synthesis and secretion	1/28	72/8890	0.20391	0.390705	0.319567	Nr4a1	1
TCL1-AIDKO early vs late	mmu05218	Melanoma	1/28	72/8890	0.20391	0.390705	0.319567	Akt3	1
TCL1-AIDKO early vs late	mmu05223	Non-small cell lung cancer	1/28	72/8890	0.20391	0.390705	0.319567	Akt3	1
TCL1-AIDKO early vs late	mmu05214	Glioma	1/28	74/8890	0.208958	0.390705	0.319567	Akt3	1
TCL1-AIDKO early vs late	mmu05100	Bacterial invasion of epithelial cells	1/28	76/8890	0.213975	0.390705	0.319567	Ctnna1	1
TCL1-AIDKO early vs late	mmu05212	Pancreatic cancer	1/28	76/8890	0.213975	0.390705	0.319567	Akt3	1
TCL1-AIDKO early vs late	mmu05220	Chronic myeloid leukemia	1/28	76/8890	0.213975	0.390705	0.319567	Akt3	1
TCL1-AIDKO early vs late	mmu05133	Pertussis	1/28	77/8890	0.216472	0.390705	0.319567	Fos	1
TCL1-AIDKO early vs late	mmu05412	Arrhythmogenic right ventricular cardiomyopathy	1/28	77/8890	0.216472	0.390705	0.319567	Ctnna1	1
TCL1-AIDKO early vs late	mmu01521	EGFR tyrosine kinase inhibitor resistance	1/28	79/8890	0.221443	0.394862	0.322967	Akt3	1
TCL1-AIDKO early vs late	mmu04012	ErbB signaling pathway	1/28	84/8890	0.233738	0.397885	0.325439	Akt3	1
TCL1-AIDKO early vs late	mmu05323	Rheumatoid arthritis	1/28	87/8890	0.241025	0.397885	0.325439	Fos	1
TCL1-AIDKO early vs late	mmu04658	Th1 and Th2 cell differentiation	1/28	88/8890	0.243439	0.397885	0.325439	Fos	1
TCL1-AIDKO early vs late	mmu03320	PPAR signaling pathway	1/28	89/8890	0.245846	0.397885	0.325439	Angptl4	1
TCL1-AIDKO early vs late	mmu04727	GABAergic synapse	1/28	89/8890	0.245846	0.397885	0.325439	Gabbr1	1
TCL1-AIDKO early vs late	mmu04211	Longevity regulating pathway	1/28	90/8890	0.248245	0.397885	0.325439	Akt3	1
TCL1-AIDKO early vs late	mmu04912	GnRH signaling pathway	1/28	90/8890	0.248245	0.397885	0.325439	Egr1	1
TCL1-AIDKO early vs late	mmu04914	Progesterone-mediated oocyte maturation	1/28	90/8890	0.248245	0.397885	0.325439	Akt3	1
TCL1-AIDKO early vs late	mmu05032	Morphine addiction	1/28	91/8890	0.250637	0.397885	0.325439	Gabbr1	1
TCL1-AIDKO early vs late	mmu04666	Fc gamma R-mediated phagocytosis	1/28	92/8890	0.253022	0.397885	0.325439	Akt3	1
TCL1-AIDKO early vs late	mmu04742	Taste transduction	1/28	92/8890	0.253022	0.397885	0.325439	Gabbr1	1
TCL1-AIDKO early vs late	mmu05222	Small cell lung cancer	1/28	93/8890	0.255399	0.397885	0.325439	Akt3	1
TCL1-AIDKO early vs late	mmu04061	Viral protein interaction with cytokine and cytokine receptor	1/28	95/8890	0.260132	0.401036	0.328017	Ccl6	1
TCL1-AIDKO early vs late	mmu04713	Circadian entrainment	1/28	98/8890	0.267176	0.406382	0.33239	Fos	1
TCL1-AIDKO early vs late	mmu05215	Prostate cancer	1/28	99/8890	0.26951	0.406382	0.33239	Akt3	1
TCL1-AIDKO early vs late	mmu04976	Bile secretion	1/28	100/8890	0.271837	0.406382	0.33239	Abcb1b	1
TCL1-AIDKO early vs late	mmu04925	Aldosterone synthesis and secretion	1/28	102/8890	0.276469	0.40783	0.333574	Nr4a1	1
TCL1-AIDKO early vs late	mmu04659	Th17 cell differentiation	1/28	104/8890	0.281072	0.40783	0.333574	Fos	1
TCL1-AIDKO early vs late	mmu04922	Glucagon signaling pathway	1/28	104/8890	0.281072	0.40783	0.333574	Akt3	1
TCL1-AIDKO early vs late	mmu05146	Amoebiasis	1/28	107/8890	0.287925	0.411487	0.336565	Col1a1	1
TCL1-AIDKO early vs late	mmu04974	Protein digestion and absorption	1/28	108/8890	0.290195	0.411487	0.336565	Col1a1	1
TCL1-AIDKO early vs late	mmu04931	Insulin resistance	1/28	110/8890	0.294714	0.411487	0.336565	Akt3	1
TCL1-AIDKO early vs late	mmu05145	Toxoplasmosis	1/28	110/8890	0.294714	0.411487	0.336565	Akt3	1
TCL1-AIDKO early vs late	mmu04066	HIF-1 signaling pathway	1/28	114/8890	0.303669	0.420029	0.343551	Akt3	1
TCL1-AIDKO early vs late	mmu04670	Leukocyte transendothelial migration	1/28	118/8890	0.312515	0.421639	0.344868	Ctnna1	1
TCL1-AIDKO early vs late	mmu04114	Oocyte meiosis	1/28	119/8890	0.314709	0.421639	0.344868	Espl1	1
TCL1-AIDKO early vs late	mmu05165	Human papillomavirus infection	2/28	362/8890	0.31673	0.421639	0.344868	Akt3/Col1a1	2
TCL1-AIDKO early vs late	mmu04919	Thyroid hormone signaling pathway	1/28	120/8890	0.316897	0.421639	0.344868	Akt3	1
TCL1-AIDKO early vs late	mmu04722	Neurotrophin signaling pathway	1/28	121/8890	0.319078	0.421639	0.344868	Akt3	1
TCL1-AIDKO early vs late	mmu04071	Sphingolipid signaling pathway	1/28	124/8890	0.325581	0.426424	0.348782	Akt3	1
TCL1-AIDKO early vs late	mmu04152	AMPK signaling pathway	1/28	126/8890	0.329882	0.428268	0.350291	Akt3	1
TCL1-AIDKO early vs late	mmu04726	Serotonergic synapse	1/28	131/8890	0.340521	0.438236	0.358444	Dusp1	1
TCL1-AIDKO early vs late	mmu04140	Autophagy - animal	1/28	138/8890	0.355143	0.4506	0.368557	Akt3	1
TCL1-AIDKO early vs late	mmu04910	Insulin signaling pathway	1/28	139/8890	0.357206	0.4506	0.368557	Akt3	1
TCL1-AIDKO early vs late	mmu04550	Signaling pathways regulating pluripotency of stem cells	1/28	140/8890	0.359263	0.4506	0.368557	Akt3	1
TCL1-AIDKO early vs late	mmu04072	Phospholipase D signaling pathway	1/28	149/8890	0.37749	0.469483	0.384001	Akt3	1
TCL1-AIDKO early vs late	mmu04261	Adrenergic signaling in cardiomyocytes	1/28	152/8890	0.383453	0.471434	0.385597	Akt3	1
TCL1-AIDKO early vs late	mmu04921	Oxytocin signaling pathway	1/28	153/8890	0.385429	0.471434	0.385597	Fos	1
TCL1-AIDKO early vs late	mmu04150	mTOR signaling pathway	1/28	156/8890	0.391319	0.473204	0.387044	Akt3	1
TCL1-AIDKO early vs late	mmu04390	Hippo signaling pathway	1/28	157/8890	0.393271	0.473204	0.387044	Ctnna1	1
TCL1-AIDKO early vs late	mmu05160	Hepatitis C	1/28	165/8890	0.408666	0.482353	0.394528	Akt3	1
TCL1-AIDKO early vs late	mmu04630	JAK-STAT signaling pathway	1/28	169/8890	0.416221	0.482353	0.394528	Akt3	1
TCL1-AIDKO early vs late	mmu04141	Protein processing in endoplasmic reticulum	1/28	172/8890	0.421827	0.482353	0.394528	Ppp1r15a	1
TCL1-AIDKO early vs late	mmu04022	cGMP-PKG signaling pathway	1/28	173/8890	0.423684	0.482353	0.394528	Akt3	1
TCL1-AIDKO early vs late	mmu05164	Influenza A	1/28	173/8890	0.423684	0.482353	0.394528	Akt3	1
TCL1-AIDKO early vs late	mmu04514	Cell adhesion molecules	1/28	174/8890	0.425535	0.482353	0.394528	L1cam	1
TCL1-AIDKO early vs late	mmu05225	Hepatocellular carcinoma	1/28	174/8890	0.425535	0.482353	0.394528	Akt3	1
TCL1-AIDKO early vs late	mmu05168	Herpes simplex virus 1 infection	2/28	458/8890	0.426948	0.482353	0.394528	Zfp345/Akt3	2
TCL1-AIDKO early vs late	mmu04360	Axon guidance	1/28	181/8890	0.438334	0.491465	0.401981	L1cam	1
TCL1-AIDKO early vs late	mmu04218	Cellular senescence	1/28	184/8890	0.443734	0.49378	0.403874	Akt3	1
TCL1-AIDKO early vs late	mmu05034	Alcoholism	1/28	205/8890	0.480161	0.530327	0.433767	Fosb	1
TCL1-AIDKO early vs late	mmu04621	NOD-like receptor signaling pathway	1/28	211/8890	0.490139	0.537337	0.439501	Antxr2	1
TCL1-AIDKO early vs late	mmu04015	Rap1 signaling pathway	1/28	214/8890	0.495058	0.53874	0.440648	Akt3	1
TCL1-AIDKO early vs late	mmu05202	Transcriptional misregulation in cancer	1/28	223/8890	0.509543	0.550455	0.45023	Cdkn2c	1
TCL1-AIDKO early vs late	mmu05169	Epstein-Barr virus infection	1/28	231/8890	0.522082	0.557531	0.456017	Akt3	1
TCL1-AIDKO early vs late	mmu04014	Ras signaling pathway	1/28	232/8890	0.523627	0.557531	0.456017	Akt3	1
TCL1-AIDKO early vs late	mmu05012	Parkinson disease	1/28	247/8890	0.546238	0.573356	0.468961	Dusp1	1
TCL1-AIDKO early vs late	mmu05171	Coronavirus disease - COVID-19	1/28	247/8890	0.546238	0.573356	0.468961	Fos	1
TCL1-AIDKO early vs late	mmu05163	Human cytomegalovirus infection	1/28	256/8890	0.559304	0.582936	0.476797	Akt3	1
TCL1-AIDKO early vs late	mmu05020	Prion disease	1/28	268/8890	0.576162	0.596307	0.487734	Egr1	1
TCL1-AIDKO early vs late	mmu04060	Cytokine-cytokine receptor interaction	1/28	293/8890	0.609308	0.626234	0.512211	Ccl6	1
TCL1-AIDKO early vs late	mmu05206	MicroRNAs in cancer	1/28	303/8890	0.621855	0.634721	0.519153	Abcb1b	1
TCL1-AIDKO early vs late	mmu04080	Neuroactive ligand-receptor interaction	1/28	358/8890	0.68421	0.693583	0.567298	Gabbr1	1
TCL1-AIDKO early vs late	mmu05010	Alzheimer disease	1/28	369/8890	0.695431	0.700162	0.572679	Akt3	1
TCL1-AIDKO early vs late	mmu05022	Pathways of neurodegeneration - multiple diseases	1/28	472/8890	0.783448	0.783448	0.6408	Sptbn2	1
