# Supplementary material for: AID Contributes to Accelerated Disease Progression in the TCL1 Mouse Transplant Model for CLL
Source: Cancers (Basel). 2021 May 26;13(11):2619. doi: 10.3390/cancers13112619 (PMC8198502; doi:10.3390/cancers13112619)
Supplement: Supplementary file 1 [file cancers-13-02619-s001.zip › Table S11.xlsx]

## Sheet: Table S9
Comparison	ID	Description	setSize	enrichmentScore	NES	pvalue	p.adjust	qvalues	rank	leading_edge	core_enrichment
TCL1-AIDKO early vs late	mmu05200	Pathways in cancer	339	-0.569949	-1.27703	0.000999001	0.041958	0.0378569	1611	tags=21%, list=14%, signal=19%	Pik3r3/Rbx1/Wnt10b/Brca2/Il2rb/Gng12/Casp3/Igf1r/Cebpa/Pik3cb/Lamb3/Pld2/Plekhg5/Skp2/Bcl2l11/Gstm1/E2f1/Lef1/Lama5/Dll1/Pim2/Gsto1/Cdkn1a/Ccne1/Il2ra/Hmox1/Ccnd3/Fzd7/Gng3/Dapk2/Mgst2/Csf2rb2/Camk2a/Frat2/Ccnd1/Fzd6/Frat1/Cks1b/Rad51/Gadd45g/Nqo1/Tcf7l2/Igf1/Fas/Ccne2/Mgst3/Kif7/Ctnna1/Birc5/Tcf7/Ctbp2/Lamb2/Stat4/Jup/Ccna2/Gstm5/Gnb4/Akt3/Wnt16/Csf1r/Pdgfa/Col4a1/Il7r/Lrp5/Itga2/Smo/F2r/Kit/Plc…
