# Supplementary material for: AID Contributes to Accelerated Disease Progression in the TCL1 Mouse Transplant Model for CLL
Source: Cancers (Basel). 2021 May 26;13(11):2619. doi: 10.3390/cancers13112619 (PMC8198502; doi:10.3390/cancers13112619)
Supplement: Supplementary file 1 [file cancers-13-02619-s001.zip › Table S12-S13.xlsx]

## Sheet: Table S12_TCL1
clone	mouse ID	genotype	tumor line	cloneFraction %	V-GENE and allele	V-REGION identity %	V-REGION identity nt	J-GENE and allele	J-REGION identity %	J-REGION identity nt	D-GENE and allele	D-REGION reading frame	AA JUNCTION	nt clone
CMRYGSSYWYFDVW	111/114	AIDKO Tcl1tg	111/114	93.3438	Musmus IGHV11-2*01 F	99.31	286/288 nt	Musmus IGHJ1*03 F	98.11	52/53 nt	Musmus IGHD1-1*01 F	3	CMRYGSSYWYFDVW	gaaGTGCAGCTGGTGGAGTCTGGaGGAGGCTTGGTGCAACCTGGGGGGTCACGGGGACTCTCTTGTGAAGGCTCAGGGTTCACTTTTAGTGGCTTCTGGATGAGCTGGGTTCGACAGACACCTGGGAAGACCCTGGAGTGGATTGGAGACATTAATTCTGATGGCAGTGCAATAAACTACGCACCATCCATAAAGGATCGATTCACTATCTTCAGAGACAATGACAAGAGCACCCTGTACCTGCAGATGAGCAATGTGCGATCGGAGGACACAGCCACGTATTTCTGTATGAGATATGGTAGTAGCTACTGGTACTTCGATGTCTGGGGCACAGGCACcacggtcaccgtctcctcag
CAGDRWGYWYFDVW	111/114	AIDKO Tcl1tg	111/114	6.51048	Musmus IGHV12-3*01 F	99.31	286/288 nt	Musmus IGHJ1*03 F	98.11	52/53 nt	Musmus IGHD4-1*01 F	3	CAGDRWGYWYFDVW	cagatgcagcttcagGAGTCTGGGCCTGGCCTGGTGAAACCCTCACAGTCACTCTTCCTTACCTGCTCTATTACTGGTTTCCCCATCACCAGTGGTTACTACTGGATCTGGATCCGTCAGTCACCTGGGAAACCCCTAGAATGGATGGGGTACATCACTCATAGTGGGGAAACTTTCTACAACCCATCTCTCCAGAGCCCCATCTCCATTACTAGAGAAACGTCAAAGAACCAGTTCTTCCTCCAATTGAACTCTGTGACCACAGAGGACACAGCCATGTATTACTGTGCAGGAGACAGATGGGGCTACTGGTACTTCGATGTCTGGGGCACAGGCACcacggtcaccgtctcctcag
CMRYSNYWYFDVW	111/114	AIDKO Tcl1tg	111/114	0.0921201	Musmus IGHV11-2*01 F	100.00	288/288 nt	Musmus IGHJ1*03 F	98.11	52/53 nt	Musmus IGHD2-5*01 F	3	CMRYSNYWYFDVW	gaagtgcagctgttggagactggaGGAGGCTTGGTGCAACCTGGGGGGTCACGGGGACTCTCTTGTGAAGGCTCAGGGTTCACTTTTAGTGGCTTCTGGATGAGCTGGGTTCGACAGACACCTGGGAAGACCCTGGAGTGGATTGGAGACATTAATTCTGATGGCAGTGCAATAAACTACGCACCATCCATAAAGGATCGATTCACTATCTTCAGAGACAATGACAAGAGCACCCTGTACCTGCAGATGAGCAATGTGCGATCGGAGGACACAGCCACGTATTTCTGTATGAGATATAGTAACTACTGGTACTTCGATGTCTGGGGCACAGGCACcacggtcaccgtctcctcag
CARLYYGSSYWYFDVW	111/114	AIDKO Tcl1tg	111/114	0.0372401	Musmus IGHV1-55*01 F	100.00	213/213 nt	Musmus IGHJ1*03 F	98.11	52/53 nt	Musmus IGHD1-1*01 F	3	CARLYYGSSYWYFDVW	GGCTACACCTTCACCAGCTACTGGATAACCTGGGTGAAGCAGAGGCCTGGACAAGGCCTTGAGTGGATTGGAGATATTTATCCTGGTAGTGGTAGTACTAACTACAATGAGAAGTTCAAGAGCAAGGCCACACTGACTGTAGACACATCCTCCAGCACAGCCTACATGCAGCTCAGCAGCCTGACATCTGAGGACTCTGCGGTCTATTACTGTGCCCGCCTTTACTACGGTAGTAGCTACTGGTACTTCGATGTCTGGGGCACAGGCACcacggtcaccgtctcctcag
CMRYGNYWYFDVW	111/114	AIDKO Tcl1tg	111/114	0.0130667	Musmus IGHV11-1*01 F, or Musmus IGHV11-2*01 F	99.31	286/288 nt	Musmus IGHJ1*03 F	98.11	52/53 nt	Musmus IGHD2-1*01 F	3	CMRYGNYWYFDVW	gaagtgcagctgttggagactggagaaggcttggtgccacctggggggtcacggggactctcttgtgaAGGCTCAGGGTTCACTTTTAgtggCTTCTGGATGAGCTGGGTTCGACAGACACCTGGGAAGACCCTGGAGTGGATTGGAGACATTAATTCTGATGGCAGTGCAATAAACTACGCACCATCCATAAAGGATCGATTCACTATCTTCAGAGACAATGACAAGAGCACCCTGTACCTGCAGATGAGCAATGTGCGATCGGAGGACACAGCCACGTATTTCTGTATGAGATATGGTAACTACTGGTACTTCGATGTCTGGGGCACAGGCACCacggtcaccgtctcctcag
mics	111/114	AIDKO Tcl1tg	111/114	0.00326667									mics
CMRYSNYWYFDVW	82/114	AIDKO Tcl1tg	82/114	95.0985	Musmus IGHV11-2*01 F	98.96	285/288 nt	Musmus IGHJ1*03 F	98.11	52/53 nt	Musmus IGHD2-5*01 F	3	CMRYSNYWYFDVW	GAGGTGCAGCTGGTGGAGTCTGGaGGAGGCTTGGTGCAACCTGGGGGGTCACGGGGACTCTCTTGTGAAGGCTCAGGGTTCACTTTTAGTGGCTTCTGGATGAGCTGGGTTCGACAGACACCTGGGAAGACCCTGGAGTGGATTGGAGACATTAATTCTGATGGCAGTGCAATAAACTACGCACCATCCATAAAGGATCGATTCACTATCTTCAGAGACAATGACAAGAGCACCCTGTACCTGCAGATGAGCAATGTGCGATCGGAGGACACAGCCACGTATTTCTGTATGAGATATAGTAACTACTGGTACTTCGATGTCTGGGGCACAGGCACcacggtcaccgtctcctcag
CARWLLHDYDYFDYW	82/114	AIDKO Tcl1tg	82/114	2.91963	Musmus IGHV1-63*01 F	100.00	213/213 nt	Musmus IGHJ2*01 F	100.00	48/48 nt	Musmus IGHD2-3*01 F	2	CARWLLHDYDYFDYW	GGATACACCTTCACTAACTACTGGATAGGTTGGGCAAAGCAGAGGCCTGGACATGGCCTTGAGTGGATTGGAGATATTTACCCTGGAGGTGGTTATACTAACTACAATGAGAAGTTCAAGGGCAAGGCCACACTGACTGCAGACAAATCCTCCAGCACAGCCTACATGCAGTTCAGCAGCCTGACATCTGAGGACTCTGCCATCTATTACTGTGCAAGATGGTTACTACATGATTACGACTACTTTGACTACTGGGGCCAAGGCACcactctcacagtctcctcag
CAGDYDGYWYFDVW	82/114	AIDKO Tcl1tg	82/114	1.68826	Musmus IGHV12-3*01 F	99.31	286/288 nt	Musmus IGHJ1*03 F	96.23	51/53 nt	Musmus IGHD2-3*01 F	3	CAGDYDGYWYFDVW	cagatgcagcttcagGAGTCTGGGCCTGGCCTGGTGAAACCCTCACAGTCACTCTTCCTTACCTGCTCTATTACTGGTTTCCCCATCACCAGTGGTTACTACTGGATCTGGATCCGTCAGTCACCTGGGAAACCCCTAGAATGGATGGGGTACATCACTCATAGTGGGGAAACTTTCTACAACCCATCTCTCCAGAGCCCCATCTCCATTACTAGAGAAACGTCAAAGAACCAGTTCTTCCTCCAATTGAACTCTGTGACCACAGAGGACACAGCCATGTATTACTGTGCAGGAGACTATGATGGTTACTGGTACTTCGATGTCTGGGGCACAGGCACcacggtcaccgtctcctcag
CARSPYYGSSYAMDYW	82/114	AIDKO Tcl1tg	82/114	0.257659	Musmus IGHV1-55*01 F	100.00	213/213 nt	Musmus IGHJ4*01 F	92.59	50/54 nt	Musmus IGHD1-1*01 F	3	CARSPYYGSSYAMDYW	GGCTACACCTTCACCAGCTACTGGATAACCTGGGTGAAGCAGAGGCCTGGACAAGGCCTTGAGTGGATTGGAGATATTTATCCTGGTAGTGGTAGTACTAACTACAATGAGAAGTTCAAGAGCAAGGCCACACTGACTGTAGACACATCCTCCAGCACAGCCTACATGCAGCTCAGCAGCCTGACATCTGAGGACTCTGCGGTCTATTACTGTGCAAGATCACCCTACTACGGTAGTAGCTATGCTATGGACTACTGGGGTCAAGGCACctcagtcaccgtctcctcag
CARLYYGSSYWYFDVW	82/114	AIDKO Tcl1tg	82/114	0.0164782	Musmus IGHV1-55*01 F	100.00	213/213 nt	Musmus IGHJ1*03 F	98.11	52/53 nt	Musmus IGHD1-1*01 F	3	CARLYYGSSYWYFDVW	GGCTACACCTTCACCAGCTACTGGATAACCTGGGTGAAGCAGAGGCCTGGACAAGGCCTTGAGTGGATTGGAGATATTTATCCTGGTAGTGGTAGTACTAACTACAATGAGAAGTTCAAGAGCAAGGCCACACTGACTGTAGACACATCCTCCAGCACAGCCTACATGCAGCTCAGCAGCCTGACATCTGAGGACTCTGCGGTCTATTACTGTGCCCGCCTTTACTACGGTAGTAGCTACTGGTACTTCGATGTCTGGGGCACAGGCACcacggtcaccgtctcctcag
mics	82/114	AIDKO Tcl1tg	82/114	0.0194742									mics
CMRYGSSYWYFDVW	91/114	AIDKO Tcl1tg	91/114	99.098	Musmus IGHV11-2*01 F	98.96	285/288 nt	Musmus IGHJ1*03 F	98.11	52/53 nt	Musmus IGHD1-1*01 F	3	CMRYGSSYWYFDVW	GAGGTGCAGCTGGTGGAGTCTGGaGGAGGCTTGGTGCAACCTGGGGGGTCACGGGGACTCTCTTGTGAAGGCTCAGGGTTCACTTTTAGTGGCTTCTGGATGAGCTGGGTTCGACAGACACCTGGGAAGACCCTGGAGTGGATTGGAGACATTAATTCTGATGGCAGTGCAATAAACTACGCACCATCCATAAAGGATCGATTCACTATCTTCAGAGACAATGACAAGAGCACCCTGTACCTGCAGATGAGCAATGTGCGATCGGAGGACACAGCCACGTATTTCTGTATGAGATACGGTAGTAGCTACTGGTACTTCGATGTCTGGGGCACAGGCACcacggtcaccgtctcctcag
CASPYYYGSSSYWYFDVW	91/114	AIDKO Tcl1tg	91/114	0.711505	Musmus IGHV1-26*01 F	100.00	288/288 nt	Musmus IGHJ1*03 F	96.23	51/53 nt	Musmus IGHD1-1*01 F	3	CASPYYYGSSSYWYFDVW	gaggtccagctgcaacaatctggacctgagctgGTGAAGCCTGGGGCTTCAGTGAAGATATCCTGTAAGGCTTCTGGATACACGTTCACTGACTACTACATGAACTGGGTGAAGCAGAGCCATGGAAAGAGCCTTGAGTGGATTGGAGATATTAATCCTAACAATGGTGGTACTAGCTACAACCAGAAGTTCAAGGGCAAGGCCACATTGACTGTAGACAAGTCCTCCAGCACAGCCTACATGGAGCTCCGCAGCCTGACATCTGAGGACTCTGCAGTCTATTACTGTGCAAGCCCATATTACTACGGTAGTAGCTCTTACTGGTACTTCGATGTCTGGGGCACAGGCACcacggtcaccgtctcctcag
CMRYSNYWYFDVW	91/114	AIDKO Tcl1tg	91/114	0.102658	Musmus IGHV11-2*01 F	100.00	213/213 nt	Musmus IGHJ1*03 F	98.11	52/53 nt	Musmus IGHD2-5*01 F	3	CMRYSNYWYFDVW	GGGTTCACTTTTAGTGGCTTCTGGATGAGCTGGGTTCGACAGACACCTGGGAAGACCCTGGAGTGGATTGGAGACATTAATTCTGATGGCAGTGCAATAAACTACGCACCATCCATAAAGGATCGATTCACTATCTTCAGAGACAATGACAAGAGCACCCTGTACCTGCAGATGAGCAATGTGCGATCGGAGGACACAGCCACGTATTTCTGTATGAGATATAGTAACTACTGGTACTTCGATGTCTGGGGCACAGGCACcacggtcaccgtctcctcag
CARLYYGSSYWYFDVW	91/114	AIDKO Tcl1tg	91/114	0.0439041	Musmus IGHV1-55*01 F	100.00	213/213 nt	Musmus IGHJ1*03 F	98.11	52/53 nt	Musmus IGHD1-1*01 F	3	CARLYYGSSYWYFDVW	GGCTACACCTTCACCAGCTACTGGATAACCTGGGTGAAGCAGAGGCCTGGACAAGGCCTTGAGTGGATTGGAGATATTTATCCTGGTAGTGGTAGTACTAACTACAATGAGAAGTTCAAGAGCAAGGCCACACTGACTGTAGACACATCCTCCAGCACAGCCTACATGCAGCTCAGCAGCCTGACATCTGAGGACTCTGCGGTCTATTACTGTGCCCGCCTTTACTACGGTAGTAGCTACTGGTACTTCGATGTCTGGGGCACAGGCACcacggtcaccgtctcctcag
CASPYYYGSSYWYFDVW	91/114	AIDKO Tcl1tg	91/114	0.012913	Musmus IGHV1-26*01 F	100.00	288/288 nt	Musmus IGHJ1*03 F	98.11	52/53 nt	Musmus IGHD1-1*01 F	3	CASPYYYGSSYWYFDVW	gaggtccagctgcaacaatctggacctgagCTGGTGAAGCCTGGGGCTTCAGTGAAGATATCCTGTAAGGCTTCTGGATACACGTTCACTGACTACTACATGAACTGGGTGAAGCAGAGCCATGGAAAGAGCCTTGAGTGGATTGGAGATATTAATCCTAACAATGGTGGTACTAGCTACAACCAGAAGTTCAAGGGCAAGGCCACATTGACTGTAGACAAGTCCTCCAGCACAGCCTACATGGAGCTCCGCAGCCTGACATCTGAGGACTCTGCAGTCTATTACTGTGCAAGCCCATATTACTACGGTAGTAGCTACTGGTACTTCGATGTCTGGGGCACAGGCACCacggtcaccgtctcctcag
CMRYGNYWYFDVW	91/114	AIDKO Tcl1tg	91/114	0.010976	Musmus IGHV11-2*01 F	100.00	288/288 nt	Musmus IGHJ1*03 F	98.11	52/53 nt	Musmus IGHD2-1*01 F	3	CMRYGNYWYFDVW	gaagtgcagctgttggagactggaGGAGGCTTGGTGCAACCTGGGGGGTCACGGGGACTCTCTTGTGAAGGCTCAGGGTTCACTTTTAGTGGCTTCTGGATGAGCTGGGTTCGACAGACACCTGGGAAGACCCTGGAGTGGATTGGAGACATTAATTCTGATGGCAGTGCAATAAACTACGCACCATCCATAAAGGATCGATTCACTATCTTCAGAGACAATGACAAGAGCACCCTGTACCTGCAGATGAGCAATGTGCGATCGGAGGACACAGCCACGTATTTCTGTATGAGATATGGTAACTACTGGTACTTCGATGTCTGGGGCACAGGCACcacggtcaccgtctcctcag
CMRYGSSSYWYFDVW	91/114	AIDKO Tcl1tg	91/114	0.0103304	Musmus IGHV11-2*01 F	100.00	288/288 nt	Musmus IGHJ1*03 F	96.23	51/53 nt	Musmus IGHD1-1*01 F	3	CMRYGSSSYWYFDVW	gaagtgcagctgttgGAGACTGGAGGAGGCTTGGTGCAACCTGGGGGGTCACGGGGACTCTCTTGTGAAGGCTCAGGGTTCACTTTTAGTGGCTTCTGGATGAGCTGGGTTCGACAGACACCTGGGAAGACCCTGGAGTGGATTGGAGACATTAATTCTGATGGCAGTGCAATAAACTACGCACCATCCATAAAGGATCGATTCACTATCTTCAGAGACAATGACAAGAGCACCCTGTACCTGCAGATGAGCAATGTGCGATCGGAGGACACAGCCACGTATTTCTGTATGAGATACGGTAGTAGCTCTTACTGGTACTTCGATGTCTGGGGCACAGGCACCacggtcaccgtctcctcag
mics	91/114	AIDKO Tcl1tg	91/114	0.00968473									mics
CAGDYYGYWYFDVW	97/114	AIDKO Tcl1tg	97/114	76.3142	Musmus IGHV12-3*01 F	99.31	286/288 nt	Musmus IGHJ1*03 F	96.23	51/53 nt	Musmus IGHD1-1*02 F	3	CAGDYYGYWYFDVW	cagatgcagcttcagGAGTCTGGGCCTGGCCTGGTGAAACCCTCACAGTCACTCTTCCTTACCTGCTCTATTACTGGTTTCCCCATCACCAGTGGTTACTACTGGATCTGGATCCGTCAGTCACCTGGGAAACCCCTAGAATGGATGGGGTACATCACTCATAGTGGGGAAACTTTCTACAACCCATCTCTCCAGAGCCCCATCTCCATTACTAGAGAAACGTCAAAGAACCAGTTCTTCCTCCAATTGAACTCTGTGACCACAGAGGACACAGCCATGTATTACTGTGCAGGAGACTACTATGGTTACTGGTACTTCGATGTCTGGGGCACAGGCACcacggtcaccgtctcctcag
CMRYGSSYWYFDVW	97/114	AIDKO Tcl1tg	97/114	21.913	Musmus IGHV11-2*01 F	98.96	285/288 nt	Musmus IGHJ1*03 F	98.11	52/53 nt	Musmus IGHD1-1*01 F	3	CMRYGSSYWYFDVW	GAGGTGCAGCTGGTGGAGTCTGGaGGAGGCTTGGTGCAACCTGGGGGGTCACGGGGACTCTCTTGTGAAGGCTCAGGGTTCACTTTTAGTGGCTTCTGGATGAGCTGGGTTCGACAGACACCTGGGAAGACCCTGGAGTGGATTGGAGACATTAATTCTGATGGCAGTGCAATAAACTACGCACCATCCATAAAGGATCGATTCACTATCTTCAGAGACAATGACAAGAGCACCCTGTACCTGCAGATGAGCAATGTGCGATCGGAGGACACAGCCACGTATTTCTGTATGAGATACGGTAGTAGCTACTGGTACTTCGATGTCTGGGGCACAGGCACcacggtcaccgtctcctcag
CMRYGSYWYFDVW	97/114	AIDKO Tcl1tg	97/114	1.64687	Musmus IGHV11-2*01 F	98.61	284/288 nt	Musmus IGHJ1*03 F	98.11	52/53 nt	Musmus IGHD1-1*02 F	3	CMRYGSYWYFDVW	GAGGTGCAGCTGGTGGAGTCTGGTGGAGGCTTGGTGCAACCTGGGGGGTCACGGGGACTCTCTTGTGAAGGCTCAGGGTTCACTTTTAGTGGCTTCTGGATGAGCTGGGTTCGACAGACACCTGGGAAGACCCTGGAGTGGATTGGAGACATTAATTCTGATGGCAGTGCAATAAACTACGCACCATCCATAAAGGATCGATTCACTATCTTCAGAGACAATGACAAGAGCACCCTGTACCTGCAGATGAGCAATGTGCGATCGGAGGACACAGCCACGTATTTCTGTATGAGATATGGTAGCTACTGGTACTTCGATGTCTGGGGCACAGGCACcacggtcaccgtctcctcag
CMRYGSSWYFDVW	97/114	AIDKO Tcl1tg	97/114	0.0691341	Musmus IGHV11-2*01 F	100.00	213/213 nt	Musmus IGHJ1*03 F	86.79	46/53 nt	Musmus IGHD1-1*01 F	3	CMRYGSSWYFDVW	GGGTTCACTTTTAGTGGCTTCTGGATGAGCTGGGTTCGACAGACACCTGGGAAGACCCTGGAGTGGATTGGAGACATTAATTCTGATGGCAGTGCAATAAACTACGCACCATCCATAAAGGATCGATTCACTATCTTCAGAGACAATGACAAGAGCACCCTGTACCTGCAGATGAGCAATGTGCGATCGGAGGACACAGCCACGTATTTCTGTATGAGATACGGTAGTAGCTGGTACTTCGATGTCTGGGGCACAGGCACCCCACTCACcgtctcctcag
CMRYSNYWYFDVW	97/114	AIDKO Tcl1tg	97/114	0.0172835	Musmus IGHV11-2*01 F	98.26	283/288 nt	Musmus IGHJ1*03 F	98.11	52/53 nt	Musmus IGHD2-5*01 F	3	CMRYSNYWYFDVW	GAGGTGAAGCTGGTGGAGTCTGGGGGAGGCTTGGTGCAACCTGGGGGGTCACGGGGACTCTCTTGTGAAGGCTCAGGGTTCACTTTTAGTGGCTTCTGGATGAGCTGGGTTCGACAGACACCTGGGAAGACCCTGGAGTGGATTGGAGACATTAATTCTGATGGCAGTGCAATAAACTACGCACCATCCATAAAGGATCGATTCACTATCTTCAGAGACAATGACAAGAGCACCCTGTACCTGCAGATGAGCAATGTGCGATCGGAGGACACAGCCACGTATTTCTGTATGAGATATAGTAACTACTGGTACTTCGATGTCTGGGGCACAGGCACcacggtcaccgtctcctcag
CARRDYYGSSYYFDYW	97/114	AIDKO Tcl1tg	97/114	0.0123454	Musmus IGHV1-55*01 F	100.00	213/213 nt	Musmus IGHJ2*01 F	97.92	47/48 nt	Musmus IGHD1-1*01 F	3	CARRDYYGSSYYFDYW	GGCTACACCTTCACCAGCTACTGGATAACCTGGGTGAAGCAGAGGCCTGGACAAGGCCTTGAGTGGATTGGAGATATTTATCCTGGTAGTGGTAGTACTAACTACAATGAGAAGTTCAAGAGCAAGGCCACACTGACTGTAGACACATCCTCCAGCACAGCCTACATGCAGCTCAGCAGCCTGACATCTGAGGACTCTGCGGTCTATTACTGTGCAAGAAGAGATTACTACGGTAGTAGCTACTACTTTGACTACTGGGGCCAAGGAACcactctcacagtctcctcag
mics	97/114	AIDKO Tcl1tg	97/114	0.0271598									mics
CMRYGSSWYFDVW	109/114	AIDKO Tcl1tg	109/114	96.563	Musmus IGHV11-2*01 F	98.96	285/288 nt	Musmus IGHJ1*03 F	92.45	49/53 nt	Musmus IGHD1-1*01 F	3	CMRYGSSWYFDVW	GAGGTGCAGCTGGTGGAGTCTGGaGGAGGCTTGGTGCAACCTGGGGGGTCACGGGGACTCTCTTGTGAAGGCTCAGGGTTCACTTTTAGTGGCTTCTGGATGAGCTGGGTTCGACAGACACCTGGGAAGACCCTGGAGTGGATTGGAGACATTAATTCTGATGGCAGTGCAATAAACTACGCACCATCCATAAAGGATCGATTCACTATCTTCAGAGACAATGACAAGAGCACCCTGTACCTGCAGATGAGCAATGTGCGATCGGAGGACACAGCCACGTATTTCTGTATGAGATACGGTAGTAGCTGGTACTTCGATGTCTGGGGCACAGGCACcacggtcaccgtctcctcag
CAGDYDGYWYFDVW	109/114	AIDKO Tcl1tg	109/114	3.29068	Musmus IGHV12-3*01 F	99.31	286/288 nt	Musmus IGHJ1*03 F	96.23	51/53 nt	Musmus IGHD2-3*01 F	3	CAGDYDGYWYFDVW	cagatgcagcttcagGAGTCTGGGCCTGGCCTGGTGAAACCCTCACAGTCACTCTTCCTTACCTGCTCTATTACTGGTTTCCCCATCACCAGTGGTTACTACTGGATCTGGATCCGTCAGTCACCTGGGAAACCCCTAGAATGGATGGGGTACATCACTCATAGTGGGGAAACTTTCTACAACCCATCTCTCCAGAGCCCCATCTCCATTACTAGAGAAACGTCAAAGAACCAGTTCTTCCTCCAATTGAACTCTGTGACCACAGAGGACACAGCCATGTATTACTGTGCAGGAGACTATGATGGTTACTGGTACTTCGATGTCTGGGGCACAGGCACcacggtcaccgtctcctcag
CAGDYYGYWYFDVW	109/114	AIDKO Tcl1tg	109/114	0.0342642	Musmus IGHV12-3*01 F	97.92	282/288 nt	Musmus IGHJ1*03 F	96.23	51/53 nt	Musmus IGHD1-1*02 F	3	CAGDYYGYWYFDVW	cAGGTGAAGCTGGAGGAGTCTGGGCCTGGCCTGGTGAAACCCTCACAGTCACTCTTCCTTACCTGCTCTATTACTGGTTTCCCCATCACCAGTGGTTACTACTGGATCTGGATCCGTCAGTCACCTGGGAAACCCCTAGAATGGATGGGGTACATCACTCATAGTGGGGAAACTTTCTACAACCCATCTCTCCAGAGCCCCATCTCCATTACTAGAGAAACGTCAAAGAACCAGTTCTTCCTCCAATTGAACTCTGTGACCACAGAGGACACAGCCATGTATTACTGTGCAGGAGACTACTATGGTTACTGGTACTTCGATGTCTGGGGCACAGGCACcacggtcaccgtctcctcag
CAGDRLGYWYFDVW	109/114	AIDKO Tcl1tg	109/114	0.0276749	Musmus IGHV12-3*01 F	99.31	286/288 nt	Musmus IGHJ1*03 F	98.11	52/53 nt	Musmus IGHD4-1*01 F	2	CAGDRLGYWYFDVW	cagatgcagcttcaggAGTCTGGGCCTGGCCTGGTGAAACCCTCACAGTCACTCTTCCTTACCTGCTCTATTACTGGTTTCCCCATCACCAGTGGTTACTACTGGATCTGGATCCGTCAGTCACCTGGGAAACCCCTAGAATGGATGGGGTACATCACTCATAGTGGGGAAACTTTCTACAACCCATCTCTCCAGAGCCCCATCTCCATTACTAGAGAAACGTCAAAGAACCAGTTCTTCCTCCAATTGAACTCTGTGACCACAGAGGACACAGCCATGTATTACTGTGCAGGAGACAGACTGGGCTACTGGTACTTCGATGTCTGGGGCACAGGCACcacggtcaccgtctcctcag
CMRYSNYWYFDVW	109/114	AIDKO Tcl1tg	109/114	0.0224035	Musmus IGHV11-2*01 F	100.00	213/213 nt	Musmus IGHJ1*03 F	98.11	52/53 nt	Musmus IGHD2-5*01 F	3	CMRYSNYWYFDVW	GGGTTCACTTTTAGTGGCTTCTGGATGAGCTGGGTTCGACAGACACCTGGGAAGACCCTGGAGTGGATTGGAGACATTAATTCTGATGGCAGTGCAATAAACTACGCACCATCCATAAAGGATCGATTCACTATCTTCAGAGACAATGACAAGAGCACCCTGTACCTGCAGATGAGCAATGTGCGATCGGAGGACACAGCCACGTATTTCTGTATGAGATATAGTAACTACTGGTACTTCGATGTCTGGGGCACAGGCACcacggtcaccgtctcctcag
CMRYGSSYWYFDVW	109/114	AIDKO Tcl1tg	109/114	0.0184499	Musmus IGHV11-2*01 F	100.00	288/288 nt	Musmus IGHJ1*03 F	100.00	53/53 nt	Musmus IGHD1-1*01 F	3	CMRYGSSYWYFDVW	gaagtgcagctgttggagactggaGGAGGCTTGGTGCAACCTGGGGGGTCACGGGGACTCTCTTGTGAAGGCTCAGGGTTCACTTTTAGTGGCTTCTGGATGAGCTGGGTTCGACAGACACCTGGGAAGACCCTGGAGTGGATTGGAGACATTAATTCTGATGGCAGTGCAATAAACTACGCACCATCCATAAAGGATCGATTCACTATCTTCAGAGACAATGACAAGAGCACCCTGTACCTGCAGATGAGCAATGTGCGATCGGAGGACACAGCCACGTATTTCTGTATGAGATACGGTAGTAGCTACTGGTACTTCGATGTCTGGGGCACAGGgaccacggtcaccgtctcctcag
CARRDYYGSSYYFDYW	109/114	AIDKO Tcl1tg	109/114	0.0158142	Musmus IGHV1-55*01 F	100.00	213/213 nt	Musmus IGHJ2*01 F	100.00	48/48 nt	Musmus IGHD1-1*01 F	3	CARRDYYGSSYYFDYW	GGCTACACCTTCACCAGCTACTGGATAACCTGGGTGAAGCAGAGGCCTGGACAAGGCCTTGAGTGGATTGGAGATATTTATCCTGGTAGTGGTAGTACTAACTACAATGAGAAGTTCAAGAGCAAGGCCACACTGACTGTAGACACATCCTCCAGCACAGCCTACATGCAGCTCAGCAGCCTGACATCTGAGGACTCTGCGGTCTATTACTGTGCAAGAAGAGATTACTACGGTAGTAGCTACTACTTTGACTACTGGGGCCAAGGCACcactctcacagtctcctcag
mics	109/114	AIDKO Tcl1tg	109/114	0.0276749									mics
CMRYGSSYWYFDVW	285/20	Tcl1tg	285/20	99.5968	Musmus IGHV11-2*01 F	98.96	285/288 nt	Musmus IGHJ1*03 F	98.11	52/53 nt	Musmus IGHD1-1*01 F	3	CMRYGSSYWYFDVW	GAGGTGCAGCTGGTGGAGTCTGGaGGAGGCTTGGTGCAACCTGGGGGGTCACGGGGACTCTCTTGTGAAGGCTCAGGGTTCACTTTTAGTGGCTTCTGGATGAGCTGGGTTCGACAGACACCTGGGAAGACCCTGGAGTGGATTGGAGACATTAATTCTGATGGCAGTGCAATAAACTACGCACCATCCATAAAGGATCGATTCACTATCTTCAGAGACAATGACAAGAGCACCCTGTACCTGCAGATGAGCAATGTGCGATCGGAGGACACAGCCACGTATTTCTGTATGAGATACGGTAGTAGCTACTGGTACTTCGATGTCTGGGGCACAGGCACcacggtcaccgtctcctcag
CMRYDSNYWYFDVW	285/20	Tcl1tg	285/20	0.113395	Musmus IGHV11-2*01 F	100.00	213/213 nt	Musmus IGHJ1*03 F	98.11	52/53 nt	Musmus IGHD2-5*01 F	3	CMRYDSNYWYFDVW	GGGTTCACTTTTAGTGGCTTCTGGATGAGCTGGGTTCGACAGACACCTGGGAAGACCCTGGAGTGGATTGGAGACATTAATTCTGATGGCAGTGCAATAAACTACGCACCATCCATAAAGGATCGATTCACTATCTTCAGAGACAATGACAAGAGCACCCTGTACCTGCAGATGAGCAATGTGCGATCGGAGGACACAGCCACGTATTTCTGTATGAGATATGATAGTAACTACTGGTACTTCGATGTCTGGGGCACAGGCACcacggtcaccgtctcctcag
CMRYGNYWYFDVW	285/20	Tcl1tg	285/20	0.106195	Musmus IGHV11-2*01 F	100.00	288/288 nt	Musmus IGHJ1*03 F	98.11	52/53 nt	Musmus IGHD2-1*01 F	3	CMRYGNYWYFDVW	gaagtgcagctgttggagactggaGGAGGCTTGGTGCAACCTGGGGGGTCACGGGGACTCTCTTGTGAAGGCTCAGGGTTCACTTTTAGTGGCTTCTGGATGAGCTGGGTTCGACAGACACCTGGGAAGACCCTGGAGTGGATTGGAGACATTAATTCTGATGGCAGTGCAATAAACTACGCACCATCCATAAAGGATCGATTCACTATCTTCAGAGACAATGACAAGAGCACCCTGTACCTGCAGATGAGCAATGTGCGATCGGAGGACACAGCCACGTATTTCTGTATGAGATATGGTAACTACTGGTACTTCGATGTCTGGGGCACAGGCACcacggtcaccgtctcctcag
CMRYSNYWYFDVW	285/20	Tcl1tg	285/20	0.100796	Musmus IGHV11-2*01 F	100.00	213/213 nt	Musmus IGHJ1*03 F	98.11	52/53 nt	Musmus IGHD2-5*01 F	3	CMRYSNYWYFDVW	GGGTTCACTTTTAGTGGCTTCTGGATGAGCTGGGTTCGACAGACACCTGGGAAGACCCTGGAGTGGATTGGAGACATTAATTCTGATGGCAGTGCAATAAACTACGCACCATCCATAAAGGATCGATTCACTATCTTCAGAGACAATGACAAGAGCACCCTGTACCTGCAGATGAGCAATGTGCGATCGGAGGACACAGCCACGTATTTCTGTATGAGATATAGTAACTACTGGTACTTCGATGTCTGGGGCACAGGCACcacggtcaccgtctcctcag
mics	285/20	Tcl1tg	285/20	0.0827964									mics
CMRYGSSYWYFDVW	314/20	Tcl1tg	314/20	97.2655	Musmus IGHV11-2*01 F	98.96	285/288 nt	Musmus IGHJ1*03 F	98.11	52/53 nt	Musmus IGHD1-1*01 F	3	CMRYGSSYWYFDVW	GAGGTGCAGCTGGTGGAGTCTGGaGGAGGCTTGGTGCAACCTGGGGGGTCACGGGGACTCTCTTGTGAAGGCTCAGGGTTCACTTTTAGTGGCTTCTGGATGAGCTGGGTTCGACAGACACCTGGGAAGACCCTGGAGTGGATTGGAGACATTAATTCTGATGGCAGTGCAATAAACTACGCACCATCCATAAAGGATCGATTCACTATCTTCAGAGACAATGACAAGAGCACCCTGTACCTGCAGATGAGCAATGTGCGATCGGAGGACACAGCCACGTATTTCTGTATGAGATACGGTAGTAGCTACTGGTACTTCGATGTCTGGGGCACAGGCACcacggtcaccgtctcctcag
CMRYSNYWYFDVW	314/20	Tcl1tg	314/20	1.35412	Musmus IGHV11-2*01 F	100.00	213/213 nt	Musmus IGHJ1*03 F	98.11	52/53 nt	Musmus IGHD2-5*01 F	3	CMRYSNYWYFDVW	GGGTTCACTTTTAGTGGCTTCTGGATGAGCTGGGTTCGACAGACACCTGGGAAGACCCTGGAGTGGATTGGAGACATTAATTCTGATGGCAGTGCAATAAACTACGCACCATCCATAAAGGATCGATTCACTATCTTCAGAGACAATGACAAGAGCACCCTGTACCTGCAGATGAGCAATGTGCGATCGGAGGACACAGCCACGTATTTCTGTATGAGATATAGTAACTACTGGTACTTCGATGTCTGGGGCACAGGCACcacggtcaccgtctcctcag
CMRYGNYWYFDVW	314/20	Tcl1tg	314/20	0.828248	Musmus IGHV11-2*01 F	100.00	213/213 nt	Musmus IGHJ1*03 F	98.11	52/53 nt	Musmus IGHD2-1*01 F	3	CMRYGNYWYFDVW	GGGTTCACTTTTAGTGGCTTCTGGATGAGCTGGGTTCGACAGACACCTGGGAAGACCCTGGAGTGGATTGGAGACATTAATTCTGATGGCAGTGCAATAAACTACGCACCATCCATAAAGGATCGATTCACTATCTTCAGAGACAATGACAAGAGCACCCTGTACCTGCAGATGAGCAATGTGCGATCGGAGGACACAGCCACGTATTTCTGTATGAGATATGGTAACTACTGGTACTTCGATGTCTGGGGCACAGGCACcacggtcaccgtctcctcag
CAIPIYYDYSYYFDYW	314/20	Tcl1tg	314/20	0.238833	Musmus IGHV1-74*01 F, or Musmus IGHV1-74*04 F	100.00	213/213 nt	Musmus IGHJ2*01 F	100.00	48/48 nt	Musmus IGHD2-4*01 F	3	CAIPIYYDYSYYFDYW	GGCTACACCTTCACCAGCTACTGGATGCACTGGGTGAAGCAGAGGCCTGGCCAAGGCCTTGAGTGGATTGGAAGGATTCATCCTTCTGATAGTGATACTAACTACAATCAAAAGTTCAAGGGCAAGGCCACATTGACTGTAGACAAATCCTCCAGCACAGCCTACATGCAGCTCAGCAGCCTGACATCTGAGGACTCTGCGGTCTATTACTGTGCAATCCCGATCTACTATGATTACTCCTACTACTTTGACTACTGGGGCCAAGGCACcactctcacagtctcctcag
CAREGPYDYGDWYFDVW	314/20	Tcl1tg	314/20	0.105174	Musmus IGHV1-64*01 F	100.00	213/213 nt	Musmus IGHJ1*03 F	96.23	51/53 nt	Musmus IGHD2-4*01 F	3	CAREGPYDYGDWYFDVW	GGCTACACTTTCACCAGCTACTGGATGCACTGGGTGAAGCAGAGGCCTGGACAAGGCCTTGAGTGGATTGGAATGATTCATCCTAATAGTGGTAGTACTAACTACAATGAGAAGTTCAAGAGCAAGGCCACACTGACTGTAGACAAATCCTCCAGCACAGCCTACATGCAACTCAGCAGCCTGACATCTGAGGACTCTGCGGTCTATTACTGTGCAAGAGAGGGGCCCTATGATTACGGCGACTGGTACTTCGATGTCTGGGGCACAGGCACcacggtcaccgtctcctcag
CTEDYYGSYWYFDVW	314/20	Tcl1tg	314/20	0.0438226	Musmus IGHV6-3*01 F	100.00	294/294 nt	Musmus IGHJ1*03 F	96.23	51/53 nt	Musmus IGHD1-1*01 F	3	CTEDYYGSYWYFDVW	gaagtgaagcttgaggagtctggaGGAGGCTTGGTGCAACCTGGAGGATCCATGAAACTCTCCTGTGTTGCCTCTGGATTCACTTTCAGTAACTACTGGATGAACTGGGTCCGCCAGTCTCCAGAGAAGGGGCTTGAGTGGGTTGCTCAAATTAGATTGAAATCTGATAATTATGCAACACATTATGCGGAGTCTGTGAAAGGGAGGTTCACCATCTCAAGAGATGATTCCAAAAGTAGTGTCTACCTGCAAATGAACAACTTAAGGGCTGAAGACACTGGAATTTATTACTGCACAGAAGATTACTACGGTAGTTACTGGTACTTCGATGTCTGGGGCACAGGCACcacggtcaccgtctcctcag
CARHGNSYYAMDYW	314/20	Tcl1tg	314/20	0.0383448	Musmus IGHV5-17*01 F	100.00	288/288 nt	Musmus IGHJ4*01 F	96.30	52/54 nt	Musmus IGHD2-1*01 F	3	CARHGNSYYAMDYW	GAGGTGCAGCTGGTGGAGTCTGGGGGAGGCTTAGTGAAGCCTGGAGGGTCCCTGAAACTCTCCTGTGCAGCCTCTGGATTCACTTTCAGTGACTATGGAATGCACTGGGTTCGTCAGGCTCCAGAGAAGGGGCTGGAGTGGGTTGCATACATTAGTAGTGGCAGTAGTACCATCTACTATGCAGACACAGTGAAGGGCCGATTCACCATCTCCAGAGACAATGCCAAGAACACCCTGTTCCTGCAAATGACCAGTCTGAGGTCTGAGGACACGGCCATGTATTACTGTGCAAGGCATGGTAACTCTTACTATGCTATGGACTACTGGGGTCAAGGCACctcagtcaccgtctcctcag
CARRHYYGSYYAMDYW	314/20	Tcl1tg	314/20	0.0262936	Musmus IGHV1-55*01 F	100.00	213/213 nt	Musmus IGHJ4*01 F	96.30	52/54 nt	Musmus IGHD1-1*01 F	3	CARRHYYGSYYAMDYW	GGCTACACCTTCACCAGCTACTGGATAACCTGGGTGAAGCAGAGGCCTGGACAAGGCCTTGAGTGGATTGGAGATATTTATCCTGGTAGTGGTAGTACTAACTACAATGAGAAGTTCAAGAGCAAGGCCACACTGACTGTAGACACATCCTCCAGCACAGCCTACATGCAGCTCAGCAGCCTGACATCTGAGGACTCTGCGGTCTATTACTGTGCAAGAAGGCATTACTACGGTAGTTACTATGCTATGGACTACTGGGGTCAAGGCACctcagtcaccgtctcctcag
CAGDSDGYWYFDVW	314/20	Tcl1tg	314/20	0.0230069	Musmus IGHV12-3*01 F	100.00	213/213 nt	Musmus IGHJ1*03 F	96.23	51/53 nt	Musmus IGHD2-3*01 F	3	CAGDSDGYWYFDVW	GGTTTCCCCATCACCAGTGGTTACTACTGGATCTGGATCCGTCAGTCACCTGGGAAACCCCTAGAATGGATGGGGTACATCACTCATAGTGGGGAAACTTTCTACAACCCATCTCTCCAGAGCCCCATCTCCATTACTAGAGAAACGTCAAAGAACCAGTTCTTCCTCCAATTGAACTCTGTGACCACAGAGGACACAGCCATGTATTACTGTGCAGGAGACAGTGATGGTTACTGGTACTTCGATGTCTGGGGCACAGGCACcacggtcaccgtctcctcag
CTRDSYDGYYGYYYAMDYW	314/20	Tcl1tg	314/20	0.0197202	Musmus IGHV5-9-1*02 F	100.00	288/288 nt	Musmus IGHJ4*01 F	98.15	53/54 nt	Musmus IGHD2-3*01 F	3	CTRDSYDGYYGYYYAMDYW	gacgtgaagctggtgGAGTCTGGGGAAGGCTTAGTGAAGCCTGGAGGGTCCCTGAAACTCTCCTGTGCAGCCTCTGGATTCACTTTCAGTAGCTATGCCATGTCTTGGGTTCGCCAGACTCCAGAGAAGAGGCTGGAGTGGGTCGCATACATTAGTAGTGGTGGTGATTACATCTACTATGCAGACACTGTGAAGGGCCGATTCACCATCTCCAGAGACAATGCCAGGAACACCCTGTACCTGCAAATGAGCAGTCTGAAGTCTGAGGACACAGCCATGTATTACTGTACAAGAGATTCCTATGATGGTTACTACGGATATTACTATGCTATGGACTACTGGGGTCAAGGCACctcagtcaccgtctcctcag
CARARLLRFDYW	314/20	Tcl1tg	314/20	0.0153379	Musmus IGHV1-82*01 F	100.00	288/288 nt	Musmus IGHJ2*01 F (see comment)	89.58	43/48 nt	Musmus IGHD1-1*01 F	2	CARARLLRFDYW	caggttcagctgcagcagtctggacctgagcTGGTGAAGCCTGGGGCCTCAGTGAAGATTTCCTGCAAGGCTTCTGGCTACGCATTCAGTAGCTCCTGGATGAACTGGGTGAAGCAGAGGCCTGGAAAGGGTCTTGAGTGGATTGGACGGATTTATCCTGGAGATGGAGATACTAACTACAATGGGAAGTTCAAGGGCAAGGCCACACTGACTGCAGACAAATCCTCCAGCACAGCCTACATGCAACTCAGCAGCCTGACATCTGAGGACTCTGCGGTCTACTTCTGTGCAAGAGCGAGATTACTACGGTTTGACTACTGGGGCCAAGGCACcactctcacagtctcctcag
CMRYSSYWYFDVW	314/20	Tcl1tg	314/20	0.0142424	Musmus IGHV11-2*01 F	99.31	286/288 nt	Musmus IGHJ1*03 F	98.11	52/53 nt	Musmus IGHD2-12*01 F	3	CMRYSSYWYFDVW	gaagtgcagctgttgGAGTCTGGTGGAGGCTTGGTGCAACCTGGGGGGTCACGGGGACTCTCTTGTGAAGGCTCAGGGTTCACTTTTAGTGGCTTCTGGATGAGCTGGGTTCGACAGACACCTGGGAAGACCCTGGAGTGGATTGGAGACATTAATTCTGATGGCAGTGCAATAAACTACGCACCATCCATAAAGGATCGATTCACTATCTTCAGAGACAATGACAAGAGCACCCTGTACCTGCAGATGAGCAATGTGCGATCGGAGGACACAGCCACGTATTTCTGTATGAGATATAGTTCCTACTGGTACTTCGATGTCTGGGGCACAGGCACCacggtcaccgtctcctcag
mics	314/20	Tcl1tg	314/20	0.0273892									mics
CARLYYGSSYWYFDVW	C25	Tcl1tg	C25	99.8092	Musmus IGHV1-55*01 F	100.00	213/213 nt	Musmus IGHJ1*03 F	98.11	52/53 nt	Musmus IGHD1-1*01 F	3	CARLYYGSSYWYFDVW	GGCTACACCTTCACCAGCTACTGGATAACCTGGGTGAAGCAGAGGCCTGGACAAGGCCTTGAGTGGATTGGAGATATTTATCCTGGTAGTGGTAGTACTAACTACAATGAGAAGTTCAAGAGCAAGGCCACACTGACTGTAGACACATCCTCCAGCACAGCCTACATGCAGCTCAGCAGCCTGACATCTGAGGACTCTGCGGTCTATTACTGTGCCCGCCTTTACTACGGTAGTAGCTACTGGTACTTCGATGTCTGGGGCACAGGCACcacggtcaccgtctcctcag
CMRYGNYWYFDVW	C25	Tcl1tg	C25	0.0972945	Musmus IGHV11-2*01 F	100.00	213/213 nt	Musmus IGHJ1*03 F	98.11	52/53 nt	Musmus IGHD2-1*01 F	3	CMRYGNYWYFDVW	GGGTTCACTTTTAGTGGCTTCTGGATGAGCTGGGTTCGACAGACACCTGGGAAGACCCTGGAGTGGATTGGAGACATTAATTCTGATGGCAGTGCAATAAACTACGCACCATCCATAAAGGATCGATTCACTATCTTCAGAGACAATGACAAGAGCACCCTGTACCTGCAGATGAGCAATGTGCGATCGGAGGACACAGCCACGTATTTCTGTATGAGATATGGTAACTACTGGTACTTCGATGTCTGGGGCACAGGCACcacggtcaccgtctcctcag
CMRYSNYWYFDVW	C25	Tcl1tg	C25	0.0324315	Musmus IGHV11-2*01 F	100.00	288/288 nt	Musmus IGHJ1*03 F	98.11	52/53 nt	Musmus IGHD2-5*01 F	3	CMRYSNYWYFDVW	gaagtgcagctgttggagactggaGGAGGCTTGGTGCAACCTGGGGGGTCACGGGGACTCTCTTGTGAAGGCTCAGGGTTCACTTTTAGTGGCTTCTGGATGAGCTGGGTTCGACAGACACCTGGGAAGACCCTGGAGTGGATTGGAGACATTAATTCTGATGGCAGTGCAATAAACTACGCACCATCCATAAAGGATCGATTCACTATCTTCAGAGACAATGACAAGAGCACCCTGTACCTGCAGATGAGCAATGTGCGATCGGAGGACACAGCCACGTATTTCTGTATGAGATATAGTAACTACTGGTACTTCGATGTCTGGGGCACAGGCACcacggtcaccgtctcctcag
CARRYYGSSYWYFDVW	C25	Tcl1tg	C25	0.0174631	Musmus IGHV1-55*01 F	100.00	288/288 nt	Musmus IGHJ1*03 F	98.11	52/53 nt	Musmus IGHD1-1*01 F	3	CARRYYGSSYWYFDVW	caggtccaactgcagcagcCTGGGGCTGAGCTTGTGAAGCCTGGGGCTTCAGTGAAGATGTCCTGCAAGGCTTCTGGCTACACCTTCACCAGCTACTGGATAACCTGGGTGAAGCAGAGGCCTGGACAAGGCCTTGAGTGGATTGGAGATATTTATCCTGGTAGTGGTAGTACTAACTACAATGAGAAGTTCAAGAGCAAGGCCACACTGACTGTAGACACATCCTCCAGCACAGCCTACATGCAGCTCAGCAGCCTGACATCTGAGGACTCTGCGGTCTATTACTGTGCAAGAAGGTACTACGGTAGTAGCTACTGGTACTTCGATGTCTGGGGCACAGGCACcacggtcaccgtctcctcag
CARSDYYGSSSLDYW	C25	Tcl1tg	C25	0.0174631	Musmus IGHV1-26*01 F	97.57	281/288 nt	Musmus IGHJ2*01 F	93.75	45/48 nt	Musmus IGHD1-1*01 F	3	CARSDYYGSSSLDYW	gAGGTGCAGCTGGATGAGACTGGGCCTGAGCTGGTGAAGCCTGGGGCTTCAGTGAAGATATCCTGTAAGGCTTCTGGATACACGTTCACTGACTACTACATGAACTGGGTGAAGCAGAGCCATGGAAAGAGCCTTGAGTGGATTGGAGATATTAATCCTAACAATGGTGGTACTAGCTACAACCAGAAGTTCAAGGGCAAGGCCACATTGACTGTAGACAAGTCCTCCAGCACAGCCTACATGGAGCTCCGCAGCCTGACATCTGAGGACTCTGCAGTCTATTACTGTGCAAGATCAGATTACTACGGTAGTAGCTCCCTTGACTACTGGGGCCAAGGCACcactctcacagtctcctcag
mics	C25	Tcl1tg	C25	0.0261947									mics
CMRYSNYWYFDVW	D22	Tcl1tg	D22	99.6047	Musmus IGHV11-2*01 F	98.96	285/288 nt	Musmus IGHJ1*03 F	98.11	52/53 nt	Musmus IGHD2-5*01 F	3	CMRYSNYWYFDVW	GAGGTGCAGCTGGTGGAGTCTGGaGGAGGCTTGGTGCAACCTGGGGGGTCACGGGGACTCTCTTGTGAAGGCTCAGGGTTCACTTTTAGTGGCTTCTGGATGAGCTGGGTTCGACAGACACCTGGGAAGACCCTGGAGTGGATTGGAGACATTAATTCTGATGGCAGTGCAATAAACTACGCACCATCCATAAAGGATCGATTCACTATCTTCAGAGACAATGACAAGAGCACCCTGTACCTGCAGATGAGCAATGTGCGATCGGAGGACACAGCCACGTATTTCTGTATGAGATATAGTAACTACTGGTACTTCGATGTCTGGGGCACAGGCACcacggtcaccgtctcctcag
CAGDYDGYWYFDVW	D22	Tcl1tg	D22	0.117793	Musmus IGHV12-3*01 F	100.00	213/213 nt	Musmus IGHJ1*03 F	96.23	51/53 nt	Musmus IGHD2-3*01 F	3	CAGDYDGYWYFDVW	GGTTTCCCCATCACCAGTGGTTACTACTGGATCTGGATCCGTCAGTCACCTGGGAAACCCCTAGAATGGATGGGGTACATCACTCATAGTGGGGAAACTTTCTACAACCCATCTCTCCAGAGCCCCATCTCCATTACTAGAGAAACGTCAAAGAACCAGTTCTTCCTCCAATTGAACTCTGTGACCACAGAGGACACAGCCATGTATTACTGTGCAGGAGACTATGATGGTTACTGGTACTTCGATGTCTGGGGCACAGGCACcacggtcaccgtctcctcag
CANWDWYFDVW	D22	Tcl1tg	D22	0.115409	Musmus IGHV1-4*01 F	99.31	286/288 nt	Musmus IGHJ1*03 F	94.34	50/53 nt	Musmus IGHD4-1*01 F	3	CANWDWYFDVW	caggtccaGCTGGAGGAGTCTGGGGCTGAACTGGCAAGACCTGGTGCCTCAGTGAAGATGTCCTGCAAGGCTTCTGGCTACACCTTTACTAGCTACACGATGCACTGGGTAAAACAGAGGCCTGGACAGGGTCTGGAATGGATTGGATACATTAATCCTAGCAGTGGTTATACTAAGTACAATCAGAAGTTCAAGGACAAGGCCACATTGACTGCAGACAAATCCTCCAGCACAGCCTACATGCAACTGAGCAGCCTGACATCTGAGGACTCTGCAGTCTATTACTGTGCAAACTGGGACTGGTACTTCGATGTCTGGGGCACAGGCACcacggtcaccgtctcctcag
CALLRYW	D22	Tcl1tg	D22	0.0763035	Musmus IGHV1-55*01 F	100.00	213/213 nt	Musmus IGHJ2*01 F	84.78	39/46 nt	Musmus IGHD1-2*01 F	2	CALLRYW	GGCTACACCTTCACCAGCTACTGGATAACCTGGGTGAAGCAGAGGCCTGGACAAGGCCTTGAGTGGATTGGAGATATTTATCCTGGTAGTGGTAGTACTAACTACAATGAGAAGTTCAAGAGCAAGGCCACACTGACTGTAGACACATCCTCCAGCACAGCCTACATGCAGCTCAGCAGCCTGACATCTGAGGACTCTGCGGTCTATTACTGTGCATTACTACGGTACTGGGGCCAAGGCACcactctcacagtctcctcag
CARNGNYAMDYW	D22	Tcl1tg	D22	0.046259	Musmus IGHV2-2*01 F	100.00	285/285 nt	Musmus IGHJ4*01 F	94.44	51/54 nt	Musmus IGHD1-1*02 F	3	CARNGNYAMDYW	caggtgcagctgaagcagtcaggacCTGGCCTAGTGCAGCCCTCACAGAGCCTGTCCATCACCTGCACAGTCTCTGGTTTCTCATTAACTAGCTATGGTGTACACTGGGTTCGCCAGTCTCCAGGAAAGGGTCTGGAGTGGCTGGGAGTGATATGGAGTGGTGGAAGCACAGACTATAATGCAGCTTTCATATCCAGACTGAGCATCAGCAAGGACAATTCCAAGAGCCAAGTTTTCTTTAAAATGAACAGTCTGCAAGCTGATGACACAGCCATATATTACTGTGCCAGAAATGGTAACTATGCTATGGACTACTGGGGTCAAGGCACctcagtcaccgtctcctcag
CARLYYGSSYWYFDVW	D22	Tcl1tg	D22	0.0238448	Musmus IGHV1-55*01 F	100.00	213/213 nt	Musmus IGHJ1*03 F	98.11	52/53 nt	Musmus IGHD1-1*01 F	3	CARLYYGSSYWYFDVW	GGCTACACCTTCACCAGCTACTGGATAACCTGGGTGAAGCAGAGGCCTGGACAAGGCCTTGAGTGGATTGGAGATATTTATCCTGGTAGTGGTAGTACTAACTACAATGAGAAGTTCAAGAGCAAGGCCACACTGACTGTAGACACATCCTCCAGCACAGCCTACATGCAGCTCAGCAGCCTGACATCTGAGGACTCTGCGGTCTATTACTGTGCCCGCCTTTACTACGGTAGTAGCTACTGGTACTTCGATGTCTGGGGCACAGGCACcacggtcaccgtctcctcag
mics	D22	Tcl1tg	D22	0.0157376									mics
CAGDITTVVATWSYWYFDVW	E31	Tcl1tg	E31	99.1682	Musmus IGHV12-3*01 F	99.31	286/288 nt	Musmus IGHJ1*03 F	98.11	52/53 nt	Musmus IGHD1-1*01 F	1	CAGDITTVVATWSYWYFDVW	cagatgcagcttcagGAGTCTGGGCCTGGCCTGGTGAAACCCTCACAGTCACTCTTCCTTACCTGCTCTATTACTGGTTTCCCCATCACCAGTGGTTACTACTGGATCTGGATCCGTCAGTCACCTGGGAAACCCCTAGAATGGATGGGGTACATCACTCATAGTGGGGAAACTTTCTACAACCCATCTCTCCAGAGCCCCATCTCCATTACTAGAGAAACGTCAAAGAACCAGTTCTTCCTCCAATTGAACTCTGTGACCACAGAGGACACAGCCATGTATTACTGTGCAGGAGACATTACTACGGTAGTAGCTACGTGGAGCTACTGGTACTTCGATGTCTGGGGCACAGGCACcacggtcaccgtctcctcag
CMRYGNYWYFDVW	E31	Tcl1tg	E31	0.637592	Musmus IGHV11-2*01 F	100.00	213/213 nt	Musmus IGHJ1*03 F	98.11	52/53 nt	Musmus IGHD2-1*01 F	3	CMRYGNYWYFDVW	GGGTTCACTTTTAGTGGCTTCTGGATGAGCTGGGTTCGACAGACACCTGGGAAGACCCTGGAGTGGATTGGAGACATTAATTCTGATGGCAGTGCAATAAACTACGCACCATCCATAAAGGATCGATTCACTATCTTCAGAGACAATGACAAGAGCACCCTGTACCTGCAGATGAGCAATGTGCGATCGGAGGACACAGCCACGTATTTCTGTATGAGATATGGTAACTACTGGTACTTCGATGTCTGGGGCACAGGCACcacggtcaccgtctcctcag
CAKIYYYGSSYAMDYW	E31	Tcl1tg	E31	0.0647302	Musmus IGHV1-55*01 F	100.00	213/213 nt	Musmus IGHJ4*01 F	92.59	50/54 nt	Musmus IGHD1-1*01 F	3	CAKIYYYGSSYAMDYW	GGCTACACCTTCACCAGCTACTGGATAACCTGGGTGAAGCAGAGGCCTGGACAAGGCCTTGAGTGGATTGGAGATATTTATCCTGGTAGTGGTAGTACTAACTACAATGAGAAGTTCAAGAGCAAGGCCACACTGACTGTAGACACATCCTCCAGCACAGCCTACATGCAGCTCAGCAGCCTGACATCTGAGGACTCTGCGGTCTATTACTGTGCAAAAATTTATTACTACGGTAGTAGCTATGCTATGGACTACTGGGGTCAAGGCACctcagtcaccgtctcctcag
CVYYYGSSYWYFDVW	E31	Tcl1tg	E31	0.0339833	Musmus IGHV1-74*01 F, or Musmus IGHV1-74*04 F	100.00	213/213 nt	Musmus IGHJ1*03 F	98.11	52/53 nt	Musmus IGHD1-1*01 F	3	CVYYYGSSYWYFDVW	GGCTACACCTTCACCAGCTACTGGATGCACTGGGTGAAGCAGAGGCCTGGCCAAGGCCTTGAGTGGATTGGAAGGATTCATCCTTCTGATAGTGATACTAACTACAATCAAAAGTTCAAGGGCAAGGCCACATTGACTGTAGACAAATCCTCCAGCACAGCCTACATGCAGCTCAGCAGCCTGACATCTGAGGACTCTGCGGTCTATTACTGTGTATATTACTACGGTAGTAGCTACTGGTACTTCGATGTCTGGGGCACAGGCACcacggtcaccgtctcctcag
CARSWLLLYFDVW	E31	Tcl1tg	E31	0.0161825	Musmus IGHV1-42*01 F	98.26	283/288 nt	Musmus IGHJ1*03 F	86.79	46/53 nt	Musmus IGHD2-3*01 F	2	CARSWLLLYFDVW	GAGGTGCAGCTGGTGGAGTCTGGGCCTGAGCTGGTGAAGCCTGGGGCTTCAGTGAAGATATCCTGCAAGGCTTCTGGTTACTCATTCACTGGCTACTACATGAACTGGGTGAAGCAAAGTCCTGAAAAGAGCCTTGAGTGGATTGGAGAGATTAATCCTAGCACTGGTGGTACTACCTACAACCAGAAGTTCAAGGCCAAGGCCACATTGACTGTAGACAAATCCTCCAGCACAGCCTACATGCAGCTCAAGAGCCTGACATCTGAGGACTCTGCAGTCTATTACTGTGCAAGATCATGGTTACTTCTGTACTTCGATGTCTGGGGCACAGGCACcacggtcaccgtctcctcag
CTRSTTVVALDYW	E31	Tcl1tg	E31	0.0113278	Musmus IGHV1-19*01 F	98.12	209/213 nt	Musmus IGHJ2*01 F (see comment)	89.58	43/48 nt	Musmus IGHD1-1*01 F	1	CTRSTTVVALDYW	AAATACACATTCACTGACTACTATATGAACTGGGTGAAGCAGAGCCATGGAAAGAGCCTTGAGTGGATTGGAGTTATTAATCCTTACAACGGTGGTACTACCTACAACCAGAAATTCAAGGGCAAGGCCACATTGACTGTTGACAAGTCCTCCAGCACAGCCTACATGGAGCTCAACAGCCTGACATCTGAGGACTCTGCAGTCTATTACTGTACAAGATCAACTACGGTAGTAGCCCTTGACTACTGGGGCCAAGGCACcactctcacagtctcctcag
mics	E31	Tcl1tg	E31	0.0679667									mics
CMRYGNYWYFDVW	347/20	Tcl1tg	347/20	99.7708	Musmus IGHV11-2*01 F	100.00	213/213 nt	Musmus IGHJ1*03 F	98.11	52/53 nt	Musmus IGHD2-1*01 F	3	CMRYGNYWYFDVW	GGGTTCACTTTTAGTGGCTTCTGGATGAGCTGGGTTCGACAGACACCTGGGAAGACCCTGGAGTGGATTGGAGACATTAATTCTGATGGCAGTGCAATAAACTACGCACCATCCATAAAGGATCGATTCACTATCTTCAGAGACAATGACAAGAGCACCCTGTACCTGCAGATGAGCAATGTGCGATCGGAGGACACAGCCACGTATTTCTGTATGAGATATGGTAACTACTGGTACTTCGATGTCTGGGGCACAGGCACcacggtcaccgtctcctcag
CARLLRYYWYFDVW	347/20	Tcl1tg	347/20	0.113729	Musmus IGHV3-6*01 F	97.92	282/288 nt	Musmus IGHJ1*03 F	98.11	52/53 nt	Musmus IGHD1-1*01 F	2	CARLLRYYWYFDVW	GAGGTGCAGCTGGAGGAGTCTGGGCCTGGCCTCGTGAAACCTTCTCAGTCTCTGTCTCTCACCTGCTCTGTCACTGGCTACTCCATCACCAGTGGTTATTACTGGAACTGGATCCGGCAGTTTCCAGGAAACAAACTGGAATGGATGGGCTACATAAGCTACGATGGTAGCAATAACTACAACCCATCTCTCAAAAATCGAATCTCCATCACTCGTGACACATCTAAGAACCAGTTTTTCCTGAAGTTGAATTCTGTGACTACTGAGGACACAGCCACATATTACTGTGCAAGATTACTACGGTACTACTGGTACTTCGATGTCTGGGGCACAGGCACcacggtcaccgtctcctcag
CAGDRWGYWYFDVW	347/20	Tcl1tg	347/20	0.0464201	Musmus IGHV12-3*01 F	99.31	286/288 nt	Musmus IGHJ1*03 F	98.11	52/53 nt	Musmus IGHD4-1*01 F	3	CAGDRWGYWYFDVW	cagatgcagcttcagGAGTCTGGGCCTGGCCTGGTGAAACCCTCACAGTCACTCTTCCTTACCTGCTCTATTACTGGTTTCCCCATCACCAGTGGTTACTACTGGATCTGGATCCGTCAGTCACCTGGGAAACCCCTAGAATGGATGGGGTACATCACTCATAGTGGGGAAACTTTCTACAACCCATCTCTCCAGAGCCCCATCTCCATTACTAGAGAAACGTCAAAGAACCAGTTCTTCCTCCAATTGAACTCTGTGACCACAGAGGACACAGCCATGTATTACTGTGCAGGAGACAGATGGGGCTACTGGTACTTCGATGTCTGGGGCACAGGCACcacggtcaccgtctcctcag
CMRNGYYYWYFDVW	347/20	Tcl1tg	347/20	0.0284323	Musmus IGHV11-2*01 F	100.00	213/213 nt	Musmus IGHJ1*03 F	98.11	52/53 nt	Musmus IGHD2-3*01 F	3	CMRNGYYYWYFDVW	GGGTTCACTTTTAGTGGCTTCTGGATGAGCTGGGTTCGACAGACACCTGGGAAGACCCTGGAGTGGATTGGAGACATTAATTCTGATGGCAGTGCAATAAACTACGCACCATCCATAAAGGATCGATTCACTATCTTCAGAGACAATGACAAGAGCACCCTGTACCTGCAGATGAGCAATGTGCGATCGGAGGACACAGCCACGTATTTCTGTATGAGAAATGGTTACTACTACTGGTACTTCGATGTCTGGGGCACAGGCACcacggtcaccgtctcctcag
CARLGRGWYFDVW	347/20	Tcl1tg	347/20	0.0168273	Musmus IGHV5-12*01 F	99.65	287/288 nt	Musmus IGHJ1*03 F	90.57	48/53 nt	Musmus IGHD4-1*01 F	2	CARLGRGWYFDVW	GAGGTGAAGCTGGTGGAGTCTGGGGGAGGCTTAGTGCAGCCTGGAGGGTCCCTGAAACTCTCCTGTGCAGCCTCTGGATTCACTTTCAGTGACTATTACATGTATTGGGTTCGCCAGACTCCAGAGAAGAGGCTGGAGTGGGTCGCATACATTAGTAATGGTGGTGGTAGCACCTATTATCCAGACACTGTAAAGGGCCGATTCACCATCTCCAGAGACAATGCCAAGAACACCCTGTACCTGCAAATGAGCCGTCTGAAGTCTGAGGACACAGCCATGTATTACTGTGCAAGACTGGGACGTGGGTGGTACTTCGATGTCTGGGGCACAGGCACcacggtcaccgtctcctcag
mics	347/20	Tcl1tg	347/20	0.0237903									mics

## Sheet: Table S13_Tx
clone	mouse ID	genotype	tumor line	cloneFraction %	V-GENE and allele	V-REGION identity %	V-REGION identity nt	J-GENE and allele	J-REGION identity %	J-REGION identity nt	D-GENE and allele	D-REGION reading frame	AA JUNCTION	nt clone
CMRYGNYWYFDVW	702/13	TX Tcl1tg	347/20	99.8998	Musmus IGHV11-2*01 F	98.96	285/288 nt	Musmus IGHJ1*03 F	98.11	52/53 nt	Musmus IGHD2-1*01 F	3	CMRYGNYWYFDVW	GAGGTGCAGCTGGTGGAGTCTGGaGGAGGCTTGGTGCAACCTGGGGGGTCACGGGGACTCTCTTGTGAAGGCTCAGGGTTCACTTTTAGTGGCTTCTGGATGAGCTGGGTTCGACAGACACCTGGGAAGACCCTGGAGTGGATTGGAGACATTAATTCTGATGGCAGTGCAATAAACTACGCACCATCCATAAAGGATCGATTCACTATCTTCAGAGACAATGACAAGAGCACCCTGTACCTGCAGATGAGCAATGTGCGATCGGAGGACACAGCCACGTATTTCTGTATGAGATATGGTAACTACTGGTACTTCGATGTCTGGGGCACAGGCACcacggtcaccgtctcctcag
CANFLGGFDVW	702/13	TX Tcl1tg	347/20	0.0510658	Musmus IGHV5-17*01 F	100.00	288/288 nt	Musmus IGHJ1*03 F	86.79	46/53 nt	Musmus IGHD1-1*01 F	2	CANFLGGFDVW	GAGGTGCAGCTGGTGGAGTCTGGGGGAGGCTTAGTGAAGCCTGGAGGGTCCCTGAAACTCTCCTGTGCAGCCTCTGGATTCACTTTCAGTGACTATGGAATGCACTGGGTTCGTCAGGCTCCAGAGAAGGGGCTGGAGTGGGTTGCATACATTAGTAGTGGCAGTAGTACCATCTACTATGCAGACACAGTGAAGGGCCGATTCACCATCTCCAGAGACAATGCCAAGAACACCCTGTTCCTGCAAATGACCAGTCTGAGGTCTGAGGACACGGCCATGTATTACTGTGCAAATTTCCTAGGGGGCTTCGATGTCTGGGGCACAGGCACcacggtcaccgtctcctcag
CARRHYYGSYYAMDYW	702/13	TX Tcl1tg	347/20	0.029952	Musmus IGHV1-55*01 F	100.00	213/213 nt	Musmus IGHJ4*01 F	96.30	52/54 nt	Musmus IGHD1-1*01 F	3	CARRHYYGSYYAMDYW	GGCTACACCTTCACCAGCTACTGGATAACCTGGGTGAAGCAGAGGCCTGGACAAGGCCTTGAGTGGATTGGAGATATTTATCCTGGTAGTGGTAGTACTAACTACAATGAGAAGTTCAAGAGCAAGGCCACACTGACTGTAGACACATCCTCCAGCACAGCCTACATGCAGCTCAGCAGCCTGACATCTGAGGACTCTGCGGTCTATTACTGTGCAAGAAGGCATTACTACGGTAGTTACTATGCTATGGACTACTGGGGTCAAGGCACctcagtcaccgtctcctcag
misc	702/13	TX Tcl1tg	347/20	0.0191497									misc
CMRYGNYWYFDVW	703/13	TX Tcl1tg	347/20	99.9795	Musmus IGHV11-2*01 F	98.96	285/288 nt	Musmus IGHJ1*03 F	98.11	52/53 nt	Musmus IGHD2-1*01 F	3	CMRYGNYWYFDVW	GAGGTGCAGCTGGTGGAGTCTGGaGGAGGCTTGGTGCAACCTGGGGGGTCACGGGGACTCTCTTGTGAAGGCTCAGGGTTCACTTTTAGTGGCTTCTGGATGAGCTGGGTTCGACAGACACCTGGGAAGACCCTGGAGTGGATTGGAGACATTAATTCTGATGGCAGTGCAATAAACTACGCACCATCCATAAAGGATCGATTCACTATCTTCAGAGACAATGACAAGAGCACCCTGTACCTGCAGATGAGCAATGTGCGATCGGAGGACACAGCCACGTATTTCTGTATGAGATATGGTAACTACTGGTACTTCGATGTCTGGGGCACAGGCACcacggtcaccgtctcctcag
CARRHYYGSYYAMDYW	703/13	TX Tcl1tg	347/20	0.0148144	Musmus IGHV1-55*01 F	100.00	213/213 nt	Musmus IGHJ4*01 F	92.59	50/54 nt	Musmus IGHD1-1*01 F	3	CARRHYYGSYYAMDYW	GGCTACACCTTCACCAGCTACTGGATAACCTGGGTGAAGCAGAGGCCTGGACAAGGCCTTGAGTGGATTGGAGATATTTATCCTGGTAGTGGTAGTACTAACTACAATGAGAAGTTCAAGAGCAAGGCCACACTGACTGTAGACACATCCTCCAGCACAGCCTACATGCAGCTCAGCAGCCTGACATCTGAGGACTCTGCGGTCTATTACTGTGCAAGAAGGCATTACTACGGTAGTTACTATGCTATGGACTACTGGGGTCAAGGCACCCCACTCACcgtctcctcag
misc	703/13	TX Tcl1tg	347/20	0.00569784									misc
CMRYGNYWYFDVW	CD92	TX Tcl1tg	E31	99.9625	Musmus IGHV11-2*01 F	98.96	285/288 nt	Musmus IGHJ1*03 F	98.11	52/53 nt	Musmus IGHD2-1*01 F	3	CMRYGNYWYFDVW	GAGGTGCAGCTGGTGGAGTCTGGaGGAGGCTTGGTGCAACCTGGGGGGTCACGGGGACTCTCTTGTGAAGGCTCAGGGTTCACTTTTAGTGGCTTCTGGATGAGCTGGGTTCGACAGACACCTGGGAAGACCCTGGAGTGGATTGGAGACATTAATTCTGATGGCAGTGCAATAAACTACGCACCATCCATAAAGGATCGATTCACTATCTTCAGAGACAATGACAAGAGCACCCTGTACCTGCAGATGAGCAATGTGCGATCGGAGGACACAGCCACGTATTTCTGTATGAGATATGGTAACTACTGGTACTTCGATGTCTGGGGCACAGGCACcacggtcaccgtctcctcag
CARRHYYGSYYAMDYW	CD92	TX Tcl1tg	E31	0.0309771	Musmus IGHV1-55*01 F	100.00	213/213 nt	Musmus IGHJ4*01 F	96.30	52/54 nt	Musmus IGHD1-1*01 F	3	CARRHYYGSYYAMDYW	GGCTACACCTTCACCAGCTACTGGATAACCTGGGTGAAGCAGAGGCCTGGACAAGGCCTTGAGTGGATTGGAGATATTTATCCTGGTAGTGGTAGTACTAACTACAATGAGAAGTTCAAGAGCAAGGCCACACTGACTGTAGACACATCCTCCAGCACAGCCTACATGCAGCTCAGCAGCCTGACATCTGAGGACTCTGCGGTCTATTACTGTGCAAGAAGGCATTACTACGGTAGTTACTATGCTATGGACTACTGGGGTCAAGGCACctcagtcaccgtctcctcag
misc	CD92	TX Tcl1tg	E31	0.00655285									misc
CAGDITTVVATWSYWYFDVW	CD95	TX Tcl1tg	E31	90.7301	Musmus IGHV12-3*01 F	99.31	286/288 nt	Musmus IGHJ1*03 F	98.11	52/53 nt	Musmus IGHD1-1*01 F	1	CAGDITTVVATWSYWYFDVW	cagatgcagcttcagGAGTCTGGGCCTGGCCTGGTGAAACCCTCACAGTCACTCTTCCTTACCTGCTCTATTACTGGTTTCCCCATCACCAGTGGTTACTACTGGATCTGGATCCGTCAGTCACCTGGGAAACCCCTAGAATGGATGGGGTACATCACTCATAGTGGGGAAACTTTCTACAACCCATCTCTCCAGAGCCCCATCTCCATTACTAGAGAAACGTCAAAGAACCAGTTCTTCCTCCAATTGAACTCTGTGACCACAGAGGACACAGCCATGTATTACTGTGCAGGAGACATTACTACGGTAGTAGCTACGTGGAGCTACTGGTACTTCGATGTCTGGGGCACAGGCACcacggtcaccgtctcctcag
CMRYGNYWYFDVW	CD95	TX Tcl1tg	E31	9.21251	Musmus IGHV11-2*01 F	100.00	213/213 nt	Musmus IGHJ1*03 F	98.11	52/53 nt	Musmus IGHD2-1*01 F	3	CMRYGNYWYFDVW	GGGTTCACTTTTAGTGGCTTCTGGATGAGCTGGGTTCGACAGACACCTGGGAAGACCCTGGAGTGGATTGGAGACATTAATTCTGATGGCAGTGCAATAAACTACGCACCATCCATAAAGGATCGATTCACTATCTTCAGAGACAATGACAAGAGCACCCTGTACCTGCAGATGAGCAATGTGCGATCGGAGGACACAGCCACGTATTTCTGTATGAGATATGGTAACTACTGGTACTTCGATGTCTGGGGCACAGGCACcacggtcaccgtctcctcag
CARRHYYGSYYAMDYW	CD95	TX Tcl1tg	E31	0.0342748	Musmus IGHV1-55*01 F	100.00	213/213 nt	Musmus IGHJ4*01 F	96.30	52/54 nt	Musmus IGHD1-1*01 F	3	CARRHYYGSYYAMDYW	GGCTACACCTTCACCAGCTACTGGATAACCTGGGTGAAGCAGAGGCCTGGACAAGGCCTTGAGTGGATTGGAGATATTTATCCTGGTAGTGGTAGTACTAACTACAATGAGAAGTTCAAGAGCAAGGCCACACTGACTGTAGACACATCCTCCAGCACAGCCTACATGCAGCTCAGCAGCCTGACATCTGAGGACTCTGCGGTCTATTACTGTGCAAGAAGGCATTACTACGGTAGTTACTATGCTATGGACTACTGGGGTCAAGGCACctcagtcaccgtctcctcag
CATRGYGSSYEGYFDYW	CD95	TX Tcl1tg	E31	0.0203796	Musmus IGHV1-47*01 F	100.00	213/213 nt	Musmus IGHJ2*01 F	97.92	47/48 nt	Musmus IGHD1-1*01 F	3	CATRGYGSSYEGYFDYW	GGCTACACCTTCACTACCTATCCTATAGAGTGGATGAAGCAGAATCATGGAAAGAGCCTAGAGTGGATTGGAAATTTTCATCCTTACAATGATGATACTAAGTACAATGAAAAGTTCAAGGGCAAGGCCACATTGACTGTAGAAAAATCCTCTAGCACAGTCTACTTGGAGCTCAGCCGATTAACATCTGATGACTCTGCTGTTTATTACTGTGCAACGAGGGGCTACGGTAGTAGCTACGAGGGCTACTTTGACTACTGGGGCCAAGGCACcactctcacagtctcctcag
misc	CD95	TX Tcl1tg	E31	0.00277904									misc
CMRYSNYWYFDVW	P42	TX Tcl1tg	D22	99.8665	Musmus IGHV11-2*01 F	98.96	285/288 nt	Musmus IGHJ1*03 F	98.11	52/53 nt	Musmus IGHD2-5*01 F	3	CMRYSNYWYFDVW	GAGGTGCAGCTGGTGGAGTCTGGaGGAGGCTTGGTGCAACCTGGGGGGTCACGGGGACTCTCTTGTGAAGGCTCAGGGTTCACTTTTAGTGGCTTCTGGATGAGCTGGGTTCGACAGACACCTGGGAAGACCCTGGAGTGGATTGGAGACATTAATTCTGATGGCAGTGCAATAAACTACGCACCATCCATAAAGGATCGATTCACTATCTTCAGAGACAATGACAAGAGCACCCTGTACCTGCAGATGAGCAATGTGCGATCGGAGGACACAGCCACGTATTTCTGTATGAGATATAGTAACTACTGGTACTTCGATGTCTGGGGCACAGGCACcacggtcaccgtctcctcag
CAGDYDGYWYFDVW	P42	TX Tcl1tg	D22	0.0832021	Musmus IGHV12-3*01 F	99.31	286/288 nt	Musmus IGHJ1*03 F	96.23	51/53 nt	Musmus IGHD2-3*01 F	3	CAGDYDGYWYFDVW	cagatgcagcttcagGAGTCTGGGCCTGGCCTGGTGAAACCCTCACAGTCACTCTTCCTTACCTGCTCTATTACTGGTTTCCCCATCACCAGTGGTTACTACTGGATCTGGATCCGTCAGTCACCTGGGAAACCCCTAGAATGGATGGGGTACATCACTCATAGTGGGGAAACTTTCTACAACCCATCTCTCCAGAGCCCCATCTCCATTACTAGAGAAACGTCAAAGAACCAGTTCTTCCTCCAATTGAACTCTGTGACCACAGAGGACACAGCCATGTATTACTGTGCAGGAGACTATGATGGTTACTGGTACTTCGATGTCTGGGGCACAGGCACcacggtcaccgtctcctcag
CARRHYYGSYYAMDYW	P42	TX Tcl1tg	D22	0.0396466	Musmus IGHV1-55*01 F	100.00	213/213 nt	Musmus IGHJ4*01 F	96.30	52/54 nt	Musmus IGHD1-1*01 F	3	CARRHYYGSYYAMDYW	GGCTACACCTTCACCAGCTACTGGATAACCTGGGTGAAGCAGAGGCCTGGACAAGGCCTTGAGTGGATTGGAGATATTTATCCTGGTAGTGGTAGTACTAACTACAATGAGAAGTTCAAGAGCAAGGCCACACTGACTGTAGACACATCCTCCAGCACAGCCTACATGCAGCTCAGCAGCCTGACATCTGAGGACTCTGCGGTCTATTACTGTGCAAGAAGGCATTACTACGGTAGTTACTATGCTATGGACTACTGGGGTCAAGGCACctcagtcaccgtctcctcag
misc	P42	TX Tcl1tg	D22	0.0106097									misc
CMRYSNYWYFDVW	P43	TX Tcl1tg	D22	99.5727	Musmus IGHV11-2*01 F	99.31	286/288 nt	Musmus IGHJ1*03 F	98.11	52/53 nt	Musmus IGHD2-5*01 F	3	CMRYSNYWYFDVW	gaaGTGCAGCTGGTGGAGTCTGGaGGAGGCTTGGTGCAACCTGGGGGGTCACGGGGACTCTCTTGTGAAGGCTCAGGGTTCACTTTTAGTGGCTTCTGGATGAGCTGGGTTCGACAGACACCTGGGAAGACCCTGGAGTGGATTGGAGACATTAATTCTGATGGCAGTGCAATAAACTACGCACCATCCATAAAGGATCGATTCACTATCTTCAGAGACAATGACAAGAGCACCCTGTACCTGCAGATGAGCAATGTGCGATCGGAGGACACAGCCACGTATTTCTGTATGAGATATAGTAACTACTGGTACTTCGATGTCTGGGGCACAGGCACcacggtcaccgtctcctcag
CAGDYDGYWYFDVW	P43	TX Tcl1tg	D22	0.375338	Musmus IGHV12-3*01 F	99.31	286/288 nt	Musmus IGHJ1*03 F	96.23	51/53 nt	Musmus IGHD2-3*01 F	3	CAGDYDGYWYFDVW	cagatgcagcttcagGAGTCTGGGCCTGGCCTGGTGAAACCCTCACAGTCACTCTTCCTTACCTGCTCTATTACTGGTTTCCCCATCACCAGTGGTTACTACTGGATCTGGATCCGTCAGTCACCTGGGAAACCCCTAGAATGGATGGGGTACATCACTCATAGTGGGGAAACTTTCTACAACCCATCTCTCCAGAGCCCCATCTCCATTACTAGAGAAACGTCAAAGAACCAGTTCTTCCTCCAATTGAACTCTGTGACCACAGAGGACACAGCCATGTATTACTGTGCAGGAGACTATGATGGTTACTGGTACTTCGATGTCTGGGGCACAGGCACcacggtcaccgtctcctcag
CARRHYYGSYYAMDYW	P43	TX Tcl1tg	D22	0.0397345	Musmus IGHV1-55*01 F	100.00	213/213 nt	Musmus IGHJ4*01 F	96.30	52/54 nt	Musmus IGHD1-1*01 F	3	CARRHYYGSYYAMDYW	GGCTACACCTTCACCAGCTACTGGATAACCTGGGTGAAGCAGAGGCCTGGACAAGGCCTTGAGTGGATTGGAGATATTTATCCTGGTAGTGGTAGTACTAACTACAATGAGAAGTTCAAGAGCAAGGCCACACTGACTGTAGACACATCCTCCAGCACAGCCTACATGCAGCTCAGCAGCCTGACATCTGAGGACTCTGCGGTCTATTACTGTGCAAGAAGGCATTACTACGGTAGTTACTATGCTATGGACTACTGGGGTCAAGGCACctcagtcaccgtctcctcag
misc	P43	TX Tcl1tg	D22	0.012226									misc
CMRYGNYWYFDVW	O9	TX Tcl1tg	C25	55.7832	Musmus IGHV11-2*01 F	100.00	288/288 nt	Musmus IGHJ1*03 F	98.11	52/53 nt	Musmus IGHD2-1*01 F	3	CMRYGNYWYFDVW	GAagtgcagctgttggagactggaGGAGGCTTGGTGCAACCTGGGGGGTCACGGGGACTCTCTTGTGAAGGCTCAGGGTTCACTTTTAGTGGCTTCTGGATGAGCTGGGTTCGACAGACACCTGGGAAGACCCTGGAGTGGATTGGAGACATTAATTCTGATGGCAGTGCAATAAACTACGCACCATCCATAAAGGATCGATTCACTATCTTCAGAGACAATGACAAGAGCACCCTGTACCTGCAGATGAGCAATGTGCGATCGGAGGACACAGCCACGTATTTCTGTATGAGATATGGTAACTACTGGTACTTCGATGTCTGGGGCACAGGCACcacggtcaccgtctcctcag
CARSDYYGSSSLDYW	O9	TX Tcl1tg	C25	31.5006	Musmus IGHV1-26*01 F	97.92	282/288 nt	Musmus IGHJ2*01 F	93.75	45/48 nt	Musmus IGHD1-1*01 F	3	CARSDYYGSSSLDYW	GAGGTGCAGCTGGTGGAGtctggacctgagctgGTGAAGCCTGGGGCTTCAGTGAAGATATCCTGTAAGGCTTCTGGATACACGTTCACTGACTACTACATGAACTGGGTGAAGCAGAGCCATGGAAAGAGCCTTGAGTGGATTGGAGATATTAATCCTAACAATGGTGGTACTAGCTACAACCAGAAGTTCAAGGGCAAGGCCACATTGACTGTAGACAAGTCCTCCAGCACAGCCTACATGGAGCTCCGCAGCCTGACATCTGAGGACTCTGCAGTCTATTACTGTGCAAGATCAGATTACTACGGTAGTAGCTCCCTTGACTACTGGGGCCAAGGCACcactctcacagtctcctcag
CARLYYGSSYWYFDVW	O9	TX Tcl1tg	C25	10.4332	Musmus IGHV1-55*01 F	100.00	213/213 nt	Musmus IGHJ1*03 F	98.11	52/53 nt	Musmus IGHD1-1*01 F	3	CARLYYGSSYWYFDVW	GGCTACACCTTCACCAGCTACTGGATAACCTGGGTGAAGCAGAGGCCTGGACAAGGCCTTGAGTGGATTGGAGATATTTATCCTGGTAGTGGTAGTACTAACTACAATGAGAAGTTCAAGAGCAAGGCCACACTGACTGTAGACACATCCTCCAGCACAGCCTACATGCAGCTCAGCAGCCTGACATCTGAGGACTCTGCGGTCTATTACTGTGCCCGCCTTTACTACGGTAGTAGCTACTGGTACTTCGATGTCTGGGGCACAGGCACcacggtcaccgtctcctcag
CARLANWDWYFDVW	O9	TX Tcl1tg	C25	1.99308	Musmus IGHV5-12*01 F	99.65	287/288 nt	Musmus IGHJ1*03 F	94.34	50/53 nt	Musmus IGHD4-1*01 F	3	CARLANWDWYFDVW	GAGGTGAAGCTGGTGGAGTCTGGGGGAGGCTTAGTGCAGCCTGGAGGGTCCCTGAAACTCTCCTGTGCAGCCTCTGGATTCACTTTCAGTGACTATTACATGTATTGGGTTCGCCAGACTCCAGAGAAGAGGCTGGAGTGGGTCGCATACATTAGTAATGGTGGTGGTAGCACCTATTATCCAGACACTGTAAAGGGCCGATTCACCATCTCCAGAGACAATGCCAAGAACACCCTGTACCTGCAAATGAGCCGTCTGAAGTCTGAGGACACAGCCATGTATTACTGTGCAAGACTAGCTAACTGGGACTGGTACTTCGATGTCTGGGGCACAGGCACcacggtcaccgtctcctcag
CARLYYGSSSLDYW	O9	TX Tcl1tg	C25	0.154834	Musmus IGHV1-55*01 F	100.00	213/213 nt	Musmus IGHJ2*01 F	93.75	45/48 nt	Musmus IGHD1-1*01 F	3	CARLYYGSSSLDYW	GGCTACACCTTCACCAGCTACTGGATAACCTGGGTGAAGCAGAGGCCTGGACAAGGCCTTGAGTGGATTGGAGATATTTATCCTGGTAGTGGTAGTACTAACTACAATGAGAAGTTCAAGAGCAAGGCCACACTGACTGTAGACACATCCTCCAGCACAGCCTACATGCAGCTCAGCAGCCTGACATCTGAGGACTCTGCGGTCTATTACTGTGCCCGCCTTTACTACGGTAGTAGCTCCCTTGACTACTGGGGCCAAGGCACcactctcacagtctcctcag
CARSDYYGSSYWYFDVW	O9	TX Tcl1tg	C25	0.056004	Musmus IGHV1-26*01 F	96.88	279/288 nt	Musmus IGHJ1*03 F	98.11	52/53 nt	Musmus IGHD1-1*01 F	3	CARSDYYGSSYWYFDVW	GAAGTGCAGCTGGAGGAGTCTGGGGCTGAGCTGGTGGAGCCTGGGGCTTCAGTGAAGATATCCTGTAAGGCTTCTGGATACACGTTCACTGACTACTACATGAACTGGGTGAAGCAGAGCCATGGAAAGAGCCTTGAGTGGATTGGAGATATTAATCCTAACAATGGTGGTACTAGCTACAACCAGAAGTTCAAGGGCAAGGCCACATTGACTGTAGACAAGTCCTCCAGCACAGCCTACATGGAGCTCCGCAGCCTGACATCTGAGGACTCTGCAGTCTATTACTGTGCAAGATCAGATTACTACGGTAGTAGCTACTGGTACTTCGATGTCTGGGGCACAGGCACcacggtcaccgtctcctcag
CMRYGSSYWYFDVW	O9	TX Tcl1tg	C25	0.0329435	Musmus IGHV11-2*01 F	100.00	213/213 nt	Musmus IGHJ1*03 F	98.11	52/53 nt	Musmus IGHD1-1*01 F	3	CMRYGSSYWYFDVW	GGGTTCACTTTTAGTGGCTTCTGGATGAGCTGGGTTCGACAGACACCTGGGAAGACCCTGGAGTGGATTGGAGACATTAATTCTGATGGCAGTGCAATAAACTACGCACCATCCATAAAGGATCGATTCACTATCTTCAGAGACAATGACAAGAGCACCCTGTACCTGCAGATGAGCAATGTGCGATCGGAGGACACAGCCACGTATTTCTGTATGAGATATGGTAGTAGCTACTGGTACTTCGATGTCTGGGGCACAGGCACcacggtcaccgtctcctcag
CMRYGSSYWYFDVW	O9	TX Tcl1tg	C25	0.0263548	Musmus IGHV11-2*01 F	100.00	288/288 nt	Musmus IGHJ1*03 F	98.11	52/53 nt	Musmus IGHD1-1*01 F	3	CMRYGSSYWYFDVW	gaagtgcagctgttggagactggaGGAGGCTTGGTGCAACCTGGGGGGTCACGGGGACTCTCTTGTGAAGGCTCAGGGTTCACTTTTAGTGGCTTCTGGATGAGCTGGGTTCGACAGACACCTGGGAAGACCCTGGAGTGGATTGGAGACATTAATTCTGATGGCAGTGCAATAAACTACGCACCATCCATAAAGGATCGATTCACTATCTTCAGAGACAATGACAAGAGCACCCTGTACCTGCAGATGAGCAATGTGCGATCGGAGGACACAGCCACGTATTTCTGTATGAGATACGGTAGTAGCTACTGGTACTTCGATGTCTGGGGCACAGGCACcacggtcaccgtctcctcag
misc	O9	TX Tcl1tg	C25	0.0197661									misc
CARSDYYGSSSLDYW	O11	TX Tcl1tg	C25	98.8634	Musmus IGHV1-26*01 F	100.00	288/288 nt	Musmus IGHJ2*01 F	93.75	45/48 nt	Musmus IGHD1-1*01 F	3	CARSDYYGSSSLDYW	gaggtccagctgcaacaatctggacctgAGCTGGTGAAGCCTGGGGCTTCAGTGAAGATATCCTGTAAGGCTTCTGGATACACGTTCACTGACTACTACATGAACTGGGTGAAGCAGAGCCATGGAAAGAGCCTTGAGTGGATTGGAGATATTAATCCTAACAATGGTGGTACTAGCTACAACCAGAAGTTCAAGGGCAAGGCCACATTGACTGTAGACAAGTCCTCCAGCACAGCCTACATGGAGCTCCGCAGCCTGACATCTGAGGACTCTGCAGTCTATTACTGTGCAAGATCAGATTACTACGGTAGTAGCTCCCTTGACTACTGGGGCCAAGGCACcactctcacagtctcctcag
CMRYSNYWYFDVW	O11	TX Tcl1tg	C25	0.395982	Musmus IGHV11-2*01 F	100.00	288/288 nt	Musmus IGHJ1*03 F	98.11	52/53 nt	Musmus IGHD2-5*01 F	3	CMRYSNYWYFDVW	gaagtgcagctgttggagactggaGGAGGCTTGGTGCAACCTGGGGGGTCACGGGGACTCTCTTGTGAAGGCTCAGGGTTCACTTTTAGTGGCTTCTGGATGAGCTGGGTTCGACAGACACCTGGGAAGACCCTGGAGTGGATTGGAGACATTAATTCTGATGGCAGTGCAATAAACTACGCACCATCCATAAAGGATCGATTCACTATCTTCAGAGACAATGACAAGAGCACCCTGTACCTGCAGATGAGCAATGTGCGATCGGAGGACACAGCCACGTATTTCTGTATGAGATATAGTAACTACTGGTACTTCGATGTCTGGGGCACAGGCACcacggtcaccgtctcctcag
CARLYYGSSYWYFDVW	O11	TX Tcl1tg	C25	0.307986	Musmus IGHV1-55*01 F	100.00	213/213 nt	Musmus IGHJ1*03 F	98.11	52/53 nt	Musmus IGHD1-1*01 F	3	CARLYYGSSYWYFDVW	GGCTACACCTTCACCAGCTACTGGATAACCTGGGTGAAGCAGAGGCCTGGACAAGGCCTTGAGTGGATTGGAGATATTTATCCTGGTAGTGGTAGTACTAACTACAATGAGAAGTTCAAGAGCAAGGCCACACTGACTGTAGACACATCCTCCAGCACAGCCTACATGCAGCTCAGCAGCCTGACATCTGAGGACTCTGCGGTCTATTACTGTGCCCGCCTTTACTACGGTAGTAGCTACTGGTACTTCGATGTCTGGGGCACAGGCACcacggtcaccgtctcctcag
CMRYGSSYWYFDVW	O11	TX Tcl1tg	C25	0.139327	Musmus IGHV11-2*01 F	100.00	288/288 nt	Musmus IGHJ1*03 F	98.11	52/53 nt	Musmus IGHD1-1*01 F	3	CMRYGSSYWYFDVW	gaagtgcagctgttggagactggaGGAGGCTTGGTGCAACCTGGGGGGTCACGGGGACTCTCTTGTGAAGGCTCAGGGTTCACTTTTAGTGGCTTCTGGATGAGCTGGGTTCGACAGACACCTGGGAAGACCCTGGAGTGGATTGGAGACATTAATTCTGATGGCAGTGCAATAAACTACGCACCATCCATAAAGGATCGATTCACTATCTTCAGAGACAATGACAAGAGCACCCTGTACCTGCAGATGAGCAATGTGCGATCGGAGGACACAGCCACGTATTTCTGTATGAGATACGGTAGTAGCTACTGGTACTTCGATGTCTGGGGCACAGGCACcacggtcaccgtctcctcag
CMRYGNYWYFDVW	O11	TX Tcl1tg	C25	0.131994	Musmus IGHV11-2*01 F	100.00	288/288 nt	Musmus IGHJ1*03 F	98.11	52/53 nt	Musmus IGHD2-1*01 F	3	CMRYGNYWYFDVW	gaagtgcagctgttggagactggaGGAGGCTTGGTGCAACCTGGGGGGTCACGGGGACTCTCTTGTGAAGGCTCAGGGTTCACTTTTAGTGGCTTCTGGATGAGCTGGGTTCGACAGACACCTGGGAAGACCCTGGAGTGGATTGGAGACATTAATTCTGATGGCAGTGCAATAAACTACGCACCATCCATAAAGGATCGATTCACTATCTTCAGAGACAATGACAAGAGCACCCTGTACCTGCAGATGAGCAATGTGCGATCGGAGGACACAGCCACGTATTTCTGTATGAGATATGGTAACTACTGGTACTTCGATGTCTGGGGCACAGGCACcacggtcaccgtctcctcag
CMRYGSSYWYFDVW	O11	TX Tcl1tg	C25	0.0733299	Musmus IGHV11-2*01 F	100.00	213/213 nt	Musmus IGHJ1*03 F	98.11	52/53 nt	Musmus IGHD1-1*01 F	3	CMRYGSSYWYFDVW	GGGTTCACTTTTAGTGGCTTCTGGATGAGCTGGGTTCGACAGACACCTGGGAAGACCCTGGAGTGGATTGGAGACATTAATTCTGATGGCAGTGCAATAAACTACGCACCATCCATAAAGGATCGATTCACTATCTTCAGAGACAATGACAAGAGCACCCTGTACCTGCAGATGAGCAATGTGCGATCGGAGGACACAGCCACGTATTTCTGTATGAGATATGGTAGTAGCTACTGGTACTTCGATGTCTGGGGCACAGGCACcacggtcaccgtctcctcag
CASGGKGYAMDYW	O11	TX Tcl1tg	C25	0.0586639	Musmus IGHV14-2*01 F	98.26	283/288 nt	Musmus IGHJ4*01 F	85.19	46/54 nt	Musmus IGHD1-1*02 F	3	CASGGKGYAMDYW	GAGGTGCAGCTGGTGGAGACTGGGGCAGAGCTTGTGAAGCCAGGGGCCTCAGTCAAGTTGTCCTGCACAGCTTCTGGCTTCAACATTAAAGACTACTATATGCACTGGGTGAAGCAGAGGACTGAACAGGGCCTGGAGTGGATTGGAAGGATTGATCCTGAGGATGGTGAAACTAAATATGCCCCGAAATTCCAGGGCAAGGCCACTATAACAGCAGACACATCCTCCAACACAGCCTACCTGCAGCTCAGCAGCCTGACATCTGAGGACACTGCCGTCTATTACTGTGCTAGTGGGGGTAAAGGCTATGCTATGGACTACTGGGGTCAAGGCACCCCAGTCACAGTTTCCGCAG
CAGDRWGYWYFDVW	O11	TX Tcl1tg	C25	0.021999	Musmus IGHV12-3*01 F	100.00	213/213 nt	Musmus IGHJ1*03 F	98.11	52/53 nt	Musmus IGHD4-1*01 F	3	CAGDRWGYWYFDVW	GGTTTCCCCATCACCAGTGGTTACTACTGGATCTGGATCCGTCAGTCACCTGGGAAACCCCTAGAATGGATGGGGTACATCACTCATAGTGGGGAAACTTTCTACAACCCATCTCTCCAGAGCCCCATCTCCATTACTAGAGAAACGTCAAAGAACCAGTTCTTCCTCCAATTGAACTCTGTGACCACAGAGGACACAGCCATGTATTACTGTGCAGGAGACAGATGGGGCTACTGGTACTTCGATGTCTGGGGCACAGGCACCacggtcaccgtctcctcag
misc	O11	TX Tcl1tg	C25	0.00733299									misc
CMRYGSSYWYFDVW	113/14	TX Tcl1tg	314/20	99.7906	Musmus IGHV11-2*01 F	98.96	285/288 nt	Musmus IGHJ1*03 F	98.11	52/53 nt	Musmus IGHD1-1*01 F	3	CMRYGSSYWYFDVW	GAGGTGCAGCTGGTGGAGTCTGGaGGAGGCTTGGTGCAACCTGGGGGGTCACGGGGACTCTCTTGTGAAGGCTCAGGGTTCACTTTTAGTGGCTTCTGGATGAGCTGGGTTCGACAGACACCTGGGAAGACCCTGGAGTGGATTGGAGACATTAATTCTGATGGCAGTGCAATAAACTACGCACCATCCATAAAGGATCGATTCACTATCTTCAGAGACAATGACAAGAGCACCCTGTACCTGCAGATGAGCAATGTGCGATCGGAGGACACAGCCACGTATTTCTGTATGAGATACGGTAGTAGCTACTGGTACTTCGATGTCTGGGGCACAGGCACcacggtcaccgtctcctcag
CMRYGNYWYFDVW	113/14	TX Tcl1tg	314/20	0.0858266	Musmus IGHV11-2*01 F	98.26	283/288 nt	Musmus IGHJ1*03 F	98.11	52/53 nt	Musmus IGHD2-1*01 F	3	CMRYGNYWYFDVW	GAGGTGAAGCTGGTGGAGTCTGGGGGAGGCTTGGTGCAACCTGGGGGGTCACGGGGACTCTCTTGTGAAGGCTCAGGGTTCACTTTTAGTGGCTTCTGGATGAGCTGGGTTCGACAGACACCTGGGAAGACCCTGGAGTGGATTGGAGACATTAATTCTGATGGCAGTGCAATAAACTACGCACCATCCATAAAGGATCGATTCACTATCTTCAGAGACAATGACAAGAGCACCCTGTACCTGCAGATGAGCAATGTGCGATCGGAGGACACAGCCACGTATTTCTGTATGAGATATGGTAACTACTGGTACTTCGATGTCTGGGGCACAGGCACcacggtcaccgtctcctcag
CMRYSNYWYFDVW	113/14	TX Tcl1tg	314/20	0.0394802	Musmus IGHV11-2*01 F	100.00	213/213 nt	Musmus IGHJ1*03 F	98.11	52/53 nt	Musmus IGHD2-5*01 F	3	CMRYSNYWYFDVW	GGGTTCACTTTTAGTGGCTTCTGGATGAGCTGGGTTCGACAGACACCTGGGAAGACCCTGGAGTGGATTGGAGACATTAATTCTGATGGCAGTGCAATAAACTACGCACCATCCATAAAGGATCGATTCACTATCTTCAGAGACAATGACAAGAGCACCCTGTACCTGCAGATGAGCAATGTGCGATCGGAGGACACAGCCACGTATTTCTGTATGAGATATAGTAACTACTGGTACTTCGATGTCTGGGGCACAGGCACcacggtcaccgtctcctcag
CARVGPSFPVLGFDVW	113/14	TX Tcl1tg	314/20	0.0394802	Musmus IGHV1-64*01 F	100.00	288/288 nt	Musmus IGHJ1*03 F	83.02	44/53 nt	Musmus IGHD3-1*01 F	2	CARVGPSFPVLGFDVW	caggtccaactgcagcagcctggggctgagCTGGTAAAGCCTGGGGCTTCAGTGAAGTTGTCCTGCAAGGCTTCTGGCTACACTTTCACCAGCTACTGGATGCACTGGGTGAAGCAGAGGCCTGGACAAGGCCTTGAGTGGATTGGAATGATTCATCCTAATAGTGGTAGTACTAACTACAATGAGAAGTTCAAGAGCAAGGCCACACTGACTGTAGACAAATCCTCCAGCACAGCCTACATGCAACTCAGCAGCCTGACATCTGAGGACTCTGCGGTCTATTACTGTGCAAGGGTGGGTCCCTCCTTCCCCGTCCTCGGGTTCGATGTCTGGGGCACAGGAACcacggtcaccgtctcctcag
CAGDKLGYWYFDVW	113/14	TX Tcl1tg	314/20	0.025748	Musmus IGHV12-3*01 F	100.00	213/213 nt	Musmus IGHJ1*03 F	96.23	51/53 nt	Musmus IGHD4-1*01 F	2	CAGDKLGYWYFDVW	GGTTTCCCCATCACCAGTGGTTACTACTGGATCTGGATCCGTCAGTCACCTGGGAAACCCCTAGAATGGATGGGGTACATCACTCATAGTGGGGAAACTTTCTACAACCCATCTCTCCAGAGCCCCATCTCCATTACTAGAGAAACGTCAAAGAACCAGTTCTTCCTCCAATTGAACTCTGTGACCACAGAGGACACAGCCATGTATTACTGTGCAGGAGATAAACTGGGGTACTGGTACTTCGATGTCTGGGGCACAGGCACcacggtcaccgtctcctcag
CARARLLRFDYW	113/14	TX Tcl1tg	314/20	0.0120157	Musmus IGHV1-82*01 F	100.00	213/213 nt	Musmus IGHJ2*01 F (see comment)	89.58	43/48 nt	Musmus IGHD1-1*01 F	2	CARARLLRFDYW	GGCTACGCATTCAGTAGCTCCTGGATGAACTGGGTGAAGCAGAGGCCTGGAAAGGGTCTTGAGTGGATTGGACGGATTTATCCTGGAGATGGAGATACTAACTACAATGGGAAGTTCAAGGGCAAGGCCACACTGACTGCAGACAAATCCTCCAGCACAGCCTACATGCAACTCAGCAGCCTGACATCTGAGGACTCTGCGGTCTACTTCTGTGCAAGAGCGAGATTACTACGGTTTGACTACTGGGGCCAAGGCACCactctcacagtctcctcag
misc	113/14	TX Tcl1tg	314/20	0.00686613									misc
CMRYGSSYWYFDVW	120/14	TX Tcl1tg	314/20	99.5495	Musmus IGHV11-2*01 F	98.96	285/288 nt	Musmus IGHJ1*03 F	98.11	52/53 nt	Musmus IGHD1-1*01 F	3	CMRYGSSYWYFDVW	GAGGTGCAGCTGGTGGAGTCTGGaGGAGGCTTGGTGCAACCTGGGGGGTCACGGGGACTCTCTTGTGAAGGCTCAGGGTTCACTTTTAGTGGCTTCTGGATGAGCTGGGTTCGACAGACACCTGGGAAGACCCTGGAGTGGATTGGAGACATTAATTCTGATGGCAGTGCAATAAACTACGCACCATCCATAAAGGATCGATTCACTATCTTCAGAGACAATGACAAGAGCACCCTGTACCTGCAGATGAGCAATGTGCGATCGGAGGACACAGCCACGTATTTCTGTATGAGATACGGTAGTAGCTACTGGTACTTCGATGTCTGGGGCACAGGCACcacggtcaccgtctcctcag
CAYYYGSSYYWYFDVW	120/14	TX Tcl1tg	314/20	0.285854	Musmus IGHV5-4*01 F	99.65	287/288 nt	Musmus IGHJ1*03 F	98.11	52/53 nt	Musmus IGHD1-1*01 F	3	CAYYYGSSYYWYFDVW	GAGGTGCAGCTGGTGGAGTCTGGGGGAGGCTTAGTGAAGCCTGGAGGGTCCCTGAAACTCTCCTGTGCAGCCTCTGGATTCACTTTCAGTAGCTATGCCATGTCTTGGGTTCGCCAGACTCCGGAAAAGAGGCTGGAGTGGGTCGCAACCATTAGTGATGGTGGTAGTTACACCTACTATCCAGACAATGTAAAGGGCCGATTCACCATCTCCAGAGACAATGCCAAGAACAACCTGTACCTGCAAATGAGCCATCTGAAGTCTGAGGACACAGCCATGTATTACTGTGCATATTACTACGGTAGTAGCTACTACTGGTACTTCGATGTCTGGGGCACAGGCACcacggtcaccgtctcctcag
CMRYGNYWYFDVW	120/14	TX Tcl1tg	314/20	0.0906593	Musmus IGHV11-2*01 F	100.00	213/213 nt	Musmus IGHJ1*03 F	98.11	52/53 nt	Musmus IGHD2-1*01 F	3	CMRYGNYWYFDVW	GGGTTCACTTTTAGTGGCTTCTGGATGAGCTGGGTTCGACAGACACCTGGGAAGACCCTGGAGTGGATTGGAGACATTAATTCTGATGGCAGTGCAATAAACTACGCACCATCCATAAAGGATCGATTCACTATCTTCAGAGACAATGACAAGAGCACCCTGTACCTGCAGATGAGCAATGTGCGATCGGAGGACACAGCCACGTATTTCTGTATGAGATATGGTAACTACTGGTACTTCGATGTCTGGGGCACAGGCACcacggtcaccgtctcctcag
CMRYSNYWYFDVW	120/14	TX Tcl1tg	314/20	0.0555057	Musmus IGHV11-2*01 F	100.00	213/213 nt	Musmus IGHJ1*03 F	98.11	52/53 nt	Musmus IGHD2-5*01 F	3	CMRYSNYWYFDVW	GGGTTCACTTTTAGTGGCTTCTGGATGAGCTGGGTTCGACAGACACCTGGGAAGACCCTGGAGTGGATTGGAGACATTAATTCTGATGGCAGTGCAATAAACTACGCACCATCCATAAAGGATCGATTCACTATCTTCAGAGACAATGACAAGAGCACCCTGTACCTGCAGATGAGCAATGTGCGATCGGAGGACACAGCCACGTATTTCTGTATGAGATATAGTAACTACTGGTACTTCGATGTCTGGGGCACAGGCACcacggtcaccgtctcctcag
misc	120/14	TX Tcl1tg	314/20	0.0185019									misc
CMRYGSSYWYFDVW	70/14	TX Tcl1tg	285/20	99.8364	Musmus IGHV11-2*01 F	98.96	285/288 nt	Musmus IGHJ1*03 F	98.11	52/53 nt	Musmus IGHD1-1*01 F	3	CMRYGSSYWYFDVW	GAGGTGCAGCTGGTGGAGTCTGGaGGAGGCTTGGTGCAACCTGGGGGGTCACGGGGACTCTCTTGTGAAGGCTCAGGGTTCACTTTTAGTGGCTTCTGGATGAGCTGGGTTCGACAGACACCTGGGAAGACCCTGGAGTGGATTGGAGACATTAATTCTGATGGCAGTGCAATAAACTACGCACCATCCATAAAGGATCGATTCACTATCTTCAGAGACAATGACAAGAGCACCCTGTACCTGCAGATGAGCAATGTGCGATCGGAGGACACAGCCACGTATTTCTGTATGAGATACGGTAGTAGCTACTGGTACTTCGATGTCTGGGGCACAGGCACcacggtcaccgtctcctcag
CAGDYYGYWYFDVW	70/14	TX Tcl1tg	285/20	0.0449357	Musmus IGHV12-3*01 F	99.31	286/288 nt	Musmus IGHJ1*03 F	96.23	51/53 nt	Musmus IGHD1-1*02 F	3	CAGDYYGYWYFDVW	cagatgcagcttcagGAGTCTGGGCCTGGCCTGGTGAAACCCTCACAGTCACTCTTCCTTACCTGCTCTATTACTGGTTTCCCCATCACCAGTGGTTACTACTGGATCTGGATCCGTCAGTCACCTGGGAAACCCCTAGAATGGATGGGGTACATCACTCATAGTGGGGAAACTTTCTACAACCCATCTCTCCAGAGCCCCATCTCCATTACTAGAGAAACGTCAAAGAACCAGTTCTTCCTCCAATTGAACTCTGTGACCACAGAGGACACAGCCATGTATTACTGTGCAGGAGACTACTATGGTTACTGGTACTTCGATGTCTGGGGCACAGGCACcacggtcaccgtctcctcag
CMRYGSSWYFDVW	70/14	TX Tcl1tg	285/20	0.0413409	Musmus IGHV11-2*01 F	100.00	213/213 nt	Musmus IGHJ1*03 F	92.45	49/53 nt	Musmus IGHD1-1*01 F	3	CMRYGSSWYFDVW	GGGTTCACTTTTAGTGGCTTCTGGATGAGCTGGGTTCGACAGACACCTGGGAAGACCCTGGAGTGGATTGGAGACATTAATTCTGATGGCAGTGCAATAAACTACGCACCATCCATAAAGGATCGATTCACTATCTTCAGAGACAATGACAAGAGCACCCTGTACCTGCAGATGAGCAATGTGCGATCGGAGGACACAGCCACGTATTTCTGTATGAGATACGGTAGTAGCTGGTACTTCGATGTCTGGGGCACAGGCACcacggtcaccgtctcctcag
CARRDYYGSSYYFDYW	70/14	TX Tcl1tg	285/20	0.0215692	Musmus IGHV1-55*01 F	100.00	213/213 nt	Musmus IGHJ2*01 F	100.00	48/48 nt	Musmus IGHD1-1*01 F	3	CARRDYYGSSYYFDYW	GGCTACACCTTCACCAGCTACTGGATAACCTGGGTGAAGCAGAGGCCTGGACAAGGCCTTGAGTGGATTGGAGATATTTATCCTGGTAGTGGTAGTACTAACTACAATGAGAAGTTCAAGAGCAAGGCCACACTGACTGTAGACACATCCTCCAGCACAGCCTACATGCAGCTCAGCAGCCTGACATCTGAGGACTCTGCGGTCTATTACTGTGCAAGAAGAGATTACTACGGTAGTAGCTACTACTTTGACTACTGGGGCCAAGGCACcactctcacagtctcctcag
CMRYSNYWYFDVW	70/14	TX Tcl1tg	285/20	0.0107846	Musmus IGHV11-2*01 F	98.26	283/288 nt	Musmus IGHJ1*03 F	98.11	52/53 nt	Musmus IGHD2-5*01 F	3	CMRYSNYWYFDVW	GAGGTGCAGCTGGAGGAGTCTGGGGGAGGCTTGGTGCAACCTGGGGGGTCACGGGGACTCTCTTGTGAAGGCTCAGGGTTCACTTTTAGTGGCTTCTGGATGAGCTGGGTTCGACAGACACCTGGGAAGACCCTGGAGTGGATTGGAGACATTAATTCTGATGGCAGTGCAATAAACTACGCACCATCCATAAAGGATCGATTCACTATCTTCAGAGACAATGACAAGAGCACCCTGTACCTGCAGATGAGCAATGTGCGATCGGAGGACACAGCCACGTATTTCTGTATGAGATATAGTAACTACTGGTACTTCGATGTCTGGGGCACAGGCACcacggtcaccgtctcctcag
CMRYGNYWYFDVW	70/14	TX Tcl1tg	285/20	0.0107846	Musmus IGHV11-2*01 F	97.92	282/288 nt	Musmus IGHJ1*03 F	98.11	52/53 nt	Musmus IGHD2-1*01 F	3	CMRYGNYWYFDVW	GAGGTGAAGCTGGTAGAGTCTGGGGGAGGCTTGGTGCAACCTGGGGGGTCACGGGGACTCTCTTGTGAAGGCTCAGGGTTCACTTTTAGTGGCTTCTGGATGAGCTGGGTTCGACAGACACCTGGGAAGACCCTGGAGTGGATTGGAGACATTAATTCTGATGGCAGTGCAATAAACTACGCACCATCCATAAAGGATCGATTCACTATCTTCAGAGACAATGACAAGAGCACCCTGTACCTGCAGATGAGCAATGTGCGATCGGAGGACACAGCCACGTATTTCTGTATGAGATATGGTAACTACTGGTACTTCGATGTCTGGGGCACAGGCACcacggtcaccgtctcctcag
misc	70/14	TX Tcl1tg	285/20	0.0341512									misc
CMRYGSSYWYFDVW	71/14	TX Tcl1tg	285/20	99.8768	Musmus IGHV11-2*01 F	99.31	286/288 nt	Musmus IGHJ1*03 F	98.11	52/53 nt	Musmus IGHD1-1*01 F	3	CMRYGSSYWYFDVW	gaaGTGCAGCTGGTGGAGTCTGGaGGAGGCTTGGTGCAACCTGGGGGGTCACGGGGACTCTCTTGTGAAGGCTCAGGGTTCACTTTTAGTGGCTTCTGGATGAGCTGGGTTCGACAGACACCTGGGAAGACCCTGGAGTGGATTGGAGACATTAATTCTGATGGCAGTGCAATAAACTACGCACCATCCATAAAGGATCGATTCACTATCTTCAGAGACAATGACAAGAGCACCCTGTACCTGCAGATGAGCAATGTGCGATCGGAGGACACAGCCACGTATTTCTGTATGAGATACGGTAGTAGCTACTGGTACTTCGATGTCTGGGGCACAGGCACcacggtcaccgtctcctcag
CMRYGNYWYFDVW	71/14	TX Tcl1tg	285/20	0.0900254	Musmus IGHV11-2*01 F	98.61	284/288 nt	Musmus IGHJ1*03 F	98.11	52/53 nt	Musmus IGHD2-1*01 F	3	CMRYGNYWYFDVW	GAGGTGCAGCTGGTGGAGTCTGGGGGAGGCTTGGTGCAACCTGGGGGGTCACGGGGACTCTCTTGTGAAGGCTCAGGGTTCACTTTTAGTGGCTTCTGGATGAGCTGGGTTCGACAGACACCTGGGAAGACCCTGGAGTGGATTGGAGACATTAATTCTGATGGCAGTGCAATAAACTACGCACCATCCATAAAGGATCGATTCACTATCTTCAGAGACAATGACAAGAGCACCCTGTACCTGCAGATGAGCAATGTGCGATCGGAGGACACAGCCACGTATTTCTGTATGAGATATGGTAACTACTGGTACTTCGATGTCTGGGGCACAGGCACcacggtcaccgtctcctcag
CMRYSNYWYFDVW	71/14	TX Tcl1tg	285/20	0.0321519	Musmus IGHV11-2*01 F	98.61	284/288 nt	Musmus IGHJ1*03 F	98.11	52/53 nt	Musmus IGHD2-5*01 F	3	CMRYSNYWYFDVW	GAGGTGCAGCTGGTGGAGTCTGGGGGAGGCTTGGTGCAACCTGGGGGGTCACGGGGACTCTCTTGTGAAGGCTCAGGGTTCACTTTTAGTGGCTTCTGGATGAGCTGGGTTCGACAGACACCTGGGAAGACCCTGGAGTGGATTGGAGACATTAATTCTGATGGCAGTGCAATAAACTACGCACCATCCATAAAGGATCGATTCACTATCTTCAGAGACAATGACAAGAGCACCCTGTACCTGCAGATGAGCAATGTGCGATCGGAGGACACAGCCACGTATTTCTGTATGAGATATAGTAACTACTGGTACTTCGATGTCTGGGGCACAGGCACcacggtcaccgtctcctcag
misc	71/14	TX Tcl1tg	285/20	0.00107173									misc
CMRYGSSYWYFDVW	72/14	TX AIDKO Tcl1tg	111/114	82.4299	Musmus IGHV11-2*01 F	98.96	285/288 nt	Musmus IGHJ1*03 F	98.11	52/53 nt	Musmus IGHD1-1*01 F	3	CMRYGSSYWYFDVW	GAGGTGCAGCTGGTGGAGTCTGGaGGAGGCTTGGTGCAACCTGGGGGGTCACGGGGACTCTCTTGTGAAGGCTCAGGGTTCACTTTTAGTGGCTTCTGGATGAGCTGGGTTCGACAGACACCTGGGAAGACCCTGGAGTGGATTGGAGACATTAATTCTGATGGCAGTGCAATAAACTACGCACCATCCATAAAGGATCGATTCACTATCTTCAGAGACAATGACAAGAGCACCCTGTACCTGCAGATGAGCAATGTGCGATCGGAGGACACAGCCACGTATTTCTGTATGAGATATGGTAGTAGCTACTGGTACTTCGATGTCTGGGGCACAGGCACcacggtcaccgtctcctcag
CAGDRWGYWYFDVW	72/14	TX AIDKO Tcl1tg	111/114	17.4013	Musmus IGHV12-3*01 F	99.31	286/288 nt	Musmus IGHJ1*03 F	98.11	52/53 nt	Musmus IGHD4-1*01 F	3	CAGDRWGYWYFDVW	cagatgcagcttcagGAGTCTGGGCCTGGCCTGGTGAAACCCTCACAGTCACTCTTCCTTACCTGCTCTATTACTGGTTTCCCCATCACCAGTGGTTACTACTGGATCTGGATCCGTCAGTCACCTGGGAAACCCCTAGAATGGATGGGGTACATCACTCATAGTGGGGAAACTTTCTACAACCCATCTCTCCAGAGCCCCATCTCCATTACTAGAGAAACGTCAAAGAACCAGTTCTTCCTCCAATTGAACTCTGTGACCACAGAGGACACAGCCATGTATTACTGTGCAGGAGACAGATGGGGCTACTGGTACTTCGATGTCTGGGGCACAGGCACcacggtcaccgtctcctcag
CMRYSNYWYFDVW	72/14	TX AIDKO Tcl1tg	111/114	0.0596687	Musmus IGHV11-2*01 F	100.00	288/288 nt	Musmus IGHJ1*03 F	98.11	52/53 nt	Musmus IGHD2-5*01 F	3	CMRYSNYWYFDVW	gaagtgcagctgttggagactggaGGAGGCTTGGTGCAACCTGGGGGGTCACGGGGACTCTCTTGTGAAGGCTCAGGGTTCACTTTTAGTGGCTTCTGGATGAGCTGGGTTCGACAGACACCTGGGAAGACCCTGGAGTGGATTGGAGACATTAATTCTGATGGCAGTGCAATAAACTACGCACCATCCATAAAGGATCGATTCACTATCTTCAGAGACAATGACAAGAGCACCCTGTACCTGCAGATGAGCAATGTGCGATCGGAGGACACAGCCACGTATTTCTGTATGAGATATAGTAACTACTGGTACTTCGATGTCTGGGGCACAGGCACcacggtcaccgtctcctcag
CMRYGTYWYFDVW	72/14	TX AIDKO Tcl1tg	111/114	0.0580985	Musmus IGHV11-2*01 F	100.00	213/213 nt	Musmus IGHJ1*03 F	98.11	52/53 nt	Musmus IGHD3-3*01 F	1	CMRYGTYWYFDVW	GGGTTCACTTTTAGTGGCTTCTGGATGAGCTGGGTTCGACAGACACCTGGGAAGACCCTGGAGTGGATTGGAGACATTAATTCTGATGGCAGTGCAATAAACTACGCACCATCCATAAAGGATCGATTCACTATCTTCAGAGACAATGACAAGAGCACCCTGTACCTGCAGATGAGCAATGTGCGATCGGAGGACACAGCCACGTATTTCTGTATGAGATACGGGACCTACTGGTACTTCGATGTCTGGGGCACAGGCACcacggtcaccgtctcctcag
CARLYYGSSYWYFDVW	72/14	TX AIDKO Tcl1tg	111/114	0.0376855	Musmus IGHV1-55*01 F	98.26	283/288 nt	Musmus IGHJ1*03 F	98.11	52/53 nt	Musmus IGHD1-1*01 F	3	CARLYYGSSYWYFDVW	cAGGTGCAGCTGGAGGAGTCTGGGGCTGAGCTTGTGAAGCCTGGGGCTTCAGTGAAGATGTCCTGCAAGGCTTCTGGCTACACCTTCACCAGCTACTGGATAACCTGGGTGAAGCAGAGGCCTGGACAAGGCCTTGAGTGGATTGGAGATATTTATCCTGGTAGTGGTAGTACTAACTACAATGAGAAGTTCAAGAGCAAGGCCACACTGACTGTAGACACATCCTCCAGCACAGCCTACATGCAGCTCAGCAGCCTGACATCTGAGGACTCTGCGGTCTATTACTGTGCCCGCCTTTACTACGGTAGTAGCTACTGGTACTTCGATGTCTGGGGCACAGGCACcacggtcaccgtctcctcag
misc	72/14	TX AIDKO Tcl1tg	111/114	0.0133469									misc
CMRYGSSYWYFDVW	73/14	TX AIDKO Tcl1tg	111/114	55.7156	Musmus IGHV11-2*01 F	98.96	285/288 nt	Musmus IGHJ1*03 F	98.11	52/53 nt	Musmus IGHD1-1*01 F	3	CMRYGSSYWYFDVW	GAGGTGCAGCTGGTGGAGTCTGGaGGAGGCTTGGTGCAACCTGGGGGGTCACGGGGACTCTCTTGTGAAGGCTCAGGGTTCACTTTTAGTGGCTTCTGGATGAGCTGGGTTCGACAGACACCTGGGAAGACCCTGGAGTGGATTGGAGACATTAATTCTGATGGCAGTGCAATAAACTACGCACCATCCATAAAGGATCGATTCACTATCTTCAGAGACAATGACAAGAGCACCCTGTACCTGCAGATGAGCAATGTGCGATCGGAGGACACAGCCACGTATTTCTGTATGAGATATGGTAGTAGCTACTGGTACTTCGATGTCTGGGGCACAGGCACcacggtcaccgtctcctcag
CAGDRWGYWYFDVW	73/14	TX AIDKO Tcl1tg	111/114	44.1175	Musmus IGHV12-3*01 F	99.31	286/288 nt	Musmus IGHJ1*03 F	98.11	52/53 nt	Musmus IGHD4-1*01 F	3	CAGDRWGYWYFDVW	cagatgcagcttcagGAGTCTGGGCCTGGCCTGGTGAAACCCTCACAGTCACTCTTCCTTACCTGCTCTATTACTGGTTTCCCCATCACCAGTGGTTACTACTGGATCTGGATCCGTCAGTCACCTGGGAAACCCCTAGAATGGATGGGGTACATCACTCATAGTGGGGAAACTTTCTACAACCCATCTCTCCAGAGCCCCATCTCCATTACTAGAGAAACGTCAAAGAACCAGTTCTTCCTCCAATTGAACTCTGTGACCACAGAGGACACAGCCATGTATTACTGTGCAGGAGACAGATGGGGCTACTGGTACTTCGATGTCTGGGGCACAGGCACcacggtcaccgtctcctcag
CMRYSNYWYFDVW	73/14	TX AIDKO Tcl1tg	111/114	0.0774863	Musmus IGHV11-2*01 F	100.00	213/213 nt	Musmus IGHJ1*03 F	98.11	52/53 nt	Musmus IGHD2-5*01 F	3	CMRYSNYWYFDVW	GGGTTCACTTTTAGTGGCTTCTGGATGAGCTGGGTTCGACAGACACCTGGGAAGACCCTGGAGTGGATTGGAGACATTAATTCTGATGGCAGTGCAATAAACTACGCACCATCCATAAAGGATCGATTCACTATCTTCAGAGACAATGACAAGAGCACCCTGTACCTGCAGATGAGCAATGTGCGATCGGAGGACACAGCCACGTATTTCTGTATGAGATATAGTAACTACTGGTACTTCGATGTCTGGGGCACAGGCACcacggtcaccgtctcctcag
CARLYYGSSYWYFDVW	73/14	TX AIDKO Tcl1tg	111/114	0.0566246	Musmus IGHV1-55*01 F	100.00	213/213 nt	Musmus IGHJ1*03 F	98.11	52/53 nt	Musmus IGHD1-1*01 F	3	CARLYYGSSYWYFDVW	GGCTACACCTTCACCAGCTACTGGATAACCTGGGTGAAGCAGAGGCCTGGACAAGGCCTTGAGTGGATTGGAGATATTTATCCTGGTAGTGGTAGTACTAACTACAATGAGAAGTTCAAGAGCAAGGCCACACTGACTGTAGACACATCCTCCAGCACAGCCTACATGCAGCTCAGCAGCCTGACATCTGAGGACTCTGCGGTCTATTACTGTGCCCGCCTTTACTACGGTAGTAGCTACTGGTACTTCGATGTCTGGGGCACAGGCACcacggtcaccgtctcctcag
CARQAYYYGSSDWYFDVW	73/14	TX AIDKO Tcl1tg	111/114	0.016888	Musmus IGHV1-59*01 F	100.00	213/213 nt	Musmus IGHJ1*03 F	94.34	50/53 nt	Musmus IGHD1-1*01 F	3	CARQAYYYGSSDWYFDVW	GGCTACACCTTCACCAGCTACTGGATGCACTGGGTAAAGCAGAGGCCTGGACAAGGCCTTGAGTGGATCGGAGTGATTGATCCTTCTGATAGTTATACTAACTACAATCAAAAGTTCAAGGGCAAGGCCACATTGACTGTAGACACATCCTCCAGCACAGCCTACATGCAGCTCAGCAGCCTGACATCTGAGGACTCTGCGGTCTATTACTGTGCAAGACAGGCTTATTACTACGGTAGTAGTGACTGGTACTTCGATGTCTGGGGCACAGGCACcacggtcaccgtctcctcag
misc	73/14	TX AIDKO Tcl1tg	111/114	0.0158946									misc
CMRYSNYWYFDVW	121/14	TX AIDKO Tcl1tg	82/114	99.9303	Musmus IGHV11-2*01 F	98.96	285/288 nt	Musmus IGHJ1*03 F	98.11	52/53 nt	Musmus IGHD2-5*01 F	3	CMRYSNYWYFDVW	GAGGTGCAGCTGGTGGAGTCTGGaGGAGGCTTGGTGCAACCTGGGGGGTCACGGGGACTCTCTTGTGAAGGCTCAGGGTTCACTTTTAGTGGCTTCTGGATGAGCTGGGTTCGACAGACACCTGGGAAGACCCTGGAGTGGATTGGAGACATTAATTCTGATGGCAGTGCAATAAACTACGCACCATCCATAAAGGATCGATTCACTATCTTCAGAGACAATGACAAGAGCACCCTGTACCTGCAGATGAGCAATGTGCGATCGGAGGACACAGCCACGTATTTCTGTATGAGATATAGTAACTACTGGTACTTCGATGTCTGGGGCACAGGCACcacggtcaccgtctcctcag
CARLYYGSSYWYFDVW	121/14	TX AIDKO Tcl1tg	82/114	0.0351974	Musmus IGHV1-55*01 F	100.00	213/213 nt	Musmus IGHJ1*03 F	98.11	52/53 nt	Musmus IGHD1-1*01 F	3	CARLYYGSSYWYFDVW	GGCTACACCTTCACCAGCTACTGGATAACCTGGGTGAAGCAGAGGCCTGGACAAGGCCTTGAGTGGATTGGAGATATTTATCCTGGTAGTGGTAGTACTAACTACAATGAGAAGTTCAAGAGCAAGGCCACACTGACTGTAGACACATCCTCCAGCACAGCCTACATGCAGCTCAGCAGCCTGACATCTGAGGACTCTGCGGTCTATTACTGTGCCCGCCTTTACTACGGTAGTAGCTACTGGTACTTCGATGTCTGGGGCACAGGCACcacggtcaccgtctcctcag
CMRYGSSYWYFDVW	121/14	TX AIDKO Tcl1tg	82/114	0.0107747	Musmus IGHV11-2*01 F	100.00	288/288 nt	Musmus IGHJ1*03 F	98.11	52/53 nt	Musmus IGHD1-1*01 F	3	CMRYGSSYWYFDVW	gaagtgcagctgttggagaCTGGAGGAGGCTTGGTGCAACCTGGGGGGTCACGGGGACTCTCTTGTGAAGGCTCAGGGTTCACTTTTAGTGGCTTCTGGATGAGCTGGGTTCGACAGACACCTGGGAAGACCCTGGAGTGGATTGGAGACATTAATTCTGATGGCAGTGCAATAAACTACGCACCATCCATAAAGGATCGATTCACTATCTTCAGAGACAATGACAAGAGCACCCTGTACCTGCAGATGAGCAATGTGCGATCGGAGGACACAGCCACGTATTTCTGTATGAGATATGGTAGTAGCTACTGGTACTTCGATGTCTGGGGCACAGGCACcacggtcaccgtctcctcag
misc	121/14	TX AIDKO Tcl1tg	82/114	0.0237043									misc
CMRYSNYWYFDVW	122/14	TX AIDKO Tcl1tg	82/114	64.5124	Musmus IGHV11-2*01 F	98.96	285/288 nt	Musmus IGHJ1*03 F	98.11	52/53 nt	Musmus IGHD2-5*01 F	3	CMRYSNYWYFDVW	GAGGTGCAGCTGGTGGAGTCTGGaGGAGGCTTGGTGCAACCTGGGGGGTCACGGGGACTCTCTTGTGAAGGCTCAGGGTTCACTTTTAGTGGCTTCTGGATGAGCTGGGTTCGACAGACACCTGGGAAGACCCTGGAGTGGATTGGAGACATTAATTCTGATGGCAGTGCAATAAACTACGCACCATCCATAAAGGATCGATTCACTATCTTCAGAGACAATGACAAGAGCACCCTGTACCTGCAGATGAGCAATGTGCGATCGGAGGACACAGCCACGTATTTCTGTATGAGATATAGTAACTACTGGTACTTCGATGTCTGGGGCACAGGCACcacggtcaccgtctcctcag
CMRYGSSYWYFDVW	122/14	TX AIDKO Tcl1tg	82/114	33.4562	Musmus IGHV11-2*01 F	98.96	285/288 nt	Musmus IGHJ1*03 F	98.11	52/53 nt	Musmus IGHD1-1*01 F	3	CMRYGSSYWYFDVW	GAGGTGCAGCTGGTGGAGTCTGGaGGAGGCTTGGTGCAACCTGGGGGGTCACGGGGACTCTCTTGTGAAGGCTCAGGGTTCACTTTTAGTGGCTTCTGGATGAGCTGGGTTCGACAGACACCTGGGAAGACCCTGGAGTGGATTGGAGACATTAATTCTGATGGCAGTGCAATAAACTACGCACCATCCATAAAGGATCGATTCACTATCTTCAGAGACAATGACAAGAGCACCCTGTACCTGCAGATGAGCAATGTGCGATCGGAGGACACAGCCACGTATTTCTGTATGAGATACGGTAGTAGCTACTGGTACTTCGATGTCTGGGGCACAGGCACcacggtcaccgtctcctcag
CAGDYDGYWYFDVW	122/14	TX AIDKO Tcl1tg	82/114	1.99871	Musmus IGHV12-3*01 F	99.31	286/288 nt	Musmus IGHJ1*03 F	96.23	51/53 nt	Musmus IGHD2-3*01 F	3	CAGDYDGYWYFDVW	cagatgcagcttcagGAGTCTGGGCCTGGCCTGGTGAAACCCTCACAGTCACTCTTCCTTACCTGCTCTATTACTGGTTTCCCCATCACCAGTGGTTACTACTGGATCTGGATCCGTCAGTCACCTGGGAAACCCCTAGAATGGATGGGGTACATCACTCATAGTGGGGAAACTTTCTACAACCCATCTCTCCAGAGCCCCATCTCCATTACTAGAGAAACGTCAAAGAACCAGTTCTTCCTCCAATTGAACTCTGTGACCACAGAGGACACAGCCATGTATTACTGTGCAGGAGACTATGATGGTTACTGGTACTTCGATGTCTGGGGCACAGGCACcacggtcaccgtctcctcag
CARLYYGSSYWYFDVW	122/14	TX AIDKO Tcl1tg	82/114	0.0275017	Musmus IGHV1-55*01 F	100.00	213/213 nt	Musmus IGHJ1*03 F	98.11	52/53 nt	Musmus IGHD1-1*01 F	3	CARLYYGSSYWYFDVW	GGCTACACCTTCACCAGCTACTGGATAACCTGGGTGAAGCAGAGGCCTGGACAAGGCCTTGAGTGGATTGGAGATATTTATCCTGGTAGTGGTAGTACTAACTACAATGAGAAGTTCAAGAGCAAGGCCACACTGACTGTAGACACATCCTCCAGCACAGCCTACATGCAGCTCAGCAGCCTGACATCTGAGGACTCTGCGGTCTATTACTGTGCCCGCCTTTACTACGGTAGTAGCTACTGGTACTTCGATGTCTGGGGCACAGGCACcacggtcaccgtctcctcag
misc	122/14	TX AIDKO Tcl1tg	82/114	0.00520303									misc
CMRYGSSYWYFDVW	125/14	TX AIDKO Tcl1tg	91/114	99.9339	Musmus IGHV11-2*01 F	99.31	286/288 nt	Musmus IGHJ1*03 F	98.11	52/53 nt	Musmus IGHD1-1*01 F	3	CMRYGSSYWYFDVW	gaaGTGCAGCTGGTGGAGTCTGGaGGAGGCTTGGTGCAACCTGGGGGGTCACGGGGACTCTCTTGTGAAGGCTCAGGGTTCACTTTTAGTGGCTTCTGGATGAGCTGGGTTCGACAGACACCTGGGAAGACCCTGGAGTGGATTGGAGACATTAATTCTGATGGCAGTGCAATAAACTACGCACCATCCATAAAGGATCGATTCACTATCTTCAGAGACAATGACAAGAGCACCCTGTACCTGCAGATGAGCAATGTGCGATCGGAGGACACAGCCACGTATTTCTGTATGAGATACGGTAGTAGCTACTGGTACTTCGATGTCTGGGGCACAGGCACcacggtcaccgtctcctcag
CMRYSNYWYFDVW	125/14	TX AIDKO Tcl1tg	91/114	0.0325069	Musmus IGHV11-2*01 F	100.00	288/288 nt	Musmus IGHJ1*03 F	98.11	52/53 nt	Musmus IGHD2-5*01 F	3	CMRYSNYWYFDVW	gaagtgcagctgttggagactggaGGAGGCTTGGTGCAACCTGGGGGGTCACGGGGACTCTCTTGTGAAGGCTCAGGGTTCACTTTTAGTGGCTTCTGGATGAGCTGGGTTCGACAGACACCTGGGAAGACCCTGGAGTGGATTGGAGACATTAATTCTGATGGCAGTGCAATAAACTACGCACCATCCATAAAGGATCGATTCACTATCTTCAGAGACAATGACAAGAGCACCCTGTACCTGCAGATGAGCAATGTGCGATCGGAGGACACAGCCACGTATTTCTGTATGAGATATAGTAACTACTGGTACTTCGATGTCTGGGGCACAGGCACcacggtcaccgtctcctcag
CARLYYGSSYWYFDVW	125/14	TX AIDKO Tcl1tg	91/114	0.0270891	Musmus IGHV1-55*01 F	100.00	213/213 nt	Musmus IGHJ1*03 F	98.11	52/53 nt	Musmus IGHD1-1*01 F	3	CARLYYGSSYWYFDVW	GGCTACACCTTCACCAGCTACTGGATAACCTGGGTGAAGCAGAGGCCTGGACAAGGCCTTGAGTGGATTGGAGATATTTATCCTGGTAGTGGTAGTACTAACTACAATGAGAAGTTCAAGAGCAAGGCCACACTGACTGTAGACACATCCTCCAGCACAGCCTACATGCAGCTCAGCAGCCTGACATCTGAGGACTCTGCGGTCTATTACTGTGCCCGCCTTTACTACGGTAGTAGCTACTGGTACTTCGATGTCTGGGGCACAGGCACcacggtcaccgtctcctcag
misc	125/14	TX AIDKO Tcl1tg	91/114	0.00650139									misc
CAGDYYGYWYFDVW	167/14	TX AIDKO Tcl1tg	97/114	99.854	Musmus IGHV12-3*01 F	99.31	286/288 nt	Musmus IGHJ1*03 F	96.23	51/53 nt	Musmus IGHD1-1*02 F	3	CAGDYYGYWYFDVW	cagatgcagcttcagGAGTCTGGGCCTGGCCTGGTGAAACCCTCACAGTCACTCTTCCTTACCTGCTCTATTACTGGTTTCCCCATCACCAGTGGTTACTACTGGATCTGGATCCGTCAGTCACCTGGGAAACCCCTAGAATGGATGGGGTACATCACTCATAGTGGGGAAACTTTCTACAACCCATCTCTCCAGAGCCCCATCTCCATTACTAGAGAAACGTCAAAGAACCAGTTCTTCCTCCAATTGAACTCTGTGACCACAGAGGACACAGCCATGTATTACTGTGCAGGAGACTACTATGGTTACTGGTACTTCGATGTCTGGGGCACAGGCACcacggtcaccgtctcctcag
CMRYGSSWYFDVW	167/14	TX AIDKO Tcl1tg	97/114	0.0715073	Musmus IGHV11-2*01 F	100.00	213/213 nt	Musmus IGHJ1*03 F	92.45	49/53 nt	Musmus IGHD1-1*01 F	3	CMRYGSSWYFDVW	GGGTTCACTTTTAGTGGCTTCTGGATGAGCTGGGTTCGACAGACACCTGGGAAGACCCTGGAGTGGATTGGAGACATTAATTCTGATGGCAGTGCAATAAACTACGCACCATCCATAAAGGATCGATTCACTATCTTCAGAGACAATGACAAGAGCACCCTGTACCTGCAGATGAGCAATGTGCGATCGGAGGACACAGCCACGTATTTCTGTATGAGATACGGTAGTAGCTGGTACTTCGATGTCTGGGGCACAGGCACcacggtcaccgtctcctcag
CMRYGSSYWYFDVW	167/14	TX AIDKO Tcl1tg	97/114	0.0297947	Musmus IGHV11-2*01 F	99.65	287/288 nt	Musmus IGHJ1*03 F	98.11	52/53 nt	Musmus IGHD1-1*01 F	3	CMRYGSSYWYFDVW	gaagtgcagctgttgGAGACTGGGGGAGGCTTGGTGCAACCTGGGGGGTCACGGGGACTCTCTTGTGAAGGCTCAGGGTTCACTTTTAGTGGCTTCTGGATGAGCTGGGTTCGACAGACACCTGGGAAGACCCTGGAGTGGATTGGAGACATTAATTCTGATGGCAGTGCAATAAACTACGCACCATCCATAAAGGATCGATTCACTATCTTCAGAGACAATGACAAGAGCACCCTGTACCTGCAGATGAGCAATGTGCGATCGGAGGACACAGCCACGTATTTCTGTATGAGATACGGTAGTAGCTACTGGTACTTCGATGTCTGGGGCACAGGCACcacggtcaccgtctcctcag
CARRDYYGSSYYFDYW	167/14	TX AIDKO Tcl1tg	97/114	0.0238358	Musmus IGHV1-55*01 F	100.00	213/213 nt	Musmus IGHJ2*01 F	100.00	48/48 nt	Musmus IGHD1-1*01 F	3	CARRDYYGSSYYFDYW	GGCTACACCTTCACCAGCTACTGGATAACCTGGGTGAAGCAGAGGCCTGGACAAGGCCTTGAGTGGATTGGAGATATTTATCCTGGTAGTGGTAGTACTAACTACAATGAGAAGTTCAAGAGCAAGGCCACACTGACTGTAGACACATCCTCCAGCACAGCCTACATGCAGCTCAGCAGCCTGACATCTGAGGACTCTGCGGTCTATTACTGTGCAAGAAGAGATTACTACGGTAGTAGCTACTACTTTGACTACTGGGGCCAAGGCACcactctcacagtctcctcag
misc	167/14	TX AIDKO Tcl1tg	97/114	0.0208563									misc
CAGDYYGYWYFDVW	168/14	TX AIDKO Tcl1tg	97/114	99.2957	Musmus IGHV12-3*01 F	99.31	286/288 nt	Musmus IGHJ1*03 F	96.23	51/53 nt	Musmus IGHD1-1*02 F	3	CAGDYYGYWYFDVW	cagatgcagcttcagGAGTCTGGGCCTGGCCTGGTGAAACCCTCACAGTCACTCTTCCTTACCTGCTCTATTACTGGTTTCCCCATCACCAGTGGTTACTACTGGATCTGGATCCGTCAGTCACCTGGGAAACCCCTAGAATGGATGGGGTACATCACTCATAGTGGGGAAACTTTCTACAACCCATCTCTCCAGAGCCCCATCTCCATTACTAGAGAAACGTCAAAGAACCAGTTCTTCCTCCAATTGAACTCTGTGACCACAGAGGACACAGCCATGTATTACTGTGCAGGAGACTACTATGGTTACTGGTACTTCGATGTCTGGGGCACAGGCACcacggtcaccgtctcctcag
CMRYGSSYWYFDVW	168/14	TX AIDKO Tcl1tg	97/114	0.599534	Musmus IGHV11-2*01 F	100.00	213/213 nt	Musmus IGHJ1*03 F	98.11	52/53 nt	Musmus IGHD1-1*01 F	3	CMRYGSSYWYFDVW	GGGTTCACTTTTAGTGGCTTCTGGATGAGCTGGGTTCGACAGACACCTGGGAAGACCCTGGAGTGGATTGGAGACATTAATTCTGATGGCAGTGCAATAAACTACGCACCATCCATAAAGGATCGATTCACTATCTTCAGAGACAATGACAAGAGCACCCTGTACCTGCAGATGAGCAATGTGCGATCGGAGGACACAGCCACGTATTTCTGTATGAGATACGGTAGTAGCTACTGGTACTTCGATGTCTGGGGCACAGGCACcacggtcaccgtctcctcag
CMRYGSSWYFDVW	168/14	TX AIDKO Tcl1tg	97/114	0.0349243	Musmus IGHV11-2*01 F	98.61	284/288 nt	Musmus IGHJ1*03 F	92.45	49/53 nt	Musmus IGHD1-1*01 F	3	CMRYGSSWYFDVW	GAAGTGAAGCTGGTTGAGTCTGGAGGAGGCTTGGTGCAACCTGGGGGGTCACGGGGACTCTCTTGTGAAGGCTCAGGGTTCACTTTTAGTGGCTTCTGGATGAGCTGGGTTCGACAGACACCTGGGAAGACCCTGGAGTGGATTGGAGACATTAATTCTGATGGCAGTGCAATAAACTACGCACCATCCATAAAGGATCGATTCACTATCTTCAGAGACAATGACAAGAGCACCCTGTACCTGCAGATGAGCAATGTGCGATCGGAGGACACAGCCACGTATTTCTGTATGAGATACGGTAGTAGCTGGTACTTCGATGTCTGGGGCACAGGCACcacggtcaccgtctcctcag
CARHGSSYYAMDYW	168/14	TX AIDKO Tcl1tg	97/114	0.0291036	Musmus IGHV1-63*01 F	100.00	213/213 nt	Musmus IGHJ4*01 F	94.44	51/54 nt	Musmus IGHD1-1*01 F	3	CARHGSSYYAMDYW	GGATACACCTTCACTAACTACTGGATAGGTTGGGCAAAGCAGAGGCCTGGACATGGCCTTGAGTGGATTGGAGATATTTACCCTGGAGGTGGTTATACTAACTACAATGAGAAGTTCAAGGGCAAGGCCACACTGACTGCAGACAAATCCTCCAGCACAGCCTACATGCAGTTCAGCAGCCTGACATCTGAGGACTCTGCCATCTATTACTGTGCAAGACACGGTAGTAGCTACTATGCTATGGACTACTGGGGTCAAGGCACctcagtcaccgtctcctcag
CARRDYYGSSYYFDYW	168/14	TX AIDKO Tcl1tg	97/114	0.0232829	Musmus IGHV1-55*01 F	100.00	213/213 nt	Musmus IGHJ2*01 F (see comment)	87.50	42/48 nt	Musmus IGHD1-1*01 F	3	CARRDYYGSSYYFDYW	GGCTACACCTTCACCAGCTACTGGATAACCTGGGTGAAGCAGAGGCCTGGACAAGGCCTTGAGTGGATTGGAGATATTTATCCTGGTAGTGGTAGTACTAACTACAATGAGAAGTTCAAGAGCAAGGCCACACTGACTGTAGACACATCCTCCAGCACAGCCTACATGCAGCTCAGCAGCCTGACATCTGAGGACTCTGCGGTCTATTACTGTGCAAGAAGAGATTACTACGGTAGTAGCTACTACTTTGACTACTGGGGCCAAGGCACTAGGCTCACCGTTTCCGCAG
CMRYSNYWYFDVW	168/14	TX AIDKO Tcl1tg	97/114	0.0116414	Musmus IGHV11-1*01 F, or Musmus IGHV11-2*01 F	99.31	286/288 nt	Musmus IGHJ1*03 F	98.11	52/53 nt	Musmus IGHD2-5*01 F	3	CMRYSNYWYFDVW	gaagtgcagctgttggagactggagaaggcttggtgccacctggggggtcacggggactctcttgtgaaggctcagggttcacttttagtggcttcTGGATGAGCTGGGTTCGACAGAcacctgggaAGACCCTGGAGTGGATTGGAGacattaattctgatgGCAGTGCAATAAACTACGCACCATCCAtaaaggatCGATTCACTATCTTCAGAGACAatgacaAGAGCACCCTGTACCTGCAGATGAGCAaTGTGCGATCGGAGGACACAGcCACGTATTTCTGTATGAGATATAGTAACTACTGGTACTTCGATGTCTGGGGCACAGGCACCacggtcaccgtctcctcag
misc	168/14	TX AIDKO Tcl1tg	97/114	0.00582072									misc
CMRYGSSWYFDVW	169/14	TX AIDKO Tcl1tg	109/114	99.9437	Musmus IGHV11-2*01 F	99.31	286/288 nt	Musmus IGHJ1*03 F	92.45	49/53 nt	Musmus IGHD1-1*01 F	3	CMRYGSSWYFDVW	gaaGTGCAGCTGGTGGAGTCTGGaGGAGGCTTGGTGCAACCTGGGGGGTCACGGGGACTCTCTTGTGAAGGCTCAGGGTTCACTTTTAGTGGCTTCTGGATGAGCTGGGTTCGACAGACACCTGGGAAGACCCTGGAGTGGATTGGAGACATTAATTCTGATGGCAGTGCAATAAACTACGCACCATCCATAAAGGATCGATTCACTATCTTCAGAGACAATGACAAGAGCACCCTGTACCTGCAGATGAGCAATGTGCGATCGGAGGACACAGCCACGTATTTCTGTATGAGATACGGTAGTAGCTGGTACTTCGATGTCTGGGGCACAGGCACcacggtcaccgtctcctcag
CMRYGSSYWYFDVW	169/14	TX AIDKO Tcl1tg	109/114	0.0253509	Musmus IGHV11-2*01 F	98.96	285/288 nt	Musmus IGHJ1*03 F	98.11	52/53 nt	Musmus IGHD1-1*01 F	3	CMRYGSSYWYFDVW	gaagtgcaGCTGGTGGAGTCTGGGGGAGGCTTGGTGCAACCTGGGGGGTCACGGGGACTCTCTTGTGAAGGCTCAGGGTTCACTTTTAGTGGCTTCTGGATGAGCTGGGTTCGACAGACACCTGGGAAGACCCTGGAGTGGATTGGAGACATTAATTCTGATGGCAGTGCAATAAACTACGCACCATCCATAAAGGATCGATTCACTATCTTCAGAGACAATGACAAGAGCACCCTGTACCTGCAGATGAGCAATGTGCGATCGGAGGACACAGCCACGTATTTCTGTATGAGATACGGTAGTAGCTACTGGTACTTCGATGTCTGGGGCACAGGCACcacggtcaccgtctcctcag
CAGDYYGYWYFDVW	169/14	TX AIDKO Tcl1tg	109/114	0.0103282	Musmus IGHV12-3*01 F	100.00	213/213 nt	Musmus IGHJ1*03 F	96.23	51/53 nt	Musmus IGHD1-1*02 F	3	CAGDYYGYWYFDVW	GGTTTCCCCATCACCAGTGGTTACTACTGGATCTGGATCCGTCAGTCACCTGGGAAACCCCTAGAATGGATGGGGTACATCACTCATAGTGGGGAAACTTTCTACAACCCATCTCTCCAGAGCCCCATCTCCATTACTAGAGAAACGTCAAAGAACCAGTTCTTCCTCCAATTGAACTCTGTGACCACAGAGGACACAGCCATGTATTACTGTGCAGGAGACTACTATGGTTACTGGTACTTCGATGTCTGGGGCACAGGCACcacggtcaccgtctcctcag
misc	169/14	TX AIDKO Tcl1tg	109/114	0.0206563									misc
CMRYGSSWYFDVW	170/14	TX AIDKO Tcl1tg	109/114	99.9324	Musmus IGHV11-2*01 F	99.31	286/288 nt	Musmus IGHJ1*03 F	92.45	49/53 nt	Musmus IGHD1-1*01 F	3	CMRYGSSWYFDVW	gaaGTGCAGCTGGTGGAGTCTGGaGGAGGCTTGGTGCAACCTGGGGGGTCACGGGGACTCTCTTGTGAAGGCTCAGGGTTCACTTTTAGTGGCTTCTGGATGAGCTGGGTTCGACAGACACCTGGGAAGACCCTGGAGTGGATTGGAGACATTAATTCTGATGGCAGTGCAATAAACTACGCACCATCCATAAAGGATCGATTCACTATCTTCAGAGACAATGACAAGAGCACCCTGTACCTGCAGATGAGCAATGTGCGATCGGAGGACACAGCCACGTATTTCTGTATGAGATACGGTAGTAGCTGGTACTTCGATGTCTGGGGCACAGGCACcacggtcaccgtctcctcag
CAGDYYGYWYFDVW	170/14	TX AIDKO Tcl1tg	109/114	0.0174136	Musmus IGHV12-3*01 F	99.31	286/288 nt	Musmus IGHJ1*03 F	96.23	51/53 nt	Musmus IGHD1-1*02 F	3	CAGDYYGYWYFDVW	cagatgcagcttcaggAGTCTGGGCCTGGCCTGGTGAAACCCTCACAGTCACTCTTCCTTACCTGCTCTATTACTGGTTTCCCCATCACCAGTGGTTACTACTGGATCTGGATCCGTCAGTCACCTGGGAAACCCCTAGAATGGATGGGGTACATCACTCATAGTGGGGAAACTTTCTACAACCCATCTCTCCAGAGCCCCATCTCCATTACTAGAGAAACGTCAAAGAACCAGTTCTTCCTCCAATTGAACTCTGTGACCACAGAGGACACAGCCATGTATTACTGTGCAGGAGACTACTATGGTTACTGGTACTTCGATGTCTGGGGCACAGGCACcacggtcaccgtctcctcag
CMRYGSSYWYFDVW	170/14	TX AIDKO Tcl1tg	109/114	0.0122919	Musmus IGHV11-2*01 F	99.31	286/288 nt	Musmus IGHJ1*03 F	98.11	52/53 nt	Musmus IGHD1-1*01 F	3	CMRYGSSYWYFDVW	gaagtgcagctgttgGAGTCTGGGGGAGGCTTGGTGCAACCTGGGGGGTCACGGGGACTCTCTTGTGAAGGCTCAGGGTTCACTTTTAGTGGCTTCTGGATGAGCTGGGTTCGACAGACACCTGGGAAGACCCTGGAGTGGATTGGAGACATTAATTCTGATGGCAGTGCAATAAACTACGCACCATCCATAAAGGATCGATTCACTATCTTCAGAGACAATGACAAGAGCACCCTGTACCTGCAGATGAGCAATGTGCGATCGGAGGACACAGCCACGTATTTCTGTATGAGATACGGTAGTAGCTACTGGTACTTCGATGTCTGGGGCACAGGCACcacggtcaccgtctcctcag
CMRYGNYWYFDVW	170/14	TX AIDKO Tcl1tg	109/114	0.0102433	Musmus IGHV11-2*01 F	99.31	286/288 nt	Musmus IGHJ1*03 F	96.23	51/53 nt	Musmus IGHD2-1*01 F	3	CMRYGNYWYFDVW	gaagtgcagctgttgGAGTCTGGGGGAGGCTTGGTGCAACCTGGGGGGTCACGGGGACTCTCTTGTGAAGGCTCAGGGTTCACTTTTAGTGGCTTCTGGATGAGCTGGGTTCGACAGACACCTGGGAAGACCCTGGAGTGGATTGGAGACATTAATTCTGATGGCAGTGCAATAAACTACGCACCATCCATAAAGGATCGATTCACTATCTTCAGAGACAATGACAAGAGCACCCTGTACCTGCAGATGAGCAATGTGCGATCGGAGGACACAGCCACGTATTTCTGTATGAGATATGGTAATTACTGGTACTTCGATGTCTGGGGCACAGGCACcacggtcaccgtctcctcag
CMRYSNYWYFDVW	170/14	TX AIDKO Tcl1tg	109/114	0.0102433	Musmus IGHV11-2*01 F	99.65	287/288 nt	Musmus IGHJ1*03 F	98.11	52/53 nt	Musmus IGHD2-5*01 F	3	CMRYSNYWYFDVW	gaagtgcagctgttgGAGACTGGGGGAGGCTTGGTGCAACCTGGGGGGTCACGGGGACTCTCTTGTGAAGGCTCAGGGTTCACTTTTAGTGGCTTCTGGATGAGCTGGGTTCGACAGACACCTGGGAAGACCCTGGAGTGGATTGGAGACATTAATTCTGATGGCAGTGCAATAAACTACGCACCATCCATAAAGGATCGATTCACTATCTTCAGAGACAATGACAAGAGCACCCTGTACCTGCAGATGAGCAATGTGCGATCGGAGGACACAGCCACGTATTTCTGTATGAGATATAGTAACTACTGGTACTTCGATGTCTGGGGCACAGGCACcacggtcaccgtctcctcag
misc	170/14	TX AIDKO Tcl1tg	109/114	0.0174136									misc
