# Supplementary material for: AID Contributes to Accelerated Disease Progression in the TCL1 Mouse Transplant Model for CLL
Source: Cancers (Basel). 2021 May 26;13(11):2619. doi: 10.3390/cancers13112619 (PMC8198502; doi:10.3390/cancers13112619)
Supplement: Supplementary file 1 [file cancers-13-02619-s001.zip › Table S14.xlsx]

## Sheet: Table S12
genotype	primary tumor_ID	primary tumor_clonal fraction [%]	TX tumor_ID	TX tumor_clonal fraction [%]	change upon TX [%]	switch=1; no switch=0
Tcl1tg	347/20	99.7708	702/13	99.8998	0.129032	0
Tcl1tg	347/20	99.7708	703/13	99.9795	0.208687	0
Tcl1tg	E31	99.1682	CD92	0.00416999	-99.164	1
Tcl1tg	E31	99.1682	CD95	90.7301	-8.43816	0
Tcl1tg	D22	99.6047	P42	99.8665	0.261889	0
Tcl1tg	D22	99.6047	P43	99.5727	-0.0319508	0
Tcl1tg	C25	99.8092	O9	10.4332	-89.3759	1
Tcl1tg	C25	99.8092	O11	0.307986	-99.5012	1
Tcl1tg	314/20	97.2655	113/14	99.7906	2.52512	0
Tcl1tg	314/20	97.2655	120/14	99.5495	2.28401	0
Tcl1tg	285/20	99.5968	70/14	99.8364	0.239616	0
Tcl1tg	285/20	99.5968	71/14	99.8768	0.279933	0
AIDKO Tcl1tg	109/114	96.563	169/14	99.9437	3.38063	0
AIDKO Tcl1tg	109/114	96.563	170/14	99.9324	3.36935	0
AIDKO Tcl1tg	97/114	76.3142	167/14	99.854	23.5398	0
AIDKO Tcl1tg	97/114	76.3142	168/14	99.2957	22.9815	0
AIDKO Tcl1tg	91/114	99.098	125/14	99.9339	0.835874	0
AIDKO Tcl1tg	82/114	95.0985	121/14	99.9303	4.83183	0
AIDKO Tcl1tg	82/114	95.0985	122/14	64.5124	-30.5861	0
AIDKO Tcl1tg	111/114	93.3438	72/14	82.4299	-10.9139	0
AIDKO Tcl1tg	111/114	93.3438	73/14	55.7156	-37.6282	0
