# Supplementary material for: AID Contributes to Accelerated Disease Progression in the TCL1 Mouse Transplant Model for CLL
Source: Cancers (Basel). 2021 May 26;13(11):2619. doi: 10.3390/cancers13112619 (PMC8198502; doi:10.3390/cancers13112619)
Supplement: Supplementary file 1 [file cancers-13-02619-s001.zip › Table S2.xlsx]

## Sheet: CNV
mouse ID	genotype	chr	start	end	copy number	reference	comment
111_114	AIDKO Tcl1tg	chr15	3274655	103565058	3	paired
111_114	AIDKO Tcl1tg	chr16	3592388	20206283	1	paired
72_14	AIDKO Tcl1tg TX	chr15	76900371	103565058	3	paired
72_14	AIDKO Tcl1tg TX	chr15	3274655	76765583	3	paired
72_14	AIDKO Tcl1tg TX	chr16	3592388	20186549	1	paired
73_14	AIDKO Tcl1tg TX	chr15	3274655	103565058	3	paired
73_14	AIDKO Tcl1tg TX	chr16	3592388	7306493	1	paired
82_114	AIDKO Tcl1tg	chr15	3274655	103565058	3	paired
121_14	AIDKO Tcl1tg TX	chr15	3274655	103565058	3	paired
121_14	AIDKO Tcl1tg TX	chr2	85488706	89844997	3	paired
121_14	AIDKO Tcl1tg TX	chr4	63611829	83020896	3	paired
121_14	AIDKO Tcl1tg TX	chr8	105386703	122628554	1	paired
122_14	AIDKO Tcl1tg TX	chr15	3274655	103565058	3	paired
122_14	AIDKO Tcl1tg TX	chr16	89804632	98082498	1	paired
122_14	AIDKO Tcl1tg TX	chr2	85486930	90015861	3	paired
122_14	AIDKO Tcl1tg TX	chr9	8076825	38658403	1	paired
91_114	AIDKO Tcl1tg	chr15	3274655	103565058	3	paired
91_114	AIDKO Tcl1tg	chr7	126156672	127928009	1	paired
125_14	AIDKO Tcl1tg TX	chr7	126289856	127927313	1	paired
E31	Tcl1tg	chr15	3274655	103565058	3	paired	published in Zaborsky et al., 2019
E31	Tcl1tg	chr12	82985254	120018604	1	paired	published in Zaborsky et al., 2019
E31	Tcl1tg	chr14	29945715	44103568	1	paired	published in Zaborsky et al., 2019
CD92	Tcl1tg TX	chr15	3274655	103565058	3	pooled
CD95	Tcl1tg TX	chr15	3274655	103565058	3	pooled
CD95	Tcl1tg TX	chr12	82985254	120018604	1	pooled
D22	Tcl1tg	chr12	81772646	113429892	1	paired	published in Zaborsky et al., 2019
D22	Tcl1tg	chr12	114048214	120018604	1	paired	published in Zaborsky et al., 2019
D22	Tcl1tg	chr15	6735323	30669628	3	paired	published in Zaborsky et al., 2019
D22	Tcl1tg	chr15	30806672	103565058	3	paired	published in Zaborsky et al., 2019
D22	Tcl1tg	chr2	85518417	89942215	3	paired	published in Zaborsky et al., 2019
D22	Tcl1tg	chr9	74139590	124127194	3	paired	published in Zaborsky et al., 2019
P42	Tcl1tg TX	chr9	72842647	124127194	3	pooled
P42	Tcl1tg TX	chr15	3274655	103565058	3	pooled
P42	Tcl1tg TX	chr12	81772646	120018604	1	pooled
P43	Tcl1tg TX	chr9	72718181	124127194	3	pooled
P43	Tcl1tg TX	chr15	3274655	103565058	3	pooled
P43	Tcl1tg TX	chr12	81480876	120018604	1	pooled
702_13	Tcl1tg TX	chr15	3274655	103565058	3	pooled
702_13	Tcl1tg TX	chr17	75551677	87993851	1	pooled
703_13	Tcl1tg TX	chr15	3274655	103565058	3	pooled
703_13	Tcl1tg TX	chr17	75551677	87993851	1	pooled
