# Supplementary material for: AID Contributes to Accelerated Disease Progression in the TCL1 Mouse Transplant Model for CLL
Source: Cancers (Basel). 2021 May 26;13(11):2619. doi: 10.3390/cancers13112619 (PMC8198502; doi:10.3390/cancers13112619)
Supplement: Supplementary file 1 [file cancers-13-02619-s001.zip › Table S3.xlsx]

## Sheet: Table S3
COMPARISON	Variant allele frequency [%]	comment	Chr	Start	End	Ref	Alt	Func.RefGene	Gene.RefGene	GeneDetail.RefGene	ExonicFunc.RefGene	AAChange.RefGene	dbsnp137	Otherinfo
GERM_212vsCLL_212	48.15		chr11	69557424	69557424	C	T	exonic	Efnb3		nonsynonymous SNV	Efnb3:NM_007911:exon2:c.G191A:p.R64Q		chr11 69557424 . C T . PASS DP=50;SOMATIC;SS=2;SSC=42;GPV=1E0;SPV=5.6524E-5 GT:GQ:DP:RD:AD:FREQ:DP4 0/0:.:23:23:0:0%:9,14,0,0 0/1:.:27:14:13:48.15%:6,8,5,8
GERM_212vsCLL_212	31.58		chr16	91561644	91561644	T	C	exonic	Ifngr2		nonsynonymous SNV	Ifngr2:NM_008338:exon6:c.T731C:p.I244T		chr16 91561644 . T C . PASS DP=40;SOMATIC;SS=2;SSC=18;GPV=1E0;SPV=1.393E-2 GT:GQ:DP:RD:AD:FREQ:DP4 0/0:.:20:17:0:0%:14,3,0,0 0/1:.:20:13:6:31.58%:11,2,5,1
GERM_212vsCLL_212	40.95		chr7	98053228	98053228	G	T	exonic	Myo7a		nonsynonymous SNV	Myo7a:NM_001256083:exon46:c.C6220A:p.P2074T,Myo7a:NM_001256081:exon47:c.C6367A:p.P2123T,Myo7a:NM_001256082:exon47:c.C6238A:p.P2080T,Myo7a:NM_008663:exon47:c.C6253A:p.P2085T		chr7 98053228 . G T . PASS DP=209;SOMATIC;SS=2;SSC=152;GPV=1E0;SPV=6.1397E-16 GT:GQ:DP:RD:AD:FREQ:DP4 0/0:.:104:104:0:0%:52,52,0,0 0/1:.:105:62:43:40.95%:26,36,20,23
GERM_212vsCLL_212	50		chr7	10715418	10715418	T	C	exonic	Nlrp4b		nonsynonymous SNV	Nlrp4b:NM_172481:exon4:c.T1547C:p.L516S		chr7 10715418 . T C . PASS DP=172;SOMATIC;SS=2;SSC=143;GPV=1E0;SPV=4.0016E-15 GT:GQ:DP:RD:AD:FREQ:DP4 0/0:.:68:68:0:0%:41,27,0,0 0/1:.:104:52:52:50%:38,14,34,18
GERM_212vsCLL_212	35.29		chr11	115329338	115329338	G	A	exonic	Otop2		nonsynonymous SNV	Otop2:NM_172801:exon7:c.G1003A:p.V335I		chr11 115329338 . G A . PASS DP=28;SOMATIC;SS=2;SSC=14;GPV=1E0;SPV=3.285E-2 GT:GQ:DP:RD:AD:FREQ:DP4 0/0:.:11:11:0:0%:2,9,0,0 0/1:.:17:11:6:35.29%:4,7,3,3
GERM_212vsCLL_212	42.86		chr3	73049628	73049628	G	A	exonic	Slitrk3		nonsynonymous SNV	Slitrk3:NM_198864:exon2:c.C1810T:p.R604C		chr3 73049628 . G A . PASS DP=83;SOMATIC;SS=2;SSC=63;GPV=1E0;SPV=4.7337E-7 GT:GQ:DP:RD:AD:FREQ:DP4 0/0:.:41:41:0:0%:28,13,0,0 0/1:.:42:24:18:42.86%:19,5,15,3
GERM_212vsCLL_212	91.94		chr19	32817856	32817856	G	A	exonic	Pten		stopgain	Pten:NM_008960:exon8:c.G822A:p.W274X		chr19 32817856 . G A . PASS DP=116;SOMATIC;SS=2;SSC=255;GPV=1E0;SPV=1.0719E-27 GT:GQ:DP:RD:AD:FREQ:DP4 0/0:.:54:54:0:0%:40,14,0,0 1/1:.:62:5:57:91.94%:4,1,46,11
GERM_212vsCLL_212	29.55		chr15	23474400	23474400	A	G	exonic	Cdh18		synonymous SNV	Cdh18:NM_001081299:exon12:c.A2355G:p.E785E		chr15 23474400 . A G . PASS DP=59;SOMATIC;SS=2;SSC=18;GPV=1E0;SPV=1.2827E-2 GT:GQ:DP:RD:AD:FREQ:DP4 0/0:.:15:15:0:0%:0,15,0,0 0/1:.:44:31:13:29.55%:5,26,1,12
GERM_212vsCLL_212	41.03		chr8	31159914	31159914	A	G	exonic	Tti2		synonymous SNV	Tti2:NM_001199988:exon7:c.A1458G:p.E486E,Tti2:NM_144927:exon7:c.A1458G:p.E486E		chr8 31159914 . A G . PASS DP=156;SOMATIC;SS=2;SSC=113;GPV=1E0;SPV=4.1488E-12 GT:GQ:DP:RD:AD:FREQ:DP4 0/0:.:78:78:0:0%:50,28,0,0 0/1:.:78:46:32:41.03%:35,11,24,8
GERM_212vsCLL_212	38.1		chr10	60768402	60768402	C	T	exonic	Unc5b		synonymous SNV	Unc5b:NM_029770:exon15:c.G2412A:p.T804T		chr10 60768402 . C T . PASS DP=35;SOMATIC;SS=2;SSC=20;GPV=1E0;SPV=8.646E-3 GT:GQ:DP:RD:AD:FREQ:DP4 0/0:.:14:14:0:0%:8,6,0,0 0/1:.:21:13:8:38.1%:9,4,4,4
GERM_212vsCLL_212	35.71		chr16	31297325	31297325	-	C	UTR3	Apod	NM_007470:c.*15_*16insG;NM_001301354:c.*15_*16insG;NM_001301353:c.*15_*16insG				chr16 31297325 . T TC . PASS DP=70;SOMATIC;SS=2;SSC=37;GPV=1E0;SPV=1.7406E-4 GT:GQ:DP:RD:AD:FREQ:DP4 0/0:.:27:27:0:0%:27,0,0,0 0/1:.:43:27:15:35.71%:19,8,13,2
GERM_212vsCLL_212	77.27		chrX	105123501	105123501	T	G	UTR3	Magee1	NM_053201:c.*134T>G				chrX 105123501 . T G . PASS DP=33;SOMATIC;SS=2;SSC=46;GPV=1E0;SPV=2.2569E-5 GT:GQ:DP:RD:AD:FREQ:DP4 0/0:.:11:11:0:0%:7,4,0,0 1/1:.:22:5:17:77.27%:3,2,15,2
GERM_212vsCLL_212	41.67		chr7	104129809	104129809	G	T	UTR5	4931431F19Rik	NM_027634:c.-194C>A				chr7 104129809 . G T . PASS DP=75;SOMATIC;SS=2;SSC=45;GPV=1E0;SPV=2.8414E-5 GT:GQ:DP:RD:AD:FREQ:DP4 0/0:.:26:26:0:0%:14,12,0,0 0/1:.:49:28:20:41.67%:15,13,9,11
GERM_212vsCLL_212	43.44		chr14	3191061	3191061	C	T	intronic	Gm5795					chr14 3191061 . C T . PASS DP=202;SOMATIC;SS=2;SSC=141;GPV=1E0;SPV=6.8643E-15 GT:GQ:DP:RD:AD:FREQ:DP4 0/0:.:80:80:0:0%:72,8,0,0 0/1:.:122:69:53:43.44%:61,8,48,5
GERM_212vsCLL_212	41.3		chr4	25799237	25799237	G	A	intronic	Fut9					chr4 25799237 . G A . PASS DP=92;SOMATIC;SS=2;SSC=67;GPV=1E0;SPV=1.8161E-7 GT:GQ:DP:RD:AD:FREQ:DP4 0/0:.:46:46:0:0%:32,14,0,0 0/1:.:46:27:19:41.3%:20,7,10,9
GERM_212vsCLL_212	40		chr7	42446564	42446564	G	A	intronic	4933421I07Rik					chr7 42446564 . G A . PASS DP=23;SOMATIC;SS=2;SSC=13;GPV=1E0;SPV=4.958E-2 GT:GQ:DP:RD:AD:FREQ:DP4 0/0:.:8:8:0:0%:0,8,0,0 0/1:.:15:9:6:40%:0,9,1,5
GERM_212vsCLL_212	29.41		chr18	44028603	44028603	G	C	intronic	Spink14					chr18 44028603 . G C . PASS DP=33;SOMATIC;SS=2;SSC=15;GPV=1E0;SPV=2.6073E-2 GT:GQ:DP:RD:AD:FREQ:DP4 0/0:.:16:16:0:0%:15,1,0,0 0/1:.:17:12:5:29.41%:12,0,5,0
GERM_212vsCLL_212	50		chr1	85105715	85105715	T	A	intronic	A530032D15Rik					chr1 85105715 . T A . PASS DP=17;SOMATIC;SS=2;SSC=15;GPV=1E0;SPV=2.9412E-2 GT:GQ:DP:RD:AD:FREQ:DP4 0/0:.:9:9:0:0%:5,4,0,0 0/1:.:8:4:4:50%:4,0,3,1
GERM_212vsCLL_212	41.67		chr10	115495033	115495033	G	A	intronic	Lgr5					chr10 115495033 . G A . PASS DP=24;SOMATIC;SS=2;SSC=17;GPV=1E0;SPV=1.8634E-2 GT:GQ:DP:RD:AD:FREQ:DP4 0/0:.:12:12:0:0%:12,0,0,0 0/1:.:12:7:5:41.67%:7,0,5,0
GERM_212vsCLL_212	27.27		chr16	15915280	15915280	T	G	intronic	Spidr					chr16 15915280 . T G . PASS DP=65;SOMATIC;SS=2;SSC=29;GPV=1E0;SPV=1.2065E-3 GT:GQ:DP:RD:AD:FREQ:DP4 0/0:.:32:32:0:0%:28,4,0,0 0/1:.:33:24:9:27.27%:19,5,8,1
GERM_212vsCLL_212	35.71		chr2	120900669	120900669	C	T	intronic	Ubr1					chr2 120900669 . C T . PASS DP=46;SOMATIC;SS=2;SSC=24;GPV=1E0;SPV=3.2193E-3 GT:GQ:DP:RD:AD:FREQ:DP4 0/0:.:18:18:0:0%:5,13,0,0 0/1:.:28:18:10:35.71%:8,10,5,5
GERM_212vsCLL_212	38.89		chr11	116056156	116056156	C	T	intronic	Unk					chr11 116056156 . C T . PASS DP=29;SOMATIC;SS=2;SSC=16;GPV=1E0;SPV=2.039E-2 GT:GQ:DP:RD:AD:FREQ:DP4 0/0:.:11:11:0:0%:4,7,0,0 0/1:.:18:11:7:38.89%:7,4,5,2
GERM_212vsCLL_212	50		chr1	10325411	10325411	C	G	intronic	Cpa6					chr1 10325411 . C G . PASS DP=22;SOMATIC;SS=2;SSC=16;GPV=1E0;SPV=2.0124E-2 GT:GQ:DP:RD:AD:FREQ:DP4 0/0:.:8:8:0:0%:0,8,0,0 0/1:.:14:7:7:50%:0,7,0,7
GERM_221vsCLL_221	38.36		chr14	50393400	50393400	T	-	exonic	Olfr736		frameshift deletion	Olfr736:NM_146666:exon1:c.643delT:p.F215fs		chr14 50393399 . AT A . PASS DP=166;SOMATIC;SS=2;SSC=115;GPV=1E0;SPV=2.8711E-12 GT:GQ:DP:RD:AD:FREQ:DP4 0/0:.:93:93:0:0%:49,44,0,0 0/1:.:73:45:28:38.36%:26,19,11,17
GERM_221vsCLL_221	47.06		chr13	101687166	101687168	GAG	-	exonic	Pik3r1		nonframeshift deletion	Pik3r1:NM_001024955:exon7:c.898_900del:p.300_300del,Pik3r1:NM_001077495:exon13:c.1708_1710del:p.570_570del		chr13 101687165 . TGAG T . PASS DP=162;SOMATIC;SS=2;SSC=143;GPV=1E0;SPV=4.3691E-15 GT:GQ:DP:RD:AD:FREQ:DP4 0/0:.:93:93:0:0%:64,29,0,0 0/1:.:69:36:32:47.06%:25,11,23,9
GERM_221vsCLL_221	22.95		chr7	86231042	86231042	C	A	exonic	Vmn2r76		nonsynonymous SNV	Vmn2r76:NM_001102580:exon2:c.G435T:p.W145C		chr7 86231042 . C A . PASS DP=127;SOMATIC;SS=2;SSC=48;GPV=1E0;SPV=1.4535E-5 GT:GQ:DP:RD:AD:FREQ:DP4 0/0:.:66:66:0:0%:51,15,0,0 0/1:.:61:47:14:22.95%:31,16,8,6
GERM_221vsCLL_221	24.24		chr11	8492138	8492138	G	A	exonic	Tns3		nonsynonymous SNV	Tns3:NM_001083587:exon17:c.C2224T:p.R742W		chr11 8492138 . G A . PASS DP=77;SOMATIC;SS=2;SSC=31;GPV=1E0;SPV=6.5983E-4 GT:GQ:DP:RD:AD:FREQ:DP4 0/0:.:44:44:0:0%:22,22,0,0 0/1:.:33:25:8:24.24%:13,12,3,5
GERM_221vsCLL_221	53.33		chr8	54602583	54602583	A	G	exonic	Spata4		nonsynonymous SNV	Spata4:NM_133711:exon4:c.A508G:p.I170V		chr8 54602583 . A G . PASS DP=129;SOMATIC;SS=2;SSC=132;GPV=1E0;SPV=5.2775E-14 GT:GQ:DP:RD:AD:FREQ:DP4 0/0:.:69:69:0:0%:45,24,0,0 0/1:.:60:28:32:53.33%:15,13,22,10
GERM_221vsCLL_221	46.38		chr4	96348422	96348422	C	T	exonic	Cyp2j11		nonsynonymous SNV	Cyp2j11:NM_001004141:exon1:c.G146A:p.R49H		chr4 96348422 . C T . PASS DP=169;SOMATIC;SS=2;SSC=147;GPV=1E0;SPV=1.8009E-15 GT:GQ:DP:RD:AD:FREQ:DP4 0/0:.:99:99:0:0%:61,38,0,0 0/1:.:70:37:32:46.38%:21,16,18,14
GERM_221vsCLL_221	100		chr19	4289328	4289328	C	T	exonic	Adrbk1		nonsynonymous SNV	Adrbk1:NM_001290818:exon15:c.G1313A:p.G438D,Adrbk1:NM_130863:exon16:c.G1187A:p.G396D		chr19 4289328 . C T . PASS DP=72;SOMATIC;SS=2;SSC=202;GPV=1E0;SPV=6.0861E-21 GT:GQ:DP:RD:AD:FREQ:DP4 0/0:.:42:42:0:0%:33,9,0,0 1/1:.:30:0:30:100%:0,0,27,3
GERM_221vsCLL_221	37.21		chr7	75611400	75611400	G	A	exonic	Akap13		synonymous SNV	Akap13:NM_029332:exon7:c.G3771A:p.K1257K		chr7 75611400 . G A . PASS DP=77;SOMATIC;SS=2;SSC=46;GPV=1E0;SPV=2.4486E-5 GT:GQ:DP:RD:AD:FREQ:DP4 0/0:.:33:33:0:0%:21,12,0,0 0/1:.:44:27:16:37.21%:16,11,11,5
GERM_221vsCLL_221	39.08		chr2	85753673	85753673	-	C	splicing	Olfr1010	NM_207149:exon1:c.310+1->C				chr2 85753673 . A AC . PASS DP=190;SOMATIC;SS=2;SSC=117;GPV=1E0;SPV=1.6021E-12 GT:GQ:DP:RD:AD:FREQ:DP4 0/0:.:102:99:1:1%:67,32,1,0 0/1:.:88:53:34:39.08%:39,14,22,12
GERM_221vsCLL_221	42.11		chr3	117662431	117662431	C	T	intronic	Plppr5					chr3 117662431 . C T . PASS DP=177;SOMATIC;SS=2;SSC=137;GPV=1E0;SPV=1.6296E-14 GT:GQ:DP:RD:AD:FREQ:DP4 0/0:.:101:101:0:0%:93,8,0,0 0/1:.:76:44:32:42.11%:42,2,30,2
GERM_221vsCLL_221	47.92		chr19	58766246	58766246	G	T	intronic	Pnliprp2					chr19 58766246 . G T . PASS DP=121;SOMATIC;SS=2;SSC=109;GPV=1E0;SPV=1.1508E-11 GT:GQ:DP:RD:AD:FREQ:DP4 0/0:.:72:72:0:0%:49,23,0,0 0/1:.:49:25:23:47.92%:18,7,15,8
GERM_221vsCLL_221	45		chr12	72470182	72470182	T	C	intronic	Lrrc9					chr12 72470182 . T C . PASS DP=132;SOMATIC;SS=2;SSC=110;GPV=1E0;SPV=9.2669E-12 GT:GQ:DP:RD:AD:FREQ:DP4 0/0:.:72:72:0:0%:67,5,0,0 0/1:.:60:33:27:45%:32,1,24,3
GERM_221vsCLL_221	33.33		chr9	111193064	111193064	G	A	intronic	Lrrfip2					chr9 111193064 . G A . PASS DP=95;SOMATIC;SS=2;SSC=55;GPV=1E0;SPV=2.9733E-6 GT:GQ:DP:RD:AD:FREQ:DP4 0/0:.:65:65:0:0%:47,18,0,0 0/1:.:30:20:10:33.33%:13,7,7,3
GERM_221vsCLL_221	31.58		chr1	85099182	85099182	C	A	intronic	A530032D15Rik					chr1 85099182 . C A . PASS DP=44;SOMATIC;SS=2;SSC=14;GPV=1E0;SPV=3.3264E-2 GT:GQ:DP:RD:AD:FREQ:DP4 0/0:.:24:20:1:4.76%:17,3,0,1 0/1:.:20:13:6:31.58%:9,4,4,2
GERM_347vsCLL_347	6.52	manually called	chr6	92880649	92880649	G	A	exonic	Adamts9		nonsynonymous SNV	Adamts9:NM_175314:exon8:c.C914T:p.P305L		chr6 92880649 . G A . PASS DP=93;SOMATIC;SS=2;SSC=9;GPV=1E0;SPV=1.1698E-1 GT:GQ:DP:RD:AD:FREQ:DP4 0/0:.:47:47:0:0%:25:22:0:0 0/1:.:46:43:3:6.52%:27:16:2:1
GERM_347vsCLL_347	96.3		chrX	33313917	33313917	T	C	exonic	Btbd35f12		synonymous SNV	Btbd35f12:NM_001099333:exon1:c.T495C:p.P165P		chrX 33313917 . T C . PASS DP=349;SOMATIC;SS=2;SSC=255;GPV=1E0;SPV=8.9959E-92 GT:GQ:DP:RD:AD:FREQ:DP4 0/0:.:159:159:0:0%:95:64:0:0 0/1:.:190:7:182:96.3%:3:4:111:71
GERM_347vsCLL_347	22.64		chr3	129702495	129702495	A	G	exonic	Egf		nonsynonymous SNV	Egf:NM_001310737:exon11:c.T970C:p.S324P,Egf:NM_001329594:exon11:c.T970C:p.S324P,Egf:NM_010113:exon16:c.T2473C:p.S825P		chr3 129702495 . A G . PASS DP=114;SOMATIC;SS=2;SSC=43;GPV=1E0;SPV=4.8303E-5 GT:GQ:DP:RD:AD:FREQ:DP4 0/0:.:61:61:0:0%:37:24:0:0 0/1:.:53:41:12:22.64%:28:13:8:4
GERM_347vsCLL_347	13.16		chr18	58081433	58081433	C	-	exonic	Fbn2		frameshift deletion	Fbn2:NM_010181:exon21:c.2666delG:p.G889fs		chr18 58081432 . TC T . PASS DP=83;SOMATIC;SS=2;SSC=17;GPV=1E0;SPV=1.8396E-2 GT:GQ:DP:RD:AD:FREQ:DP4 0/0:.:45:44:0:0%:27:17:0:0 0/1:.:38:33:5:13.16%:17:16:4:1
GERM_347vsCLL_347	43.9	COSMIC	chr6	145246771	145246771	C	T	exonic	Kras		nonsynonymous SNV	Kras:NM_021284:exon2:c.G35A:p.G12D		chr6 145246771 . C T . PASS DP=198;SOMATIC;SS=2;SSC=162;GPV=1E0;SPV=5.361E-17 GT:GQ:DP:RD:AD:FREQ:DP4 0/0:.:116:116:0:0%:62:54:0:0 0/1:.:82:46:36:43.9%:27:19:23:13
GERM_347vsCLL_347	23.53		chrX	101284663	101284663	T	C	exonic	Med12		nonsynonymous SNV	Med12:NM_021521:exon23:c.T3332C:p.F1111S		chrX 101284663 . T C . PASS DP=95;SOMATIC;SS=2;SSC=26;GPV=1E0;SPV=2.1381E-3 GT:GQ:DP:RD:AD:FREQ:DP4 0/0:.:44:43:1:2.27%:21:22:0:1 0/1:.:51:39:12:23.53%:22:17:9:3
GERM_347vsCLL_347	57.45		chr7	62349204	62349204	G	T	exonic	Ndn		nonsynonymous SNV	Ndn:NM_010882:exon1:c.G797T:p.W266L		chr7 62349204 . G T . PASS DP=93;SOMATIC;SS=2;SSC=101;GPV=1E0;SPV=7.0487E-11 GT:GQ:DP:RD:AD:FREQ:DP4 0/0:.:45:45:0:0%:34:11:0:0 0/1:.:48:20:27:57.45%:16:4:20:7
GERM_347vsCLL_347	22.22		chr3	32443684	32443684	G	A	exonic	Pik3ca		nonsynonymous SNV	Pik3ca:NM_008839:exon7:c.G1357A:p.E453K		chr3 32443684 . G A . PASS DP=139;SOMATIC;SS=2;SSC=49;GPV=1E0;SPV=1.0879E-5 GT:GQ:DP:RD:AD:FREQ:DP4 0/0:.:67:67:0:0%:48:19:0:0 0/1:.:72:56:16:22.22%:33:23:12:4
GERM_347vsCLL_347	28.99		chr5	14252673	14252673	G	T	exonic	Sema3e		nonsynonymous SNV	Sema3e:NM_011348:exon17:c.G2211T:p.K737N		chr5 14252673 . G T . PASS DP=117;SOMATIC;SS=2;SSC=51;GPV=1E0;SPV=6.8165E-6 GT:GQ:DP:RD:AD:FREQ:DP4 0/0:.:48:48:0:0%:25:23:0:0 0/1:.:69:49:20:28.99%:24:25:13:7
GERM_347vsCLL_347	52.07		chr17	20574308	20574308	T	G	exonic	Vmn2r110		nonsynonymous SNV	Vmn2r110:NM_001104572:exon6:c.A2098C:p.I700L		chr17 20574308 . T G . PASS DP=309;SOMATIC;SS=2;SSC=255;GPV=1E0;SPV=1.0412E-29 GT:GQ:DP:RD:AD:FREQ:DP4 0/0:.:139:138:0:0%:81:57:0:0 0/1:.:170:81:88:52.07%:50:31:54:34
GERM_347vsCLL_347	38.46		chr11	9534617	9534617	A	T	intronic	Abca13					chr11 9534617 . A T . PASS DP=32;SOMATIC;SS=2;SSC=21;GPV=1E0;SPV=6.391E-3 GT:GQ:DP:RD:AD:FREQ:DP4 0/0:.:19:19:0:0%:0,19,0,0 0/1:.:13:8:5:38.46%:0,8,1,4
GERM_347vsCLL_347	24		chr10	75159908	75159908	G	A	intronic	Bcr					chr10 75159908 . G A . PASS DP=132;SOMATIC;SS=2;SSC=48;GPV=1E0;SPV=1.3924E-5 GT:GQ:DP:RD:AD:FREQ:DP4 0/0:.:57:57:0:0%:9,48,0,0 0/1:.:75:57:18:24%:14,43,4,14
GERM_347vsCLL_347	41.07		chr15	47590701	47590701	G	A	intronic	Csmd3					chr15 47590701 . G A . PASS DP=110;SOMATIC;SS=2;SSC=79;GPV=1E0;SPV=1.0866E-8 GT:GQ:DP:RD:AD:FREQ:DP4 0/0:.:54:54:0:0%:53,1,0,0 0/1:.:56:33:23:41.07%:31,2,23,0
GERM_347vsCLL_347	50		chr6	77114896	77114896	C	A	intronic	Ctnna2					chr6 77114896 . C A . PASS DP=172;SOMATIC;SS=2;SSC=138;GPV=1E0;SPV=1.4668E-14 GT:GQ:DP:RD:AD:FREQ:DP4 0/0:.:65:64:0:0%:59,5,0,0 0/1:.:107:53:53:50%:45,8,46,7
GERM_347vsCLL_347	26.92		chr2	10190131	10190131	C	T	intronic	Itih5					chr2 10190131 . C T . PASS DP=49;SOMATIC;SS=2;SSC=21;GPV=1E0;SPV=7.6577E-3 GT:GQ:DP:RD:AD:FREQ:DP4 0/0:.:23:23:0:0%:22,1,0,0 0/1:.:26:19:7:26.92%:18,1,7,0
GERM_347vsCLL_347	46.15		chr7	66080323	66080323	T	C	intronic	Selenos					chr7 66080323 . T C . PASS DP=60;SOMATIC;SS=2;SSC=45;GPV=1E0;SPV=2.8156E-5 GT:GQ:DP:RD:AD:FREQ:DP4 0/0:.:32:28:0:0%:26,2,0,0 0/1:.:28:14:12:46.15%:12,2,10,2
GERM_C25vsCLL_C25	38.46		chr12	37414025	37414025	G	T	exonic	Agmo		nonsynonymous SNV	Agmo:NM_178767:exon11:c.G1103T:p.R368I		chr12 37414025 . G T . PASS DP=176;SOMATIC;SS=2;SSC=122;GPV=1E0;SPV=5.4161E-13 GT:GQ:DP:RD:AD:FREQ:DP4 0/0:.:98:98:0:0%:60,38,0,0 0/1:.:78:48:30:38.46%:34,14,18,12
GERM_C25vsCLL_C25	47.37		chr12	111627103	111627103	A	G	exonic	Mark3		nonsynonymous SNV	Mark3:NM_021516:exon8:c.A568G:p.M190V,Mark3:NM_022801:exon8:c.A568G:p.M190V		chr12 111627103 . A G . PASS DP=106;SOMATIC;SS=2;SSC=89;GPV=1E0;SPV=1.1924E-9 GT:GQ:DP:RD:AD:FREQ:DP4 0/0:.:49:49:0:0%:40,9,0,0 0/1:.:57:30:27:47.37%:20,10,20,7
GERM_C25vsCLL_C25	66.67		chr10	52403989	52403989	A	G	exonic	Nepn		synonymous SNV	Nepn:NM_025684:exon3:c.A1176G:p.Q392Q		chr10 52403989 . A G . PASS DP=40;SOMATIC;SS=2;SSC=54;GPV=1E0;SPV=3.5427E-6 GT:GQ:DP:RD:AD:FREQ:DP4 0/0:.:25:25:0:0%:18,7,0,0 0/1:.:15:5:10:66.67%:4,1,8,2
GERM_C25vsCLL_C25	27.59		chr16	72742234	72742234	G	A	exonic	Robo1		nonsynonymous SNV	Robo1:NM_019413:exon2:c.G164A:p.R55H		chr16 72742234 . G A . PASS DP=56;SOMATIC;SS=2;SSC=25;GPV=1E0;SPV=3.0216E-3 GT:GQ:DP:RD:AD:FREQ:DP4 0/0:.:27:27:0:0%:13,14,0,0 0/1:.:29:21:8:27.59%:9,12,6,2
GERM_C25vsCLL_C25	28.57		chr16	73024457	73024457	G	A	exonic	Robo1		nonsynonymous SNV	Robo1:NM_019413:exon25:c.G4084A:p.A1362T		chr16 73024457 . G A . PASS DP=47;SOMATIC;SS=2;SSC=22;GPV=1E0;SPV=5.0537E-3 GT:GQ:DP:RD:AD:FREQ:DP4 0/0:.:26:26:0:0%:13,13,0,0 0/1:.:21:15:6:28.57%:9,6,2,4
GERM_C25vsCLL_C25	46.3		chr1	107522708	107522708	C	T	exonic	Serpinb2		nonsynonymous SNV	Serpinb2:NM_001174170:exon5:c.C434T:p.S145F,Serpinb2:NM_011111:exon5:c.C434T:p.S145F		chr1 107522708 . C T . PASS DP=101;SOMATIC;SS=2;SSC=82;GPV=1E0;SPV=5.2225E-9 GT:GQ:DP:RD:AD:FREQ:DP4 0/0:.:47:47:0:0%:33,14,0,0 0/1:.:54:29:25:46.3%:22,7,16,9
GERM_C25vsCLL_C25	12.9	manually called	chr10	86850861	86850861	C	T	exonic	Stab2		nonsynonymous SNV	Stab2:NM_138673:exon62:c.G6818A:p.C2273Y		chr10 86850861 . C T . PASS DP=64;SOMATIC;SS=2;SSC=13;GPV=1E0;SPV=4.9522E-2 GT:GQ:DP:RD:AD:FREQ:DP4 0/0:.:33:33:0:0%:17,16,0,0 0/1:.:31:27:4:12.9%:15,12,2,2
GERM_C25vsCLL_C25	42.11		chr13	24049738	24049738	G	A	intronic	Carmil1					chr13 24049738 . G A . PASS DP=40;SOMATIC;SS=2;SSC=29;GPV=1E0;SPV=1.2285E-3 GT:GQ:DP:RD:AD:FREQ:DP4 0/0:.:21:20:0:0%:1,19,0,0 0/1:.:19:11:8:42.11%:3,8,2,6
GERM_C25vsCLL_C25	52.94		chr3	145028028	145028028	C	T	intronic	Clca1					chr3 145028028 . C T . PASS DP=87;SOMATIC;SS=2;SSC=89;GPV=1E0;SPV=1.1456E-9 GT:GQ:DP:RD:AD:FREQ:DP4 0/0:.:53:53:0:0%:25,28,0,0 0/1:.:34:16:18:52.94%:8,8,13,5
GERM_C25vsCLL_C25	35.71		chr5	9150548	9150548	A	C	intronic	Dmtf1					chr5 9150548 . A C . PASS DP=42;SOMATIC;SS=2;SSC=25;GPV=1E0;SPV=3.0425E-3 GT:GQ:DP:RD:AD:FREQ:DP4 0/0:.:26:26:0:0%:0,26,0,0 0/1:.:16:9:5:35.71%:0,9,0,5
GERM_C25vsCLL_C25	48.98		chrX	26031211	26031211	T	A	intronic	Gm5168					chrX 26031211 . T A . PASS DP=113;SOMATIC;SS=2;SSC=105;GPV=1E0;SPV=2.9015E-11 GT:GQ:DP:RD:AD:FREQ:DP4 0/0:.:64:64:0:0%:64,0,0,0 0/1:.:49:25:24:48.98%:25,0,24,0
GERM_C25vsCLL_C25	78.26		chr15	37233483	37233483	T	C	intronic	Grhl2					chr15 37233483 . T C . PASS DP=48;SOMATIC;SS=2;SSC=83;GPV=1E0;SPV=4.6032E-9 GT:GQ:DP:RD:AD:FREQ:DP4 0/0:.:25:25:0:0%:1,24,0,0 1/1:.:23:5:18:78.26%:0,5,1,17
GERM_C25vsCLL_C25	48		chrX	7792028	7792028	G	T	intronic	Gripap1					chrX 7792028 . G T . PASS DP=95;SOMATIC;SS=2;SSC=80;GPV=1E0;SPV=8.3078E-9 GT:GQ:DP:RD:AD:FREQ:DP4 0/0:.:44:44:0:0%:34,10,0,0 0/1:.:51:26:24:48%:22,4,20,4
GERM_C25vsCLL_C25	35.29		chr4	117133134	117133134	C	G	intronic	Plk3					chr4 117133134 . C G . PASS DP=47;SOMATIC;SS=2;SSC=28;GPV=1E0;SPV=1.3213E-3 GT:GQ:DP:RD:AD:FREQ:DP4 0/0:.:29:29:0:0%:20,9,0,0 0/1:.:18:11:6:35.29%:7,4,4,2
GERM_C25vsCLL_C25	66.67		chr4	57250118	57250118	G	A	intronic	Ptpn3					chr4 57250118 . G A . PASS DP=39;SOMATIC;SS=2;SSC=51;GPV=1E0;SPV=7.7086E-6 GT:GQ:DP:RD:AD:FREQ:DP4 0/0:.:18:18:0:0%:3,15,0,0 0/1:.:21:7:14:66.67%:2,5,2,12
GERM_C25vsCLL_C25	38.89		chr5	86414371	86414371	T	C	intronic	Tmprss11a					chr5 86414371 . T C . PASS DP=42;SOMATIC;SS=2;SSC=29;GPV=1E0;SPV=1.1796E-3 GT:GQ:DP:RD:AD:FREQ:DP4 0/0:.:24:24:0:0%:24,0,0,0 0/1:.:18:11:7:38.89%:11,0,7,0
GERM_C25vsCLL_C25	22.22		chr9	95474532	95474532	G	A	intronic	U2surp					chr9 95474532 . G A . PASS DP=46;SOMATIC;SS=2;SSC=16;GPV=1E0;SPV=2.2541E-2 GT:GQ:DP:RD:AD:FREQ:DP4 0/0:.:27:26:0:0%:3,23,0,0 0/1:.:19:14:4:22.22%:4,10,1,3
GERM_C25vsCLL_C25	42.86		chr2	6394619	6394619	G	A	intronic	Usp6nl					chr2 6394619 . G A . PASS DP=43;SOMATIC;SS=2;SSC=31;GPV=1E0;SPV=6.6787E-4 GT:GQ:DP:RD:AD:FREQ:DP4 0/0:.:29:27:0:0%:1,26,0,0 0/1:.:14:8:6:42.86%:0,8,0,6
GERM_C25vsCLL_C25	44.74		chr4	143846425	143846425	G	-	upstream	Gm13103	dist=72				chr4 143846424 . TG T . PASS DP=80;SOMATIC;SS=2;SSC=64;GPV=1E0;SPV=3.6011E-7 GT:GQ:DP:RD:AD:FREQ:DP4 0/0:.:42:41:0:0%:39,2,0,0 0/1:.:38:21:17:44.74%:21,0,17,0
GERM_C25vsCLL_C25	46.15		chr6	125165648	125165648	-	G	UTR5	Gapdh	NM_008084:c.-356_-355insC				chr6 125165648 . T TG . PASS DP=38;SOMATIC;SS=2;SSC=32;GPV=1E0;SPV=6.2159E-4 GT:GQ:DP:RD:AD:FREQ:DP4 0/0:.:25:25:0:0%:2,23,0,0 0/1:.:13:7:6:46.15%:1,6,1,5
GERM_D22vsCLL_D22	23.26		chr12	84106596	84106596	G	A	exonic	Acot6		nonsynonymous SNV	Acot6:NM_172580:exon2:c.G611A:p.R204H		chr12 84106596 . G A . PASS DP=127;SOMATIC;SS=2;SSC=50;GPV=1E0;SPV=9.1684E-6 GT:GQ:DP:RD:AD:FREQ:DP4 0/0:.:84:84:0:0%:47,37,0,0 0/1:.:43:33:10:23.26%:23,10,5,5
GERM_D22vsCLL_D22	15		chr8	40680166	40680166	A	-	exonic	Adam24		frameshift deletion	Adam24:NM_010086:exon2:c.672delA:p.R224fs		chr8 40680165 . GA G . PASS DP=98;SOMATIC;SS=2;SSC=20;GPV=1E0;SPV=9.3941E-3 GT:GQ:DP:RD:AD:FREQ:DP4 0/0:.:38:38:0:0%:25:13:0:0 0/1:.:60:51:9:15%:32:19:8:1
GERM_D22vsCLL_D22	57.29		chr15	16778182	16778182	G	T	exonic	Cdh9		nonsynonymous SNV	Cdh9:NM_009869:exon1:c.G82T:p.D28Y		chr15 16778182 . G T . PASS DP=142;SOMATIC;SS=2;SSC=126;GPV=1E0;SPV=2.3182E-13 GT:GQ:DP:RD:AD:FREQ:DP4 0/0:.:46:46:0:0%:31,15,0,0 0/1:.:96:41:55:57.29%:21,20,43,12
GERM_D22vsCLL_D22	13.79	manually called	chr4	63303038	63303038	C	T	exonic	Col27a1		nonsynonymous SNV	Col27a1:NM_025685:exon34:c.C3407T:p.P1136L		chr4 63303038 . C T . PASS DP=55;SOMATIC;SS=2;SSC=11;GPV=1E0;SPV=6.964E-2 GT:GQ:DP:RD:AD:FREQ:DP4 0/0:.:26:26:0:0%:16,10,0,0 0/1:.:29:25:4:13.79%:19,6,2,2
GERM_D22vsCLL_D22	37.14		chr1	153483749	153483749	G	T	exonic	Dhx9		nonsynonymous SNV	Dhx9:NM_007842:exon2:c.C102A:p.F34L		chr1 153483749 . G T . PASS DP=139;SOMATIC;SS=2;SSC=89;GPV=1E0;SPV=1.0456E-9 GT:GQ:DP:RD:AD:FREQ:DP4 0/0:.:69:69:0:0%:61,8,0,0 0/1:.:70:44:26:37.14%:38,6,21,5
GERM_D22vsCLL_D22	30.3		chr2	131040186	131040186	C	T	exonic	Gfra4		nonsynonymous SNV	Gfra4:NM_001136063:exon6:c.G872A:p.R291Q,Gfra4:NM_020014:exon6:c.G899A:p.R300Q		chr2 131040186 . C T . PASS DP=49;SOMATIC;SS=2;SSC=19;GPV=1E0;SPV=1.1263E-2 GT:GQ:DP:RD:AD:FREQ:DP4 0/0:.:16:16:0:0%:14,2,0,0 0/1:.:33:23:10:30.3%:12,11,7,3
GERM_D22vsCLL_D22	40		chr10	128953459	128953459	C	T	exonic	Itga7		nonsynonymous SNV	Itga7:NM_001330160:exon22:c.C2870T:p.T957M,Itga7:NM_008398:exon22:c.C2858T:p.T953M		chr10 128953459 . C T . PASS DP=49;SOMATIC;SS=2;SSC=33;GPV=1E0;SPV=4.9976E-4 GT:GQ:DP:RD:AD:FREQ:DP4 0/0:.:24:23:0:0%:17,6,0,0 0/1:.:25:15:10:40%:14,1,7,3
GERM_D22vsCLL_D22	26.09		chr18	37722445	37722445	G	A	exonic	Pcdhgb4		nonsynonymous SNV	Pcdhgb4:NM_033576:exon1:c.G1892A:p.G631E		chr18 37722445 . G A . PASS DP=92;SOMATIC;SS=2;SSC=39;GPV=1E0;SPV=1.0724E-4 GT:GQ:DP:RD:AD:FREQ:DP4 0/0:.:46:46:0:0%:24,22,0,0 0/1:.:46:34:12:26.09%:11,23,6,6
GERM_D22vsCLL_D22	6.98	manually called	chr2	162278262	162278262	A	C	exonic	Ptprt		nonsynonymous SNV			chr2 162278262 . A C . PASS DP=77;SOMATIC;SS=2;SSC=7;GPV=1E0;SPV=1.6871E-1 GT:GQ:DP:RD:AD:FREQ:DP4 0/0:.:34:34:0:0%:22,12,0,0 0/1:.:43:40:3:6.98%:30,10,2,1
GERM_D22vsCLL_D22	19.05	manually called	chr1	51289839	51289839	C	T	exonic	Sdpr		nonsynonymous SNV			chr1 51289839 . C T . PASS DP=85;SOMATIC;SS=2;SSC=25;GPV=1E0;SPV=2.9924E-3 GT:GQ:DP:RD:AD:FREQ:DP4 0/0:.:42:41:0:0%:29,12,0,0 0/1:.:43:34:8:19.05%:23,11,5,3
GERM_D22vsCLL_D22	5.71	manually called	chr2	62234466	62234466	T	G	exonic	Slc4a10		nonsynonymous SNV			chr2 62234466 . T G . PASS DP=144;SOMATIC;SS=2;SSC=12;GPV=1E0;SPV=5.3373E-2 GT:GQ:DP:RD:AD:FREQ:DP4 0/0:.:74:74:0:0%:48,26,0,0 0/1:.:70:66:4:5.71%:41,25,2,2
GERM_D22vsCLL_D22	10.98	manually called	chr9	10284984	10284984	G	T	intronic	Cntn5					chr910284984.GT.PASSDP=154;SOMATIC;SS=2;SSC=25;GPV=1E0;SPV=2.9418E-3 GT:GQ:DP:RD:AD:FREQ:DP4 0/0:.:71:71:0:0%:39,32,0,0 0/1:.:83:73:9:10.98%:45,28,4,5
GERM_D22vsCLL_D22	22.86		chr15	47947921	47947921	T	C	intronic	Csmd3					chr15 47947921 . T C . PASS DP=55;SOMATIC;SS=2;SSC=17;GPV=1E0;SPV=1.933E-2 GT:GQ:DP:RD:AD:FREQ:DP4 0/0:.:20:20:0:0%:18,2,0,0 0/1:.:35:27:8:22.86%:25,2,7,1
GERM_D22vsCLL_D22	48.94		chr4	51222394	51222394	T	G	intronic	Cylc2					chr4 51222394 . T G . PASS DP=83;SOMATIC;SS=2;SSC=70;GPV=1E0;SPV=8.7909E-8 GT:GQ:DP:RD:AD:FREQ:DP4 0/0:.:36:36:0:0%:30,6,0,0 0/1:.:47:24:23:48.94%:17,7,18,5
GERM_D22vsCLL_D22	32.26		chr16	35000264	35000264	G	A	intronic	Mylk					chr16 35000264 . G A . PASS DP=89;SOMATIC;SS=2;SSC=50;GPV=1E0;SPV=9.8262E-6 GT:GQ:DP:RD:AD:FREQ:DP4 0/0:.:58:57:0:0%:44,13,0,0 0/1:.:31:21:10:32.26%:18,3,9,1
GERM_D22vsCLL_D22	14.89	manually called	chr13	58859316	58859316	G	A	intronic	Ntrk2					chr1358859316.GA.PASSDP=98;SOMATIC;SS=2;SSC=23;GPV=1E0;SPV=4.546E-3 GT:GQ:DP:RD:AD:FREQ:DP4 0/0:.:51:51:0:0%:26,25,0,0 0/1:.:47:40:7:14.89%:25,15,4,3
GERM_D22vsCLL_D22	62.5		chr5	33388567	33388567	G	C	intronic	Uvssa					chr5 33388567 . G C . PASS DP=22;SOMATIC;SS=2;SSC=26;GPV=1E0;SPV=2.1265E-3 GT:GQ:DP:RD:AD:FREQ:DP4 0/0:.:14:14:0:0%:13,1,0,0 0/1:.:8:3:5:62.5%:3,0,4,1
GERM_D22vsCLL_D22	50		chr12	111243539	111243539	G	A	splicing	Traf3	NM_011632:exon6:c.567+1G>A;NM_001286122:exon5:c.567+1G>A				chr12 111243539 . G A . PASS DP=32;SOMATIC;SS=2;SSC=29;GPV=1E0;SPV=1.0197E-3 GT:GQ:DP:RD:AD:FREQ:DP4 0/0:.:20:20:0:0%:10,10,0,0 0/1:.:12:6:6:50%:1,5,4,2
GERM_D22vsCLL_D22	54.84		chr2	57108112	57108112	T	-	UTR3	Nr4a2	NM_013613:c.*44delA;NM_001139509:c.*44delA				chr2 57108111 . AT A . PASS DP=65;SOMATIC;SS=2;SSC=68;GPV=1E0;SPV=1.4197E-7 GT:GQ:DP:RD:AD:FREQ:DP4 0/0:.:34:34:0:0%:29,5,0,0 0/1:.:31:14:17:54.84%:14,0,15,2
GERM_D22vsCLL_D22	45.83		chr2	125629501	125629501	A	C	UTR3	Shc4	NM_199022:c.*114T>G				chr2 125629501 . A C . PASS DP=44;SOMATIC;SS=2;SSC=34;GPV=1E0;SPV=3.2547E-4 GT:GQ:DP:RD:AD:FREQ:DP4 0/0:.:20:20:0:0%:20,0,0,0 0/1:.:24:13:11:45.83%:13,0,11,0
GERM_E31vsCLL_E31	24.62		chr7	7334269	7334269	-	T	exonic	Vmn2r30		frameshift insertion	Vmn2r30:NM_009490:exon2:c.366dupA:p.Q123fs		chr7 7334269 . G GT . PASS DP=488;SOMATIC;SS=2;SSC=177;GPV=1E0;SPV=1.6275E-18 GT:GQ:DP:RD:AD:FREQ:DP4 0/0:.:287:281:2:0.71%:173,108,2,0 0/1:.:201:150:49:24.62%:90,60,23,26
GERM_E31vsCLL_E31	92.59		chr12	111261785	111261785	-	TGC	exonic	Traf3		nonframeshift insertion	Traf3:NM_001286122:exon10:c.1354_1355insTGC:p.M452delinsML,Traf3:NM_011632:exon12:c.1429_1430insTGC:p.M477delinsML		chr12 111261785 . A ATGC . PASS DP=91;SOMATIC;SS=2;SSC=160;GPV=1E0;SPV=9.0357E-17 GT:GQ:DP:RD:AD:FREQ:DP4 0/0:.:64:60:3:4.76%:37,23,3,0 1/1:.:27:2:25:92.59%:1,1,19,6
GERM_E31vsCLL_E31	40.91		chr4	9453333	9453333	G	T	exonic	Asph		nonsynonymous SNV	Asph:NM_001177849:exon23:c.C2140A:p.L714M,Asph:NM_001290367:exon23:c.C1939A:p.L647M,Asph:NM_023066:exon24:c.C2188A:p.L730M		chr4 9453333 . G T . PASS DP=42;SOMATIC;SS=2;SSC=29;GPV=1E0;SPV=1.1156E-3 GT:GQ:DP:RD:AD:FREQ:DP4 0/0:.:20:20:0:0%:17,3,0,0 0/1:.:22:13:9:40.91%:10,3,8,1
GERM_E31vsCLL_E31	40		chr1	140136781	140136781	G	T	exonic	Cfh		nonsynonymous SNV	Cfh:NM_009888:exon8:c.C1128A:p.D376E		chr1 140136781 . G T . PASS DP=92;SOMATIC;SS=2;SSC=54;GPV=1E0;SPV=3.6322E-6 GT:GQ:DP:RD:AD:FREQ:DP4 0/0:.:47:46:1:2.13%:24,22,1,0 0/1:.:45:27:18:40%:14,13,6,12
GERM_E31vsCLL_E31	52.17		chr11	65954938	65954938	T	C	exonic	Dnah9		nonsynonymous SNV	Dnah9:NM_001099633:exon48:c.A9119G:p.K3040R		chr11 65954938 . T C . PASS DP=93;SOMATIC;SS=2;SSC=77;GPV=1E0;SPV=1.6823E-8 GT:GQ:DP:RD:AD:FREQ:DP4 0/0:.:46:45:1:2.17%:31,14,0,1 0/1:.:47:22:24:52.17%:19,3,17,7
GERM_E31vsCLL_E31	48.89		chr2	89363268	89363268	C	T	exonic	Olfr1234		nonsynonymous SNV	Olfr1234:NM_146973:exon1:c.G160A:p.G54S		chr2 89363268 . C T . PASS DP=101;SOMATIC;SS=2;SSC=92;GPV=1E0;SPV=5.6147E-10 GT:GQ:DP:RD:AD:FREQ:DP4 0/0:.:56:55:0:0%:37,18,0,0 0/1:.:45:23:22:48.89%:14,9,13,9
GERM_E31vsCLL_E31	50		chr14	12215907	12215907	G	A	exonic	Ptprg		nonsynonymous SNV	Ptprg:NM_001347593:exon10:c.G1030A:p.G344R,Ptprg:NM_008981:exon23:c.G3355A:p.G1119R		chr14 12215907 . G A . PASS DP=144;SOMATIC;SS=2;SSC=132;GPV=1E0;SPV=5.2382E-14 GT:GQ:DP:RD:AD:FREQ:DP4 0/0:.:72:71:0:0%:42,29,0,0 0/1:.:72:36:36:50%:17,19,22,14
GERM_E31vsCLL_E31	23.05		chr7	22437980	22437980	G	A	exonic	Vmn1r101;Vmn1r149		nonsynonymous SNV	Vmn1r101:NM_001166836:exon1:c.C250T:p.P84S,Vmn1r149:NM_001166840:exon1:c.C250T:p.P84S		chr7 22437980 . G A . PASS DP=659;SOMATIC;SS=2;SSC=239;GPV=1E0;SPV=1.1915E-24 GT:GQ:DP:RD:AD:FREQ:DP4 0/0:.:351:350:1:0.28%:273,77,1,0 0/1:.:308:237:71:23.05%:190,47,64,7
GERM_E31vsCLL_E31	27.44		chr13	22524881	22524881	C	A	exonic	Vmn1r203		nonsynonymous SNV	Vmn1r203:NM_134236:exon1:c.C831A:p.N277K		chr13 22524881 . C A . PASS DP=341;SOMATIC;SS=2;SSC=144;GPV=1E0;SPV=3.6475E-15 GT:GQ:DP:RD:AD:FREQ:DP4 0/0:.:177:176:1:0.56%:109,67,0,1 0/1:.:164:119:45:27.44%:62,57,30,15
GERM_E31vsCLL_E31	8.2	manually called	chr12	111242496	111242496	T	A	exonic	Traf3		stopgain	Traf3:NM_001286122:exon4:c.T348A:p.C116X,Traf3:NM_011632:exon5:c.T348A:p.C116X		chr12 111242496 . T A . PASS DP=154;SOMATIC;SS=2;SSC=20;GPV=1E0;SPV=9.0959E-3 GT:GQ:DP:RD:AD:FREQ:DP4 0/0:.:93:92:0:0%:61,31,0,0 0/1:.:61:56:5:8.2%:34,22,2,3
GERM_E31vsCLL_E31	44.44		chr4	25008553	25008553	T	A	exonic	Gpr63		stoploss	Gpr63:NM_030733:exon2:c.T1276A:p.X426R		chr4 25008553 . T A . PASS DP=63;SOMATIC;SS=2;SSC=42;GPV=1E0;SPV=6.1698E-5 GT:GQ:DP:RD:AD:FREQ:DP4 0/0:.:36:35:1:2.78%:6,29,0,1 0/1:.:27:15:12:44.44%:9,6,2,10
GERM_E31vsCLL_E31	30.43		chr17	67786029	67786029	G	A	exonic	Lama1		synonymous SNV	Lama1:NM_008480:exon36:c.G5061A:p.Q1687Q		chr17 67786029 . G A . PASS DP=114;SOMATIC;SS=2;SSC=61;GPV=1E0;SPV=7.6729E-7 GT:GQ:DP:RD:AD:FREQ:DP4 0/0:.:68:68:0:0%:49,19,0,0 0/1:.:46:32:14:30.43%:23,9,11,3
GERM_E31vsCLL_E31	44.44		chr13	89705235	89705235	C	T	exonic	Vcan		synonymous SNV	Vcan:NM_001081249:exon7:c.G1605A:p.T535T,Vcan:NM_001134474:exon7:c.G1605A:p.T535T		chr13 89705235 . C T . PASS DP=221;SOMATIC;SS=2;SSC=164;GPV=1E0;SPV=3.7681E-17 GT:GQ:DP:RD:AD:FREQ:DP4 0/0:.:113:112:1:0.88%:65,47,1,0 0/1:.:108:60:48:44.44%:45,15,26,22
GERM_E31vsCLL_E31	50		chr3	116780897	116780897	G	A	intronic	Agl					chr3 116780897 . G A . PASS DP=51;SOMATIC;SS=2;SSC=47;GPV=1E0;SPV=1.5981E-5 GT:GQ:DP:RD:AD:FREQ:DP4 0/0:.:33:33:0:0%:16,17,0,0 0/1:.:18:9:9:50%:5,4,4,5
GERM_E31vsCLL_E31	40		chr15	47706200	47706200	T	G	intronic	Csmd3					chr15 47706200 . T G . PASS DP=22;SOMATIC;SS=2;SSC=14;GPV=1E0;SPV=3.5088E-2 GT:GQ:DP:RD:AD:FREQ:DP4 0/0:.:11:11:0:0%:11,0,0,0 0/1:.:11:6:4:40%:6,0,4,0
GERM_E31vsCLL_E31	30.77		chr8	21930099	21930099	T	C	intronic	Defb15					chr8 21930099 . T C . PASS DP=86;SOMATIC;SS=2;SSC=45;GPV=1E0;SPV=2.5577E-5 GT:GQ:DP:RD:AD:FREQ:DP4 0/0:.:47:47:0:0%:10,37,0,0 0/1:.:39:27:12:30.77%:8,19,2,10
GERM_E31vsCLL_E31	31.82		chr15	28436299	28436299	G	A	intronic	Dnah5					chr15 28436299 . G A . PASS DP=76;SOMATIC;SS=2;SSC=37;GPV=1E0;SPV=1.6727E-4 GT:GQ:DP:RD:AD:FREQ:DP4 0/0:.:32:32:0:0%:14,18,0,0 0/1:.:44:30:14:31.82%:11,19,7,7
GERM_E31vsCLL_E31	35.71		chr6	23246842	23246842	T	C	intronic	Fezf1					chr6 23246842 . T C . PASS DP=75;SOMATIC;SS=2;SSC=47;GPV=1E0;SPV=1.8267E-5 GT:GQ:DP:RD:AD:FREQ:DP4 0/0:.:46:46:0:0%:39,7,0,0 0/1:.:29:18:10:35.71%:13,5,7,3
GERM_E31vsCLL_E31	43.33		chr4	58437641	58437641	C	T	intronic	Lpar1					chr4 58437641 . C T . PASS DP=61;SOMATIC;SS=2;SSC=46;GPV=1E0;SPV=2.3178E-5 GT:GQ:DP:RD:AD:FREQ:DP4 0/0:.:31:30:0:0%:17,13,0,0 0/1:.:30:17:13:43.33%:5,12,5,8
GERM_E31vsCLL_E31	7.14	manually called	chrX	106420419	106420419	C	T	UTR3	Fndc3c1					chrX 106420419 . C T . PASS DP=67;SOMATIC;SS=2;SSC=7;GPV=1E0;SPV=1.7096E-1 GT:GQ:DP:RD:AD:FREQ:DP4 0/0:.:39:39:0:0%:35,4,0,0 0/1:.:28:26:2:7.14%:25,1,2,0
GERM_E31vsCLL_E31	11.11	manually called	chrX	106420418	106420418	T	G	UTR3	Fndc3c1					chrX 106420418 . T G . PASS DP=66;SOMATIC;SS=2;SSC=11;GPV=1E0;SPV=6.392E-2 GT:GQ:DP:RD:AD:FREQ:DP4 0/0:.:39:39:0:0%:35,4,0,0 0/1:.:27:24:3:11.11%:23,1,3,0
GERM_E31vsCLL_E31	30		chr4	17853620	17853620	-	T	UTR5	Mmp16	NM_019724:c.-101_-100insT				chr4 17853620 . A AT . PASS DP=42;SOMATIC;SS=2;SSC=20;GPV=1E0;SPV=8.6203E-3 GT:GQ:DP:RD:AD:FREQ:DP4 0/0:.:21:21:0:0%:21,0,0,0 0/1:.:21:14:6:30%:14,0,6,0
GERM_F3vsCLL_F3	48.75		chr10	109707872	109707872	G	A	exonic	Nav3		synonymous SNV	Nav3:NM_001081035:exon30:c.C5721T:p.Y1907Y		chr10 109707872 . G A . PASS DP=162;SOMATIC;SS=2;SSC=146;GPV=1E0;SPV=2.1132E-15 GT:GQ:DP:RD:AD:FREQ:DP4 0/0:.:82:82:0:0%:63,19,0,0 0/1:.:80:41:39:48.75%:29,12,26,13
GERM_F3vsCLL_F3	55.93		chr10	70219621	70219621	C	T	exonic	Mrln		synonymous SNV	Mrln:NM_001304739:exon3:c.C126T:p.V42V		chr10 70219621 . C T . PASS DP=130;SOMATIC;SS=2;SSC=142;GPV=1E0;SPV=5.1151E-15 GT:GQ:DP:RD:AD:FREQ:DP4 0/0:.:71:71:0:0%:50,21,0,0 0/1:.:59:26:33:55.93%:16,10,25,8
GERM_F3vsCLL_F3	46.27		chr4	28961390	28961390	G	A	exonic	Epha7		synonymous SNV	Epha7:NM_001290434:exon15:c.G2622A:p.A874A,Epha7:NM_010141:exon15:c.G2634A:p.A878A		chr4 28961390 . G A . PASS DP=141;SOMATIC;SS=2;SSC=120;GPV=1E0;SPV=8.2036E-13 GT:GQ:DP:RD:AD:FREQ:DP4 0/0:.:74:74:0:0%:48,26,0,0 0/1:.:67:36:31:46.27%:21,15,21,10
GERM_F3vsCLL_F3	76		chr17	37589319	37589319	A	-	downstream	Olfr114	dist=94				chr17 37589318 . GA G . PASS DP=45;SOMATIC;SS=2;SSC=71;GPV=1E0;SPV=7.2631E-8 GT:GQ:DP:RD:AD:FREQ:DP4 0/0:.:20:20:0:0%:20,0,0,0 1/1:.:25:6:19:76%:6,0,19,0
GERM_F3vsCLL_F3	57.14		chr15	91272298	91272298	T	-	exonic	Slc2a13		frameshift deletion	Slc2a13:NM_001033633:exon10:c.1770delA:p.K590fs		chr15 91272297 . AT A . PASS DP=105;SOMATIC;SS=2;SSC=103;GPV=1E0;SPV=4.3845E-11 GT:GQ:DP:RD:AD:FREQ:DP4 0/0:.:41:41:0:0%:26,15,0,0 0/1:.:64:27:36:57.14%:18,9,21,15
GERM_F3vsCLL_F3	23		chr6	132910066	132910066	T	G	exonic	Tas2r125		nonsynonymous SNV	Tas2r125:NM_207027:exon1:c.T416G:p.L139R		chr6 132910066 . T G . PASS DP=178;SOMATIC;SS=2;SSC=126;GPV=1E0;SPV=2.5064E-13 GT:GQ:DP:RD:AD:FREQ:DP4 0/0:.:90:89:0:0%:55,34,0,0 0/1:.:88:52:35:40.23%:27,25,20,15
GERM_F3vsCLL_F3	22.5		chr15	85787161	85787161	G	A	exonic	Ppara		nonsynonymous SNV	Ppara:NM_001113418:exon4:c.G262A:p.A88T,Ppara:NM_011144:exon4:c.G262A:p.A88T		chr15 85787161 . G A . PASS DP=66;SOMATIC;SS=2;SSC=20;GPV=1E0;SPV=8.5539E-3 GT:GQ:DP:RD:AD:FREQ:DP4 0/0:.:25:25:0:0%:17,8,0,0 0/1:.:41:31:9:22.5%:17,14,2,7
GERM_F3vsCLL_F3	52.25		chr9	38329682	38329682	T	C	exonic	Olfr25		nonsynonymous SNV	Olfr25:NM_146870:exon1:c.T94C:p.F32L		chr9 38329682 . T C . PASS DP=218;SOMATIC;SS=2;SSC=183;GPV=1E0;SPV=4.4581E-19 GT:GQ:DP:RD:AD:FREQ:DP4 0/0:.:106:104:2:1.89%:67,37,1,1 0/1:.:112:53:58:52.25%:33,20,31,27
GERM_F3vsCLL_F3	41.67		chr2	74716050	74716050	C	T	ncRNA_exonic	Hoxd3os1					chr2 74716050 . C T . PASS DP=26;SOMATIC;SS=2;SSC=19;GPV=1E0;SPV=1.204E-2 GT:GQ:DP:RD:AD:FREQ:DP4 0/0:.:14:14:0:0%:12,2,0,0 0/1:.:12:7:5:41.67%:7,0,5,0
GERM_F3vsCLL_F3	54.84		chr7	23435952	23435952	G	T	intronic	Nlrp5					chr7 23435952 . G T . PASS DP=112;SOMATIC;SS=2;SSC=109;GPV=1E0;SPV=1.2254E-11 GT:GQ:DP:RD:AD:FREQ:DP4 0/0:.:49:48:0:0%:12,36,0,0 0/1:.:63:28:34:54.84%:3,25,8,26
GERM_F3vsCLL_F3	56.82		chr6	85299362	85299362	T	G	intronic	Sfxn5					chr6 85299362 . T G . PASS DP=98;SOMATIC;SS=2;SSC=96;GPV=1E0;SPV=2.0199E-10 GT:GQ:DP:RD:AD:FREQ:DP4 0/0:.:54:53:1:1.85%:21,32,1,0 0/1:.:44:19:25:56.82%:7,12,7,18
GERM_F3vsCLL_F3	63.64		chr5	109224332	109224332	T	G	intronic	Vmn2r14					chr5 109224332 . T G . PASS DP=72;SOMATIC;SS=2;SSC=81;GPV=1E0;SPV=7.8333E-9 GT:GQ:DP:RD:AD:FREQ:DP4 0/0:.:39:38:1:2.56%:38,0,1,0 0/1:.:33:12:21:63.64%:12,0,21,0
GERM_F3vsCLL_F3	50		chr8	85838877	85838877	C	T	intronic	Itfg1					chr8 85838877 . C T . PASS DP=64;SOMATIC;SS=2;SSC=59;GPV=1E0;SPV=1.2304E-6 GT:GQ:DP:RD:AD:FREQ:DP4 0/0:.:32:32:0:0%:30,2,0,0 0/1:.:32:16:16:50%:16,0,16,0
GERM_F3vsCLL_F3	36.84		chr2	178460612	178460612	C	A	intronic	Cdh26					chr2 178460612 . C A . PASS DP=37;SOMATIC;SS=2;SSC=23;GPV=1E0;SPV=4.8942E-3 GT:GQ:DP:RD:AD:FREQ:DP4 0/0:.:18:18:0:0%:16,2,0,0 0/1:.:19:12:7:36.84%:12,0,6,1
GERM_F3vsCLL_F3	62.5		chr7	123983920	123983920	C	T	intronic	Hs3st4					chr7 123983920 . C T . PASS DP=25;SOMATIC;SS=2;SSC=29;GPV=1E0;SPV=1.054E-3 GT:GQ:DP:RD:AD:FREQ:DP4 0/0:.:17:17:0:0%:10,7,0,0 0/1:.:8:3:5:62.5%:2,1,2,3
GERM_F3vsCLL_F3	47.37		chr5	71633524	71633524	C	T	intronic	Gabra4					chr5 71633524 . C T . PASS DP=49;SOMATIC;SS=2;SSC=28;GPV=1E0;SPV=1.5067E-3 GT:GQ:DP:RD:AD:FREQ:DP4 0/0:.:27:22:1:4.35%:20,2,1,0 0/1:.:22:10:9:47.37%:7,3,7,2
GERM_347vsCLL702	27.45		chr2	80517921	80517921	A	G	exonic	Nckap1		nonsynonymous SNV	Nckap1:NM_016965:exon24:c.T2669C:p.M890T,Nckap1:NM_001290745:exon25:c.T2687C:p.M896T		chr2 80517921 . A G . PASS DP=235;SOMATIC;SS=2;SSC=87;GPV=1E0;SPV=1.7821E-9 GT:GQ:DP:RD:AD:FREQ:DP4 0/0:.:81:81:0:0%:54,27,0,0 0/1:.:154:111:42:27.45%:49,62,18,24
GERM_347vsCLL702	38.71		chr3	5398730	5398730	A	G	exonic	Zfhx4		nonsynonymous SNV	Zfhx4:NM_030708:exon10:c.A3947G:p.N1316S		chr3 5398730 . A G . PASS DP=58;SOMATIC;SS=2;SSC=38;GPV=1E0;SPV=1.5824E-4 GT:GQ:DP:RD:AD:FREQ:DP4 0/0:.:27:27:0:0%:23,4,0,0 0/1:.:31:19:12:38.71%:14,5,9,3
GERM_347vsCLL702	44		chr5	97456332	97456332	C	T	exonic	Gk2		nonsynonymous SNV	Gk2:NM_010294:exon1:c.G646A:p.D216N		chr5 97456332 . C T . PASS DP=142;SOMATIC;SS=2;SSC=110;GPV=1E0;SPV=9.4589E-12 GT:GQ:DP:RD:AD:FREQ:DP4 0/0:.:67:67:0:0%:35,32,0,0 0/1:.:75:42:33:44%:20,22,15,18
GERM_347vsCLL702	68.75		chr6	77243592	77243592	C	T	exonic	Lrrtm1		nonsynonymous SNV	Lrrtm1:NM_028880:exon2:c.C31T:p.H11Y		chr6 77243592 . C T . PASS DP=24;SOMATIC;SS=2;SSC=27;GPV=1E0;SPV=1.7499E-3 GT:GQ:DP:RD:AD:FREQ:DP4 0/0:.:8:8:0:0%:7,1,0,0 0/1:.:16:5:11:68.75%:4,1,5,6
GERM_347vsCLL702	100	COSMIC	chr6	145246771	145246771	C	T	exonic	Kras		nonsynonymous SNV	Kras:NM_021284:exon2:c.G35A:p.G12D		chr6 145246771 . C T . PASS DP=169;SOMATIC;SS=2;SSC=255;GPV=1E0;SPV=3.3977E-45 GT:GQ:DP:RD:AD:FREQ:DP4 0/0:.:116:116:0:0%:62,54,0,0 1/1:.:53:0:53:100%:0,0,28,25
GERM_347vsCLL702	62.22		chr8	43296299	43296299	C	T	exonic	Zfp42		nonsynonymous SNV	Zfp42:NM_009556:exon4:c.G164A:p.R55Q		chr8 43296299 . C T . PASS DP=106;SOMATIC;SS=2;SSC=133;GPV=1E0;SPV=4.5152E-14 GT:GQ:DP:RD:AD:FREQ:DP4 0/0:.:61:60:0:0%:29,31,0,0 0/1:.:45:17:28:62.22%:9,8,12,16
GERM_347vsCLL702	51.43		chr4	51228195	51228195	G	A	exonic	Cylc2		nonsynonymous SNV	Cylc2:NM_001162865:exon4:c.G265A:p.V89I		chr4 51228195 . G A . PASS DP=203;SOMATIC;SS=2;SSC=192;GPV=1E0;SPV=5.5657E-20 GT:GQ:DP:RD:AD:FREQ:DP4 0/0:.:97:97:0:0%:52,45,0,0 0/1:.:106:51:54:51.43%:20,31,15,39
GERM_347vsCLL702	27.12		chr15	78348481	78348481	G	A	exonic	Csf2rb		nonsynonymous SNV	Csf2rb:NM_007780:exon14:c.G1987A:p.E663K		chr15 78348481 . G A . PASS DP=89;SOMATIC;SS=2;SSC=32;GPV=1E0;SPV=6.2159E-4 GT:GQ:DP:RD:AD:FREQ:DP4 0/0:.:30:30:0:0%:16,14,0,0 0/1:.:59:43:16:27.12%:25,18,12,4
GERM_347vsCLL702	54.05		chr6	92880649	92880649	G	A	exonic	Adamts9		nonsynonymous SNV	Adamts9:NM_175314:exon8:c.C914T:p.P305L		chr6 92880649 . G A . PASS DP=85;SOMATIC;SS=2;SSC=88;GPV=1E0;SPV=1.4815E-9 GT:GQ:DP:RD:AD:FREQ:DP4 0/0:.:47:47:0:0%:25,22,0,0 0/1:.:38:17:20:54.05%:10,7,10,10
GERM_347vsCLL702	44.37		chr7	12670666	12670666	G	T	exonic	Vmn2r55		nonsynonymous SNV	Vmn2r55:NM_001104645:exon2:c.C809A:p.P270H		chr7 12670666 . G T . PASS DP=286;SOMATIC;SS=2;SSC=223;GPV=1E0;SPV=4.0531E-23 GT:GQ:DP:RD:AD:FREQ:DP4 0/0:.:135:134:0:0%:63,71,0,0 0/1:.:151:84:67:44.37%:31,53,25,42
GERM_347vsCLL702	61.54		chr7	62349204	62349204	G	T	exonic	Ndn		nonsynonymous SNV	Ndn:NM_010882:exon1:c.G797T:p.W266L		chr7 62349204 . G T . PASS DP=71;SOMATIC;SS=2;SSC=87;GPV=1E0;SPV=1.6591E-9 GT:GQ:DP:RD:AD:FREQ:DP4 0/0:.:45:45:0:0%:34,11,0,0 0/1:.:26:10:16:61.54%:8,2,11,5
GERM_347vsCLL702	50.71		chr17	30713056	30713056	T	C	exonic	Dnah8		nonsynonymous SNV	Dnah8:NM_013811:exon32:c.T4397C:p.I1466T		chr17 30713056 . T C . PASS DP=392;SOMATIC;SS=2;SSC=255;GPV=1E0;SPV=1.1922E-36 GT:GQ:DP:RD:AD:FREQ:DP4 0/0:.:179:179:0:0%:115,64,0,0 0/1:.:213:104:107:50.71%:73,31,75,32
GERM_347vsCLL702	44.24		chr17	20574308	20574308	T	G	exonic	Vmn2r110		nonsynonymous SNV	Vmn2r110:NM_001104572:exon6:c.A2098C:p.I700L		chr17 20574308 . T G . PASS DP=356;SOMATIC;SS=2;SSC=252;GPV=1E0;SPV=5.8423E-26 GT:GQ:DP:RD:AD:FREQ:DP4 0/0:.:139:138:0:0%:81,57,0,0 0/1:.:217:121:96:44.24%:65,56,54,42
GERM_347vsCLL702	27.27	manually called	chr1	178915171	178915171	A	G	exonic	Kif26b		synonymous SNV	Kif26b:NM_001161665:exon12:c.A2831G:p.K944R		chr1 178915171 . A G . PASS DP=37;SOMATIC;SS=2;SSC=16;GPV=1E0;SPV=2.1236E-2 GT:GQ:DP:RD:AD:FREQ:DP4 0/0:.:26:26:0:0%:16,10,0,0 0/1:.:11:8:3:27.27%:4,4,2,1
GERM_347vsCLL702	51.72		chr7	28887660	28887660	C	T	exonic	Capn12		synonymous SNV	Capn12:NM_001110807:exon9:c.C1053T:p.G351G		chr7 28887660 . C T . PASS DP=53;SOMATIC;SS=2;SSC=47;GPV=1E0;SPV=1.7307E-5 GT:GQ:DP:RD:AD:FREQ:DP4 0/0:.:24:23:0:0%:6,17,0,0 0/1:.:29:14:15:51.72%:7,7,10,5
GERM_347vsCLL702	49.32		chr7	35505033	35505033	C	T	exonic	Tdrd12		synonymous SNV	Tdrd12:NM_028034:exon8:c.G810A:p.S270S		chr7 35505033 . C T . PASS DP=138;SOMATIC;SS=2;SSC=120;GPV=1E0;SPV=8.2836E-13 GT:GQ:DP:RD:AD:FREQ:DP4 0/0:.:64:63:0:0%:31,32,0,0 0/1:.:74:37:36:49.32%:20,17,17,19
GERM_347vsCLL702	31.25		chr1	133901033	133901033	G	A	exonic	Optc		synonymous SNV	Optc:NM_001160421:exon4:c.C675T:p.R225R,Optc:NM_001160420:exon5:c.C675T:p.R225R,Optc:NM_001160422:exon5:c.C834T:p.R278R,Optc:NM_054076:exon5:c.C834T:p.R278R		chr1 133901033 . G A . PASS DP=35;SOMATIC;SS=2;SSC=18;GPV=1E0;SPV=1.3455E-2 GT:GQ:DP:RD:AD:FREQ:DP4 0/0:.:19:19:0:0%:10,9,0,0 0/1:.:16:11:5:31.25%:4,7,2,3
GERM_347vsCLL702	36.23		chr15	85978849	85978849	G	A	exonic	Celsr1		synonymous SNV	Celsr1:NM_009886:exon2:c.C3981T:p.C1327C		chr15 85978849 . G A . PASS DP=107;SOMATIC;SS=2;SSC=56;GPV=1E0;SPV=2.4949E-6 GT:GQ:DP:RD:AD:FREQ:DP4 0/0:.:38:38:0:0%:18,20,0,0 0/1:.:69:44:25:36.23%:26,18,11,14
GERM_347vsCLL702	43.33		chr2	77039487	77039487	G	A	exonic	Ccdc141		synonymous SNV	Ccdc141:NM_001025576:exon17:c.C2673T:p.R891R		chr2 77039487 . G A . PASS DP=74;SOMATIC;SS=2;SSC=59;GPV=1E0;SPV=1.1443E-6 GT:GQ:DP:RD:AD:FREQ:DP4 0/0:.:44:44:0:0%:22,22,0,0 0/1:.:30:17:13:43.33%:13,4,7,6
GERM_347vsCLL702	35.71		chr6	18077183	18077183	T	C	exonic	Asz1		synonymous SNV	Asz1:NM_023729:exon5:c.A522G:p.E174E		chr6 18077183 . T C . PASS DP=200;SOMATIC;SS=2;SSC=128;GPV=1E0;SPV=1.5543E-13 GT:GQ:DP:RD:AD:FREQ:DP4 0/0:.:115:115:0:0%:93,22,0,0 0/1:.:85:54:30:35.71%:38,16,23,7
GERM_347vsCLL702	98.49		chrX	33313917	33313917	T	C	exonic	Btbd35f12		synonymous SNV	Btbd35f12:NM_001099333:exon1:c.T495C:p.P165P		chrX 33313917 . T C . PASS DP=359;SOMATIC;SS=2;SSC=255;GPV=1E0;SPV=2.6222E-100 GT:GQ:DP:RD:AD:FREQ:DP4 0/0:.:159:159:0:0%:95,64,0,0 1/1:.:200:3:196:98.49%:0,3,85,111
GERM_347vsCLL702	49.35		chr1	69842831	69842831	A	G	intronic	Spag16					chr1 69842831 . A G . PASS DP=252;SOMATIC;SS=2;SSC=55;GPV=1E0;SPV=2.7889E-6 GT:GQ:DP:RD:AD:FREQ:DP4 0/0:.:20:20:0:0%:20,0,0,0 0/1:.:232:117:114:49.35%:117,0,114,0
GERM_347vsCLL702	44.74		chr5	14233499	14233499	A	G	intronic	Sema3e					chr5 14233499 . A G . PASS DP=53;SOMATIC;SS=2;SSC=30;GPV=1E0;SPV=8.9081E-4 GT:GQ:DP:RD:AD:FREQ:DP4 0/0:.:15:15:0:0%:15,0,0,0 0/1:.:38:21:17:44.74%:21,0,17,0
GERM_347vsCLL702	43.4		chr19	8131238	8131238	A	T	intronic	Slc22a28					chr19 8131238 . A T . PASS DP=71;SOMATIC;SS=2;SSC=36;GPV=1E0;SPV=2.3524E-4 GT:GQ:DP:RD:AD:FREQ:DP4 0/0:.:18:18:0:0%:18,0,0,0 0/1:.:53:30:23:43.4%:30,0,23,0
GERM_347vsCLL702	44.44		chr10	80719564	80719564	C	A	intronic	Ap3d1					chr10 80719564 . C A . PASS DP=21;SOMATIC;SS=2;SSC=16;GPV=1E0;SPV=2.1053E-2 GT:GQ:DP:RD:AD:FREQ:DP4 0/0:.:12:12:0:0%:8,4,0,0 0/1:.:9:5:4:44.44%:4,1,3,1
GERM_347vsCLL702	52.94		chr3	28048246	28048246	C	A	intronic	Pld1					chr3 28048246 . C A . PASS DP=32;SOMATIC;SS=2;SSC=30;GPV=1E0;SPV=8.667E-4 GT:GQ:DP:RD:AD:FREQ:DP4 0/0:.:15:15:0:0%:0,15,0,0 0/1:.:17:8:9:52.94%:0,8,0,9
GERM_347vsCLL702	40.28		chr4	75953983	75953983	C	A	intronic	Ptprd					chr4 75953983 . C A . PASS DP=115;SOMATIC;SS=2;SSC=70;GPV=1E0;SPV=8.3948E-8 GT:GQ:DP:RD:AD:FREQ:DP4 0/0:.:43:43:0:0%:43,0,0,0 0/1:.:72:43:29:40.28%:42,1,29,0
GERM_347vsCLL702	55.42		chr6	77114896	77114896	C	A	intronic	Ctnna2					chr6 77114896 . C A . PASS DP=149;SOMATIC;SS=2;SSC=148;GPV=1E0;SPV=1.5644E-15 GT:GQ:DP:RD:AD:FREQ:DP4 0/0:.:65:64:0:0%:59,5,0,0 0/1:.:84:37:46:55.42%:32,5,41,5
GERM_347vsCLL702	42.37		chr13	77254025	77254025	C	T	intronic	2210408I21Rik					chr13 77254025 . C T . PASS DP=129;SOMATIC;SS=2;SSC=22;GPV=1E0;SPV=5.547E-3 GT:GQ:DP:RD:AD:FREQ:DP4 0/0:.:10:10:0:0%:10,0,0,0 0/1:.:119:68:50:42.37%:67,1,50,0
GERM_347vsCLL702	41.67		chr2	76914714	76914714	C	T	intronic	Ttn					chr2 76914714 . C T . PASS DP=150;SOMATIC;SS=2;SSC=110;GPV=1E0;SPV=7.9867E-12 GT:GQ:DP:RD:AD:FREQ:DP4 0/0:.:77:76:0:0%:51,25,0,0 0/1:.:73:42:30:41.67%:27,15,20,10
GERM_347vsCLL702	20	manually called	chr4	131819931	131819931	C	T	intronic	Ptpru					chr4131819931.CT.PASSDP=40;SOMATIC;SS=2;SSC=13;GPV=1E0;SPV=4.6053E-2 GT:GQ:DP:RD:AD:FREQ:DP4 0/0:.:25:25:0:0%:19,6,0,0 0/1:.:15:12:3:20%:9,3,1,2
GERM_347vsCLL702	55		chr9	86835016	86835016	C	T	intronic	Snap91					chr9 86835016 . C T . PASS DP=53;SOMATIC;SS=2;SSC=36;GPV=1E0;SPV=2.4513E-4 GT:GQ:DP:RD:AD:FREQ:DP4 0/0:.:13:13:0:0%:13,0,0,0 0/1:.:40:18:22:55%:18,0,22,0
GERM_347vsCLL702	30.97		chr15	47590701	47590701	G	A	intronic	Csmd3					chr15 47590701 . G A . PASS DP=210;SOMATIC;SS=2;SSC=72;GPV=1E0;SPV=5.8817E-8 GT:GQ:DP:RD:AD:FREQ:DP4 0/0:.:54:54:0:0%:53,1,0,0 0/1:.:156:107:48:30.97%:95,12,47,1
GERM_347vsCLL702	34.09		chr10	5604172	5604172	G	T	intronic	Myct1					chr10 5604172 . G T . PASS DP=89;SOMATIC;SS=2;SSC=52;GPV=1E0;SPV=6.0245E-6 GT:GQ:DP:RD:AD:FREQ:DP4 0/0:.:45:45:0:0%:35,10,0,0 0/1:.:44:29:15:34.09%:18,11,8,7
GERM_347vsCLL702	53.93		chr13	81520470	81520470	G	T	intronic	Adgrv1					chr13 81520470 . G T . PASS DP=125;SOMATIC;SS=2;SSC=92;GPV=1E0;SPV=6.1777E-10 GT:GQ:DP:RD:AD:FREQ:DP4 0/0:.:35:35:0:0%:32,3,0,0 0/1:.:90:41:48:53.93%:32,9,36,12
GERM_347vsCLL702	44.44		chr10	80719566	80719566	T	A	intronic	Ap3d1					chr10 80719566 . T A . PASS DP=21;SOMATIC;SS=2;SSC=16;GPV=1E0;SPV=2.1053E-2 GT:GQ:DP:RD:AD:FREQ:DP4 0/0:.:12:12:0:0%:8,4,0,0 0/1:.:9:5:4:44.44%:4,1,3,1
GERM_347vsCLL702	43		chr12	11301799	11301799	T	A	intronic	Smc6					chr12 11301799 . T A . PASS DP=111;SOMATIC;SS=2;SSC=24;GPV=1E0;SPV=3.2395E-3 GT:GQ:DP:RD:AD:FREQ:DP4 0/0:.:11:11:0:0%:0,11,0,0 0/1:.:100:57:43:43%:0,57,0,43
GERM_347vsCLL702	53.33		chr4	96307509	96307509	T	A	intronic	Cyp2j11					chr4 96307509 . T A . PASS DP=112;SOMATIC;SS=2;SSC=87;GPV=1E0;SPV=1.8108E-9 GT:GQ:DP:RD:AD:FREQ:DP4 0/0:.:35:35:0:0%:4,31,0,0 0/1:.:77:35:40:53.33%:2,33,2,38
GERM_347vsCLL702	37.14		chr2	60299336	60299336	T	C	intronic	Ly75					chr2 60299336 . T C . PASS DP=52;SOMATIC;SS=2;SSC=26;GPV=1E0;SPV=2.3249E-3 GT:GQ:DP:RD:AD:FREQ:DP4 0/0:.:17:17:0:0%:0,17,0,0 0/1:.:35:22:13:37.14%:1,21,0,13
GERM_347vsCLL702	46.34		chr7	66080323	66080323	T	C	intronic	Selenos					chr7 66080323 . T C . PASS DP=75;SOMATIC;SS=2;SSC=52;GPV=1E0;SPV=5.2897E-6 GT:GQ:DP:RD:AD:FREQ:DP4 0/0:.:32:28:0:0%:26,2,0,0 0/1:.:43:22:19:46.34%:18,4,15,4
GERM_347vsCLL702	45.87		chr1	116524362	116524362	T	G	intronic	Cntnap5a					chr1 116524362 . T G . PASS DP=194;SOMATIC;SS=2;SSC=153;GPV=1E0;SPV=4.3474E-16 GT:GQ:DP:RD:AD:FREQ:DP4 0/0:.:85:85:0:0%:9,76,0,0 0/1:.:109:59:50:45.87%:4,55,5,45
GERM_347vsCLL702	35		chr13	23586063	23586063	T	G	intronic	Hist1h2be					chr13 23586063 . T G . PASS DP=32;SOMATIC;SS=2;SSC=16;GPV=1E0;SPV=2.3031E-2 GT:GQ:DP:RD:AD:FREQ:DP4 0/0:.:12:12:0:0%:0,12,0,0 0/1:.:20:13:7:35%:0,13,0,7
GERM_347vsCLL702	34.19		chr6	41311253	41311253	G	T	UTR3	Try5	NM_001003405:c.*24C>A				chr6 41311253 . G T . PASS DP=213;SOMATIC;SS=2;SSC=119;GPV=1E0;SPV=1.0015E-12 GT:GQ:DP:RD:AD:FREQ:DP4 0/0:.:96:96:0:0%:83,13,0,0 0/1:.:117:77:40:34.19%:46,31,27,13
GERM_347vsCLL702	62.5		chrX	6053209	6053209	T	A	UTR3	Nudt11	NM_021431:c.*182T>A				chrX 6053209 . T A . PASS DP=27;SOMATIC;SS=2;SSC=30;GPV=1E0;SPV=9.4923E-4 GT:GQ:DP:RD:AD:FREQ:DP4 0/0:.:11:11:0:0%:2,9,0,0 0/1:.:16:6:10:62.5%:0,6,0,10
GERM_347vsCLL703	33.33		chr17	25252052	25252052	T	-	exonic	Baiap3		frameshift deletion	Baiap3:NM_001163270:exon2:c.84delA:p.E28fs		chr17 25252051 . GT G . PASS DP=56;SOMATIC;SS=2;SSC=32;GPV=1E0;SPV=5.1776E-4 GT:GQ:DP:RD:AD:FREQ:DP4 0/0:.:32:32:0:0%:24,8,0,0 0/1:.:24:16:8:33.33%:11,5,7,1
GERM_347vsCLL703	41.18		chr1	178915171	178915171	A	G	exonic	Kif26b		nonsynonymous SNV	Kif26b:NM_001161665:exon12:c.A2831G:p.K944R		chr1 178915171 . A G . PASS DP=43;SOMATIC;SS=2;SSC=32;GPV=1E0;SPV=6.0352E-4 GT:GQ:DP:RD:AD:FREQ:DP4 0/0:.:26:26:0:0%:16,10,0,0 0/1:.:17:10:7:41.18%:8,2,1,6
GERM_347vsCLL703	43.59		chr18	37754042	37754042	C	T	exonic	Pcdhgb7		nonsynonymous SNV	Pcdhgb7:NM_033579:exon1:c.C2264T:p.P755L		chr18 37754042 . C T . PASS DP=144;SOMATIC;SS=2;SSC=107;GPV=1E0;SPV=1.5958E-11 GT:GQ:DP:RD:AD:FREQ:DP4 0/0:.:65:65:0:0%:33,32,0,0 0/1:.:79:44:34:43.59%:21,23,17,17
GERM_347vsCLL703	50.55		chr5	97456332	97456332	C	T	exonic	Gk2		nonsynonymous SNV	Gk2:NM_010294:exon1:c.G646A:p.D216N		chr5 97456332 . C T . PASS DP=158;SOMATIC;SS=2;SSC=139;GPV=1E0;SPV=1.2042E-14 GT:GQ:DP:RD:AD:FREQ:DP4 0/0:.:67:67:0:0%:35,32,0,0 0/1:.:91:45:46:50.55%:16,29,16,30
GERM_347vsCLL703	40		chr6	77243592	77243592	C	T	exonic	Lrrtm1		nonsynonymous SNV	Lrrtm1:NM_028880:exon2:c.C31T:p.H11Y		chr6 77243592 . C T . PASS DP=23;SOMATIC;SS=2;SSC=13;GPV=1E0;SPV=4.958E-2 GT:GQ:DP:RD:AD:FREQ:DP4 0/0:.:8:8:0:0%:7,1,0,0 0/1:.:15:9:6:40%:3,6,2,4
GERM_347vsCLL703	100	COSMIC	chr6	145246771	145246771	C	T	exonic	Kras		nonsynonymous SNV	Kras:NM_021284:exon2:c.G35A:p.G12D		chr6 145246771 . C T . PASS DP=176;SOMATIC;SS=2;SSC=255;GPV=1E0;SPV=1.4267E-48 GT:GQ:DP:RD:AD:FREQ:DP4 0/0:.:116:116:0:0%:62,54,0,0 1/1:.:60:0:60:100%:0,0,16,44
GERM_347vsCLL703	58.14		chr8	43296299	43296299	C	T	exonic	Zfp42		nonsynonymous SNV	Zfp42:NM_009556:exon4:c.G164A:p.R55Q		chr8 43296299 . C T . PASS DP=104;SOMATIC;SS=2;SSC=119;GPV=1E0;SPV=1.0791E-12 GT:GQ:DP:RD:AD:FREQ:DP4 0/0:.:61:60:0:0%:29,31,0,0 0/1:.:43:18:25:58.14%:10,8,11,14
GERM_347vsCLL703	50		chr4	51228195	51228195	G	A	exonic	Cylc2		nonsynonymous SNV	Cylc2:NM_001162865:exon4:c.G265A:p.V89I		chr4 51228195 . G A . PASS DP=222;SOMATIC;SS=2;SSC=194;GPV=1E0;SPV=3.4732E-20 GT:GQ:DP:RD:AD:FREQ:DP4 0/0:.:97:97:0:0%:52,45,0,0 0/1:.:125:61:61:50%:25,36,29,32
GERM_347vsCLL703	65.62		chr6	92880649	92880649	G	A	exonic	Adamts9		nonsynonymous SNV	Adamts9:NM_175314:exon8:c.C914T:p.P305L		chr6 92880649 . G A . PASS DP=81;SOMATIC;SS=2;SSC=107;GPV=1E0;SPV=1.732E-11 GT:GQ:DP:RD:AD:FREQ:DP4 0/0:.:47:47:0:0%:25,22,0,0 0/1:.:34:11:21:65.62%:9,2,10,11
GERM_347vsCLL703	49.33		chr7	12670666	12670666	G	T	exonic	Vmn2r55		nonsynonymous SNV	Vmn2r55:NM_001104645:exon2:c.C809A:p.P270H		chr7 12670666 . G T . PASS DP=292;SOMATIC;SS=2;SSC=255;GPV=1E0;SPV=3.0019E-26 GT:GQ:DP:RD:AD:FREQ:DP4 0/0:.:135:134:0:0%:63,71,0,0 0/1:.:157:76:74:49.33%:29,47,17,57
GERM_347vsCLL703	42.31		chr7	62349204	62349204	G	T	exonic	Ndn		nonsynonymous SNV	Ndn:NM_010882:exon1:c.G797T:p.W266L		chr7 62349204 . G T . PASS DP=72;SOMATIC;SS=2;SSC=55;GPV=1E0;SPV=3.0174E-6 GT:GQ:DP:RD:AD:FREQ:DP4 0/0:.:45:45:0:0%:34,11,0,0 0/1:.:27:15:11:42.31%:7,8,7,4
GERM_347vsCLL703	47.6		chr17	30713056	30713056	T	C	exonic	Dnah8		nonsynonymous SNV	Dnah8:NM_013811:exon32:c.T4397C:p.I1466T		chr17 30713056 . T C . PASS DP=388;SOMATIC;SS=2;SSC=255;GPV=1E0;SPV=1.0342E-33 GT:GQ:DP:RD:AD:FREQ:DP4 0/0:.:179:179:0:0%:115,64,0,0 0/1:.:209:109:99:47.6%:77,32,65,34
GERM_347vsCLL703	54.2		chr17	20574308	20574308	T	G	exonic	Vmn2r110		nonsynonymous SNV	Vmn2r110:NM_001104572:exon6:c.A2098C:p.I700L		chr17 20574308 . T G . PASS DP=380;SOMATIC;SS=2;SSC=255;GPV=1E0;SPV=2.2364E-34 GT:GQ:DP:RD:AD:FREQ:DP4 0/0:.:139:138:0:0%:81,57,0,0 0/1:.:241:109:129:54.2%:62,47,66,63
GERM_347vsCLL703	50		chr18	31443952	31443952	A	C	exonic	Syt4		synonymous SNV	Syt4:NM_009308:exon2:c.T348G:p.S116S		chr18 31443952 . A C . PASS DP=185;SOMATIC;SS=2;SSC=177;GPV=1E0;SPV=1.7124E-18 GT:GQ:DP:RD:AD:FREQ:DP4 0/0:.:105:105:0:0%:63,42,0,0 0/1:.:80:40:40:50%:16,24,19,21
GERM_347vsCLL703	54.84		chr7	28887660	28887660	C	T	exonic	Capn12		synonymous SNV	Capn12:NM_001110807:exon9:c.C1053T:p.G351G		chr7 28887660 . C T . PASS DP=58;SOMATIC;SS=2;SSC=52;GPV=1E0;SPV=5.6238E-6 GT:GQ:DP:RD:AD:FREQ:DP4 0/0:.:24:23:0:0%:6,17,0,0 0/1:.:34:14:17:54.84%:5,9,6,11
GERM_347vsCLL703	39.53		chr7	35505033	35505033	C	T	exonic	Tdrd12		synonymous SNV	Tdrd12:NM_028034:exon8:c.G810A:p.S270S		chr7 35505033 . C T . PASS DP=155;SOMATIC;SS=2;SSC=96;GPV=1E0;SPV=2.3067E-10 GT:GQ:DP:RD:AD:FREQ:DP4 0/0:.:64:63:0:0%:31,32,0,0 0/1:.:91:52:34:39.53%:35,17,17,17
GERM_347vsCLL703	77.78		chr1	133901033	133901033	G	A	exonic	Optc		synonymous SNV	Optc:NM_001160421:exon4:c.C675T:p.R225R,Optc:NM_001160420:exon5:c.C675T:p.R225R,Optc:NM_001160422:exon5:c.C834T:p.R278R,Optc:NM_054076:exon5:c.C834T:p.R278R		chr1 133901033 . G A . PASS DP=37;SOMATIC;SS=2;SSC=63;GPV=1E0;SPV=5.0106E-7 GT:GQ:DP:RD:AD:FREQ:DP4 0/0:.:19:19:0:0%:10,9,0,0 1/1:.:18:4:14:77.78%:0,4,3,11
GERM_347vsCLL703	22.58		chr15	85978849	85978849	G	A	exonic	Celsr1		synonymous SNV	Celsr1:NM_009886:exon2:c.C3981T:p.C1327C		chr15 85978849 . G A . PASS DP=100;SOMATIC;SS=2;SSC=31;GPV=1E0;SPV=6.5809E-4 GT:GQ:DP:RD:AD:FREQ:DP4 0/0:.:38:38:0:0%:18,20,0,0 0/1:.:62:48:14:22.58%:23,25,7,7
GERM_347vsCLL703	99.52		chrX	33313917	33313917	T	C	exonic	Btbd35f12		synonymous SNV	Btbd35f12:NM_001099333:exon1:c.T495C:p.P165P		chrX 33313917 . T C . PASS DP=369;SOMATIC;SS=2;SSC=255;GPV=1E0;SPV=1.9146E-106 GT:GQ:DP:RD:AD:FREQ:DP4 0/0:.:159:159:0:0%:95,64,0,0 1/1:.:210:1:208:99.52%:1,0,93,115
GERM_347vsCLL703	33.33		chr10	30782183	30782183	A	C	intronic	Ncoa7					chr10 30782183 . A C . PASS DP=39;SOMATIC;SS=2;SSC=21;GPV=1E0;SPV=7.56E-3 GT:GQ:DP:RD:AD:FREQ:DP4 0/0:.:18:18:0:0%:11,7,0,0 0/1:.:21:14:7:33.33%:4,10,3,4
GERM_347vsCLL703	51.61		chr1	69842831	69842831	A	G	intronic	Spag16					chr1 69842831 . A G . PASS DP=176;SOMATIC;SS=2;SSC=57;GPV=1E0;SPV=1.7734E-6 GT:GQ:DP:RD:AD:FREQ:DP4 0/0:.:20:20:0:0%:20,0,0,0 0/1:.:156:75:80:51.61%:75,0,80,0
GERM_347vsCLL703	63.16		chr5	14233499	14233499	A	G	intronic	Sema3e					chr5 14233499 . A G . PASS DP=34;SOMATIC;SS=2;SSC=40;GPV=1E0;SPV=9.189E-5 GT:GQ:DP:RD:AD:FREQ:DP4 0/0:.:15:15:0:0%:15,0,0,0 0/1:.:19:7:12:63.16%:7,0,11,1
GERM_347vsCLL703	50		chr6	71856834	71856834	A	G	intronic	Immt					chr6 71856834 . A G . PASS DP=110;SOMATIC;SS=2;SSC=51;GPV=1E0;SPV=6.4497E-6 GT:GQ:DP:RD:AD:FREQ:DP4 0/0:.:20:20:0:0%:19,1,0,0 0/1:.:90:45:45:50%:45,0,43,2
GERM_347vsCLL703	30.61		chr13	54719661	54719661	C	A	intronic	Cdhr2					chr13 54719661 . C A . PASS DP=103;SOMATIC;SS=2;SSC=54;GPV=1E0;SPV=3.8591E-6 GT:GQ:DP:RD:AD:FREQ:DP4 0/0:.:54:54:0:0%:32,22,0,0 0/1:.:49:34:15:30.61%:20,14,9,6
GERM_347vsCLL703	54.39		chr16	69857932	69857932	C	A	intronic	Speer2					chr16 69857932 . C A . PASS DP=201;SOMATIC;SS=2;SSC=193;GPV=1E0;SPV=4.0089E-20 GT:GQ:DP:RD:AD:FREQ:DP4 0/0:.:86:85:0:0%:76,9,0,0 0/1:.:115:52:62:54.39%:41,11,52,10
GERM_347vsCLL703	43.16		chr6	77114896	77114896	C	A	intronic	Ctnna2					chr6 77114896 . C A . PASS DP=160;SOMATIC;SS=2;SSC=111;GPV=1E0;SPV=7.1139E-12 GT:GQ:DP:RD:AD:FREQ:DP4 0/0:.:65:64:0:0%:59,5,0,0 0/1:.:95:54:41:43.16%:42,12,35,6
GERM_347vsCLL703	66.67		chr1	149902192	149902192	C	T	intronic	Pla2g4a					chr1 149902192 . C T . PASS DP=27;SOMATIC;SS=2;SSC=34;GPV=1E0;SPV=3.5596E-4 GT:GQ:DP:RD:AD:FREQ:DP4 0/0:.:12:12:0:0%:11,1,0,0 0/1:.:15:5:10:66.67%:5,0,10,0
GERM_347vsCLL703	41.51		chr13	77254025	77254025	C	T	intronic	2210408I21Rik					chr13 77254025 . C T . PASS DP=116;SOMATIC;SS=2;SSC=21;GPV=1E0;SPV=6.5734E-3 GT:GQ:DP:RD:AD:FREQ:DP4 0/0:.:10:10:0:0%:10,0,0,0 0/1:.:106:62:44:41.51%:62,0,44,0
GERM_347vsCLL703	24		chr16	97399864	97399864	C	T	intronic	Bace2					chr16 97399864 . C T . PASS DP=43;SOMATIC;SS=2;SSC=14;GPV=1E0;SPV=3.376E-2 GT:GQ:DP:RD:AD:FREQ:DP4 0/0:.:17:17:0:0%:0,17,0,0 0/1:.:26:19:6:24%:0,19,0,6
GERM_347vsCLL703	42.86		chr4	131819931	131819931	C	T	intronic	Ptpru					chr4 131819931 . C T . PASS DP=39;SOMATIC;SS=2;SSC=30;GPV=1E0;SPV=9.2043E-4 GT:GQ:DP:RD:AD:FREQ:DP4 0/0:.:25:25:0:0%:19,6,0,0 0/1:.:14:8:6:42.86%:6,2,5,1
GERM_347vsCLL703	51.52		chr9	86835016	86835016	C	T	intronic	Snap91					chr9 86835016 . C T . PASS DP=46;SOMATIC;SS=2;SSC=31;GPV=1E0;SPV=6.6686E-4 GT:GQ:DP:RD:AD:FREQ:DP4 0/0:.:13:13:0:0%:13,0,0,0 0/1:.:33:16:17:51.52%:16,0,17,0
GERM_347vsCLL703	30.88		chr15	47590701	47590701	G	A	intronic	Csmd3					chr15 47590701 . G A . PASS DP=199;SOMATIC;SS=2;SSC=70;GPV=1E0;SPV=8.8862E-8 GT:GQ:DP:RD:AD:FREQ:DP4 0/0:.:54:54:0:0%:53,1,0,0 0/1:.:145:94:42:30.88%:83,11,36,6
GERM_347vsCLL703	63.01		chr13	81520470	81520470	G	T	intronic	Adgrv1					chr13 81520470 . G T . PASS DP=108;SOMATIC;SS=2;SSC=110;GPV=1E0;SPV=9.7529E-12 GT:GQ:DP:RD:AD:FREQ:DP4 0/0:.:35:35:0:0%:32,3,0,0 0/1:.:73:27:46:63.01%:16,11,36,10
GERM_347vsCLL703	43.48		chr12	11301799	11301799	T	A	intronic	Smc6					chr12 11301799 . T A . PASS DP=80;SOMATIC;SS=2;SSC=24;GPV=1E0;SPV=3.5651E-3 GT:GQ:DP:RD:AD:FREQ:DP4 0/0:.:11:11:0:0%:0,11,0,0 0/1:.:69:39:30:43.48%:0,39,0,30
GERM_347vsCLL703	39.73		chr4	96307509	96307509	T	A	intronic	Cyp2j11					chr4 96307509 . T A . PASS DP=111;SOMATIC;SS=2;SSC=59;GPV=1E0;SPV=1.1357E-6 GT:GQ:DP:RD:AD:FREQ:DP4 0/0:.:35:35:0:0%:4,31,0,0 0/1:.:76:44:29:39.73%:6,38,2,27
GERM_347vsCLL703	25		chr2	60299336	60299336	T	C	intronic	Ly75					chr2 60299336 . T C . PASS DP=41;SOMATIC;SS=2;SSC=15;GPV=1E0;SPV=2.9934E-2 GT:GQ:DP:RD:AD:FREQ:DP4 0/0:.:17:17:0:0%:0,17,0,0 0/1:.:24:18:6:25%:0,18,0,6
GERM_347vsCLL703	42.86		chr7	66080323	66080323	T	C	intronic	Selenos					chr7 66080323 . T C . PASS DP=82;SOMATIC;SS=2;SSC=50;GPV=1E0;SPV=9.7705E-6 GT:GQ:DP:RD:AD:FREQ:DP4 0/0:.:32:28:0:0%:26,2,0,0 0/1:.:50:28:21:42.86%:23,5,17,4
GERM_347vsCLL703	50		chr10	28465666	28465666	T	G	intronic	Ptprk					chr10 28465666 . T G . PASS DP=36;SOMATIC;SS=2;SSC=33;GPV=1E0;SPV=4.1113E-4 GT:GQ:DP:RD:AD:FREQ:DP4 0/0:.:22:22:0:0%:22,0,0,0 0/1:.:14:7:7:50%:7,0,7,0
GERM_347vsCLL703	45.31		chr2	127827282	127827282	T	G	intronic	Bub1					chr2 127827282 . T G . PASS DP=99;SOMATIC;SS=2;SSC=66;GPV=1E0;SPV=2.2291E-7 GT:GQ:DP:RD:AD:FREQ:DP4 0/0:.:34:34:0:0%:31,3,0,0 0/1:.:65:35:29:45.31%:31,4,23,6
GERM_347vsCLL703	32.56		chr11	32278050	32278050	C	A	UTR3	Hba-x	NM_010405:c.*42C>A				chr11 32278050 . C A . PASS DP=88;SOMATIC;SS=2;SSC=49;GPV=1E0;SPV=1.2186E-5 GT:GQ:DP:RD:AD:FREQ:DP4 0/0:.:45:45:0:0%:23,22,0,0 0/1:.:43:29:14:32.56%:9,20,7,7
GERM_D22vsCLLP42	15.61		chr8	40680166	40680166	A	-	exonic	Adam24		frameshift deletion	Adam24:NM_010086:exon2:c.672delA:p.R224fs		chr8 40680165 . GA G . PASS DP=531;SOMATIC;SS=2;SSC=26;GPV=1E0;SPV=2.0676E-3 GT:GQ:DP:RD:AD:FREQ:DP4 0/0:.:38:38:0:0%:25,13,0,0 0/1:.:493:411:76:15.61%:373,38,69,7
GERM_D22vsCLLP42	33.33		chr2	162278262	162278262	A	C	exonic	Ptprt		nonsynonymous SNV	Ptprt:NM_001291149:exon3:c.T284G:p.L95R,Ptprt:NM_001291150:exon3:c.T284G:p.L95R,Ptprt:NM_001291151:exon3:c.T284G:p.L95R,Ptprt:NM_021464:exon3:c.T284G:p.L95R		chr2 162278262 . A C . PASS DP=77;SOMATIC;SS=2;SSC=41;GPV=1E0;SPV=7.6915E-5 GT:GQ:DP:RD:AD:FREQ:DP4 0/0:.:34:34:0:0%:22,12,0,0 0/1:.:43:28:14:33.33%:16,12,8,6
GERM_D22vsCLLP42	10.71	manually called	chr4	63303038	63303038	C	T	exonic	Col27a1		nonsynonymous SNV	Col27a1:NM_025685:exon34:c.C3407T:p.P1136L		chr4 63303038 . C T . PASS DP=54;SOMATIC;SS=2;SSC=8;GPV=1E0;SPV=1.3208E-1 GT:GQ:DP:RD:AD:FREQ:DP4 0/0:.:26:26:0:0%:16,10,0,0 0/1:.:28:25:3:10.71%:14,11,2,1
GERM_D22vsCLLP42	50		chr10	128953459	128953459	C	T	exonic	Itga7		nonsynonymous SNV	Itga7:NM_001330160:exon22:c.C2870T:p.T957M,Itga7:NM_008398:exon22:c.C2858T:p.T953M		chr10 128953459 . C T . PASS DP=40;SOMATIC;SS=2;SSC=36;GPV=1E0;SPV=2.0919E-4 GT:GQ:DP:RD:AD:FREQ:DP4 0/0:.:24:23:0:0%:17,6,0,0 0/1:.:16:8:8:50%:5,3,4,4
GERM_D22vsCLLP42	10.34	manually called	chr1	51289839	51289839	C	T	exonic	Sdpr		nonsynonymous SNV			chr1 51289839 . C T . PASS DP=71;SOMATIC;SS=2;SSC=11;GPV=1E0;SPV=6.6752E-2 GT:GQ:DP:RD:AD:FREQ:DP4 0/0:.:42:41:0:0%:29,12,0,0 0/1:.:29:26:3:10.34%:18,8,2,1
GERM_D22vsCLLP42	75		chr12	84106596	84106596	G	A	exonic	Acot6		nonsynonymous SNV	Acot6:NM_172580:exon2:c.G611A:p.R204H		chr12 84106596 . G A . PASS DP=118;SOMATIC;SS=2;SSC=176;GPV=1E0;SPV=2.3923E-18 GT:GQ:DP:RD:AD:FREQ:DP4 0/0:.:84:84:0:0%:47,37,0,0 0/1:.:34:8:24:75%:4,4,9,15
GERM_D22vsCLLP42	20		chr18	37722445	37722445	G	A	exonic	Pcdhgb4		nonsynonymous SNV	Pcdhgb4:NM_033576:exon1:c.G1892A:p.G631E		chr18 37722445 . G A . PASS DP=96;SOMATIC;SS=2;SSC=30;GPV=1E0;SPV=9.1067E-4 GT:GQ:DP:RD:AD:FREQ:DP4 0/0:.:46:46:0:0%:24,22,0,0 0/1:.:50:40:10:20%:12,28,4,6
GERM_D22vsCLLP42	65.77		chr15	16778182	16778182	G	T	exonic	Cdh9		nonsynonymous SNV	Cdh9:NM_009869:exon1:c.G82T:p.D28Y		chr15 16778182 . G T . PASS DP=157;SOMATIC;SS=2;SSC=160;GPV=1E0;SPV=9.5241E-17 GT:GQ:DP:RD:AD:FREQ:DP4 0/0:.:46:46:0:0%:31,15,0,0 0/1:.:111:38:73:65.77%:24,14,33,40
GERM_D22vsCLLP42	51.33		chr1	153483749	153483749	G	T	exonic	Dhx9		nonsynonymous SNV	Dhx9:NM_007842:exon2:c.C102A:p.F34L		chr1 153483749 . G T . PASS DP=295;SOMATIC;SS=2;SSC=178;GPV=1E0;SPV=1.5357E-18 GT:GQ:DP:RD:AD:FREQ:DP4 0/0:.:69:69:0:0%:61,8,0,0 0/1:.:226:110:116:51.33%:63,47,85,31
GERM_D22vsCLLP42	15.38	manually called	chr2	62234466	62234466	T	G	exonic	Slc4a10		nonsynonymous SNV			chr2 62234466 . T G . PASS DP=191;SOMATIC;SS=2;SSC=40;GPV=1E0;SPV=8.4959E-5 GT:GQ:DP:RD:AD:FREQ:DP4 0/0:.:74:74:0:0%:48,26,0,0 0/1:.:117:99:18:15.38%:68,31,12,6
GERM_D22vsCLLP42	29.85		chr9	74139787	74139787	C	T	intronic	Wdr72					chr9 74139787 . C T . PASS DP=93;SOMATIC;SS=2;SSC=32;GPV=1E0;SPV=5.4494E-4 GT:GQ:DP:RD:AD:FREQ:DP4 0/0:.:26:26:0:0%:0,26,0,0 0/1:.:67:47:20:29.85%:4,43,0,20
GERM_D22vsCLLP42	13.73	manually called	chr13	58859316	58859316	G	A	intronic	Ntrk2					chr1358859316.GA.PASSDP=103;SOMATIC;SS=2;SSC=22;GPV=1E0;SPV=6.2693E-3 GT:GQ:DP:RD:AD:FREQ:DP4 0/0:.:51:51:0:0%:26,25,0,0 0/1:.:52:44:7:13.73%:14,30,3,4
GERM_D22vsCLLP42	25		chr16	35000264	35000264	G	A	intronic	Mylk					chr16 35000264 . G A . PASS DP=102;SOMATIC;SS=2;SSC=43;GPV=1E0;SPV=4.8253E-5 GT:GQ:DP:RD:AD:FREQ:DP4 0/0:.:58:57:0:0%:44,13,0,0 0/1:.:44:33:11:25%:23,10,9,2
GERM_D22vsCLLP42	50		chr5	33388567	33388567	G	C	intronic	Uvssa					chr5 33388567 . G C . PASS DP=24;SOMATIC;SS=2;SSC=22;GPV=1E0;SPV=5.9289E-3 GT:GQ:DP:RD:AD:FREQ:DP4 0/0:.:14:14:0:0%:13,1,0,0 0/1:.:10:5:5:50%:5,0,5,0
GERM_D22vsCLLP42	25.35		chr9	10284984	10284984	G	T	intronic	Cntn5					chr9 10284984 . G T . PASS DP=142;SOMATIC;SS=2;SSC=59;GPV=1E0;SPV=1.1117E-6 GT:GQ:DP:RD:AD:FREQ:DP4 0/0:.:71:71:0:0%:39,32,0,0 0/1:.:71:53:18:25.35%:29,24,8,10
GERM_D22vsCLLP42	10	manually called	chr15	47947921	47947921	T	C	intronic	Csmd3					chr1547947921.TC.DP=61;SOMATIC;SS=2;SSC=7;GPV=1E0;SPV=1.8741E-1 GT:GQ:DP:RD:AD:FREQ:DP4 0/0:.:20:20:0:0%:18,2,0,0 0/1:.:41:36:4:10%:34,2,4,0
GERM_D22vsCLLP42	47.37		chr12	108112377	108112377	T	G	intronic	Setd3					chr12 108112377 . T G . PASS DP=34;SOMATIC;SS=2;SSC=27;GPV=1E0;SPV=1.7612E-3 GT:GQ:DP:RD:AD:FREQ:DP4 0/0:.:15:15:0:0%:0,15,0,0 0/1:.:19:10:9:47.37%:0,10,1,8
GERM_D22vsCLLP42	57		chr4	51222394	51222394	T	G	intronic	Cylc2					chr4 51222394 . T G . PASS DP=245;SOMATIC;SS=2;SSC=115;GPV=1E0;SPV=2.5568E-12 GT:GQ:DP:RD:AD:FREQ:DP4 0/0:.:36:36:0:0%:30,6,0,0 0/1:.:209:86:114:57%:55,31,69,45
GERM_D22vsCLLP42	46.43		chr2	125629501	125629501	A	C	UTR3	Shc4	NM_199022:c.*114T>G				chr2 125629501 . A C . PASS DP=48;SOMATIC;SS=2;SSC=37;GPV=1E0;SPV=1.9407E-4 GT:GQ:DP:RD:AD:FREQ:DP4 0/0:.:20:20:0:0%:20,0,0,0 0/1:.:28:15:13:46.43%:15,0,13,0
GERM_D22vsCLLP42	61.36		chr2	57108112	57108112	T	-	UTR3	Nr4a2	NM_013613:c.*44delA;NM_001139509:c.*44delA				chr2 57108111 . AT A . PASS DP=78;SOMATIC;SS=2;SSC=89;GPV=1E0;SPV=1.0237E-9 GT:GQ:DP:RD:AD:FREQ:DP4 0/0:.:34:34:0:0%:29,5,0,0 0/1:.:44:17:27:61.36%:16,1,24,3
GERM_D22vsCLLP43	18.5		chr8	40680166	40680166	A	-	exonic	Adam24		frameshift deletion	Adam24:NM_010086:exon2:c.672delA:p.R224fs		chr8 40680165 . GA G . PASS DP=534;SOMATIC;SS=2;SSC=32;GPV=1E0;SPV=5.8231E-4 GT:GQ:DP:RD:AD:FREQ:DP4 0/0:.:38:38:0:0%:25,13,0,0 0/1:.:496:401:91:18.5%:327,74,78,13
GERM_D22vsCLLP43	22.86		chr2	162278262	162278262	A	C	exonic	Ptprt		nonsynonymous SNV	Ptprt:NM_001291149:exon3:c.T284G:p.L95R,Ptprt:NM_001291150:exon3:c.T284G:p.L95R,Ptprt:NM_001291151:exon3:c.T284G:p.L95R,Ptprt:NM_021464:exon3:c.T284G:p.L95R		chr2 162278262 . A C . PASS DP=71;SOMATIC;SS=2;SSC=25;GPV=1E0;SPV=2.8148E-3 GT:GQ:DP:RD:AD:FREQ:DP4 0/0:.:34:34:0:0%:22,12,0,0 0/1:.:37:27:8:22.86%:16,11,5,3
GERM_D22vsCLLP43	9.09	manually called	chr4	63303038	63303038	C	T	exonic	Col27a1		nonsynonymous SNV	Col27a1:NM_025685:exon34:c.C3407T:p.P1136L		chr4 63303038 . C T . PASS DP=48;SOMATIC;SS=2;SSC=6;GPV=1E0;SPV=2.0479E-1 GT:GQ:DP:RD:AD:FREQ:DP4 0/0:.:26:26:0:0%:16,10,0,0 0/1:.:22:20:2:9.09%:14,6,1,1
GERM_D22vsCLLP43	50		chr10	128953459	128953459	C	T	exonic	Itga7		nonsynonymous SNV	Itga7:NM_001330160:exon22:c.C2870T:p.T957M,Itga7:NM_008398:exon22:c.C2858T:p.T953M		chr10 128953459 . C T . PASS DP=35;SOMATIC;SS=2;SSC=29;GPV=1E0;SPV=1.0618E-3 GT:GQ:DP:RD:AD:FREQ:DP4 0/0:.:24:23:0:0%:17,6,0,0 0/1:.:11:5:5:50%:4,1,4,1
GERM_D22vsCLLP43	38.1		chr2	131040186	131040186	C	T	exonic	Gfra4		nonsynonymous SNV	Gfra4:NM_001136063:exon6:c.G872A:p.R291Q,Gfra4:NM_020014:exon6:c.G899A:p.R300Q		chr2 131040186 . C T . PASS DP=37;SOMATIC;SS=2;SSC=22;GPV=1E0;SPV=5.2707E-3 GT:GQ:DP:RD:AD:FREQ:DP4 0/0:.:16:16:0:0%:14,2,0,0 0/1:.:21:13:8:38.1%:10,3,6,2
GERM_D22vsCLLP43	24		chr1	51289839	51289839	C	T	exonic	Sdpr		nonsynonymous SNV	Sdpr:NM_138741:exon1:c.C454T:p.R152C		chr1 51289839 . C T . PASS DP=67;SOMATIC;SS=2;SSC=27;GPV=1E0;SPV=1.9492E-3 GT:GQ:DP:RD:AD:FREQ:DP4 0/0:.:42:41:0:0%:29,12,0,0 0/1:.:25:19:6:24%:10,9,5,1
GERM_D22vsCLLP43	40.62		chr12	84106596	84106596	G	A	exonic	Acot6		nonsynonymous SNV	Acot6:NM_172580:exon2:c.G611A:p.R204H		chr12 84106596 . G A . PASS DP=116;SOMATIC;SS=2;SSC=81;GPV=1E0;SPV=6.3131E-9 GT:GQ:DP:RD:AD:FREQ:DP4 0/0:.:84:84:0:0%:47,37,0,0 0/1:.:32:19:13:40.62%:9,10,3,10
GERM_D22vsCLLP43	16.33	manually called	chr18	37722445	37722445	G	A	exonic	Pcdhgb4		nonsynonymous SNV			chr18 37722445 . G A . PASS DP=95;SOMATIC;SS=2;SSC=24;GPV=1E0;SPV=3.7102E-3 GT:GQ:DP:RD:AD:FREQ:DP4 0/0:.:46:46:0:0%:24,22,0,0 0/1:.:49:41:8:16.33%:15,26,2,6
GERM_D22vsCLLP43	67.27		chr15	16778182	16778182	G	T	exonic	Cdh9		nonsynonymous SNV	Cdh9:NM_009869:exon1:c.G82T:p.D28Y		chr15 16778182 . G T . PASS DP=211;SOMATIC;SS=2;SSC=180;GPV=1E0;SPV=9.8205E-19 GT:GQ:DP:RD:AD:FREQ:DP4 0/0:.:46:46:0:0%:31,15,0,0 0/1:.:165:54:111:67.27%:22,32,42,69
GERM_D22vsCLLP43	50.11		chr1	153483749	153483749	G	T	exonic	Dhx9		nonsynonymous SNV	Dhx9:NM_007842:exon2:c.C102A:p.F34L		chr1 153483749 . G T . PASS DP=504;SOMATIC;SS=2;SSC=187;GPV=1E0;SPV=1.7977E-19 GT:GQ:DP:RD:AD:FREQ:DP4 0/0:.:69:69:0:0%:61,8,0,0 0/1:.:435:217:218:50.11%:150,67,172,46
GERM_D22vsCLLP43	25		chr2	62234466	62234466	T	G	exonic	Slc4a10		nonsynonymous SNV	Slc4a10:NM_001242378:exon6:c.T663G:p.H221Q,Slc4a10:NM_001242379:exon6:c.T663G:p.H221Q,Slc4a10:NM_001242380:exon6:c.T663G:p.H221Q,Slc4a10:NM_001242381:exon6:c.T663G:p.H221Q,Slc4a10:NM_001242382:exon6:c.T663G:p.H221Q,Slc4a10:NM_001242383:exon6:c.T663G:p.H221Q,Slc4a10:NM_033552:exon6:c.T663G:p.H221Q		chr2 62234466 . T G . PASS DP=230;SOMATIC;SS=2;SSC=73;GPV=1E0;SPV=4.4848E-8 GT:GQ:DP:RD:AD:FREQ:DP4 0/0:.:74:74:0:0%:48,26,0,0 0/1:.:156:117:39:25%:93,24,31,8
GERM_D22vsCLLP43	69.23		chr4	152034991	152034991	C	A	intronic	Tas1r1					chr4 152034991 . C A . PASS DP=24;SOMATIC;SS=2;SSC=32;GPV=1E0;SPV=5.4684E-4 GT:GQ:DP:RD:AD:FREQ:DP4 0/0:.:11:11:0:0%:2,9,0,0 0/1:.:13:4:9:69.23%:0,4,0,9
GERM_D22vsCLLP43	29.31		chr9	74139787	74139787	C	T	intronic	Wdr72					chr9 74139787 . C T . PASS DP=84;SOMATIC;SS=2;SSC=31;GPV=1E0;SPV=7.7323E-4 GT:GQ:DP:RD:AD:FREQ:DP4 0/0:.:26:26:0:0%:0,26,0,0 0/1:.:58:41:17:29.31%:2,39,0,17
GERM_D22vsCLLP43	13.89	manually called	chr13	58859316	58859316	G	A	intronic	Ntrk2					chr1358859316.GA.PASSDP=87;SOMATIC;SS=2;SSC=19;GPV=1E0;SPV=1.0203E-2 GT:GQ:DP:RD:AD:FREQ:DP4 0/0:.:51:51:0:0%:26,25,0,0 0/1:.:36:31:5:13.89%:11,20,2,3
GERM_D22vsCLLP43	26.92		chr16	35000264	35000264	G	A	intronic	Mylk					chr16 35000264 . G A . PASS DP=84;SOMATIC;SS=2;SSC=38;GPV=1E0;SPV=1.5843E-4 GT:GQ:DP:RD:AD:FREQ:DP4 0/0:.:58:57:0:0%:44,13,0,0 0/1:.:26:19:7:26.92%:16,3,4,3
GERM_D22vsCLLP43	41.67		chr5	33388567	33388567	G	C	intronic	Uvssa					chr5 33388567 . G C . PASS DP=26;SOMATIC;SS=2;SSC=19;GPV=1E0;SPV=1.204E-2 GT:GQ:DP:RD:AD:FREQ:DP4 0/0:.:14:14:0:0%:13,1,0,0 0/1:.:12:7:5:41.67%:7,0,5,0
GERM_D22vsCLLP43	33.33		chr9	10284984	10284984	G	T	intronic	Cntn5					chr9 10284984 . G T . PASS DP=125;SOMATIC;SS=2;SSC=73;GPV=1E0;SPV=4.0428E-8 GT:GQ:DP:RD:AD:FREQ:DP4 0/0:.:71:71:0:0%:39,32,0,0 0/1:.:54:36:18:33.33%:13,23,11,7
GERM_D22vsCLLP43	19.05	manually called	chr15	47947921	47947921	T	C	intronic	Csmd3					chr1547947921.TC.PASSDP=65;SOMATIC;SS=2;SSC=14;GPV=1E0;SPV=3.4909E-2 GT:GQ:DP:RD:AD:FREQ:DP4 0/0:.:20:20:0:0%:18,2,0,0 0/1:.:45:34:8:19.05%:31,3,8,0
GERM_D22vsCLLP43	45.45		chr12	108112377	108112377	T	G	intronic	Setd3					chr12 108112377 . T G . PASS DP=50;SOMATIC;SS=2;SSC=30;GPV=1E0;SPV=9.4868E-4 GT:GQ:DP:RD:AD:FREQ:DP4 0/0:.:15:15:0:0%:0,15,0,0 0/1:.:35:18:15:45.45%:0,18,0,15
GERM_D22vsCLLP43	51.2		chr4	51222394	51222394	T	G	intronic	Cylc2					chr4 51222394 . T G . PASS DP=290;SOMATIC;SS=2;SSC=101;GPV=1E0;SPV=6.9682E-11 GT:GQ:DP:RD:AD:FREQ:DP4 0/0:.:36:36:0:0%:30,6,0,0 0/1:.:254:122:128:51.2%:86,36,81,47
GERM_D22vsCLLP43	30	manually called	chr12	111243539	111243539	G	A	splicing	Traf3					chr12 111243539 . G A . PASS DP=30;SOMATIC;SS=2;SSC=15;GPV=1E0;SPV=2.9557E-2 GT:GQ:DP:RD:AD:FREQ:DP4 0/0:.:20:20:0:0%:10,10,0,0 0/1:.:10:7:3:30%:2,5,1,2
GERM_D22vsCLLP43	44.44		chr2	125629501	125629501	A	C	UTR3	Shc4	NM_199022:c.*114T>G				chr2 125629501 . A C . PASS DP=38;SOMATIC;SS=2;SSC=30;GPV=1E0;SPV=8.9478E-4 GT:GQ:DP:RD:AD:FREQ:DP4 0/0:.:20:20:0:0%:20,0,0,0 0/1:.:18:10:8:44.44%:10,0,8,0
GERM_D22vsCLLP43	52.94		chr2	57108112	57108112	T	-	UTR3	Nr4a2	NM_013613:c.*44delA;NM_001139509:c.*44delA				chr2 57108111 . AT A . PASS DP=68;SOMATIC;SS=2;SSC=67;GPV=1E0;SPV=1.7305E-7 GT:GQ:DP:RD:AD:FREQ:DP4 0/0:.:34:34:0:0%:29,5,0,0 0/1:.:34:16:18:52.94%:15,1,15,3
GERM_E31vsCLLCD92	53.39		chr19	12675306	12675306	G	T	downstream	Olfr1442	dist=63				chr19 12675306 . G T . PASS DP=248;SOMATIC;SS=2;SSC=38;GPV=1E0;SPV=1.5052E-4 GT:GQ:DP:RD:AD:FREQ:DP4 0/0:.:12:12:0:0%:0,12,0,0 0/1:.:236:110:126:53.39%:0,110,5,121
GERM_E31vsCLLCD92	17.14		chr15	100353474	100353474	C	-	exonic	Methig1;Mettl7a2		frameshift deletion	Methig1:NM_001024672:exon1:c.265delC:p.P89fs,Mettl7a2:NM_199477:exon1:c.265delC:p.P89fs		chr15 100353473 . TC T . PASS DP=124;SOMATIC;SS=2;SSC=31;GPV=1E0;SPV=6.6808E-4 GT:GQ:DP:RD:AD:FREQ:DP4 0/0:.:54:54:0:0%:31,23,0,0 0/1:.:70:58:12:17.14%:33,25,6,6
GERM_E31vsCLLCD92	35		chr15	4918308	4918308	A	C	exonic	Mroh2b		nonsynonymous SNV	Mroh2b:NM_001166066:exon16:c.A1604C:p.E535A		chr15 4918308 . A C . PASS DP=128;SOMATIC;SS=2;SSC=78;GPV=1E0;SPV=1.2975E-8 GT:GQ:DP:RD:AD:FREQ:DP4 0/0:.:68:68:0:0%:34,34,0,0 0/1:.:60:39:21:35%:9,30,7,14
GERM_E31vsCLLCD92	47.68		chr2	3502594	3502594	A	C	exonic	Hspa14		nonsynonymous SNV	Hspa14:NM_015765:exon5:c.T276G:p.I92M		chr2 3502594 . A C . PASS DP=979;SOMATIC;SS=2;SSC=114;GPV=1E0;SPV=3.573E-12 GT:GQ:DP:RD:AD:FREQ:DP4 0/0:.:42:42:0:0%:12,30,0,0 0/1:.:937:485:442:47.68%:247,238,215,227
GERM_E31vsCLLCD92	46.46		chr10	79268560	79268560	A	G	exonic	Vmn2r81		nonsynonymous SNV	Vmn2r81:NM_175936:exon3:c.A1016G:p.K339R		chr10 79268560 . A G . PASS DP=1007;SOMATIC;SS=2;SSC=255;GPV=1E0;SPV=9.7062E-35 GT:GQ:DP:RD:AD:FREQ:DP4 0/0:.:140:139:0:0%:104,35,0,0 0/1:.:867:461:400:46.46%:193,268,159,241
GERM_E31vsCLLCD92	42.11		chr17	67042379	67042379	A	G	exonic	Ptprm		nonsynonymous SNV	Ptprm:NM_008984:exon7:c.T848C:p.V283A		chr17 67042379 . A G . PASS DP=48;SOMATIC;SS=2;SSC=36;GPV=1E0;SPV=2.003E-4 GT:GQ:DP:RD:AD:FREQ:DP4 0/0:.:29:29:0:0%:18,11,0,0 0/1:.:19:11:8:42.11%:4,7,2,6
GERM_E31vsCLLCD92	51.52		chr7	13132339	13132339	A	G	exonic	Vmn1r87		nonsynonymous SNV	Vmn1r87:NM_134227:exon1:c.T20C:p.F7S		chr7 13132339 . A G . PASS DP=186;SOMATIC;SS=2;SSC=130;GPV=1E0;SPV=8.4868E-14 GT:GQ:DP:RD:AD:FREQ:DP4 0/0:.:53:53:0:0%:22,31,0,0 0/1:.:133:64:68:51.52%:52,12,52,16
GERM_E31vsCLLCD92	54.79		chr5	145198773	145198773	C	T	exonic	Zkscan14		nonsynonymous SNV	Zkscan14:NM_023322:exon2:c.G424A:p.E142K		chr5 145198773 . C T . PASS DP=164;SOMATIC;SS=2;SSC=176;GPV=1E0;SPV=2.3587E-18 GT:GQ:DP:RD:AD:FREQ:DP4 0/0:.:91:91:0:0%:67,24,0,0 0/1:.:73:33:40:54.79%:24,9,28,12
GERM_E31vsCLLCD92	64.29		chr1	133912632	133912632	G	A	exonic	Prelp		nonsynonymous SNV	Prelp:NM_054077:exon3:c.C1111T:p.R371C		chr1 133912632 . G A . PASS DP=32;SOMATIC;SS=2;SSC=41;GPV=1E0;SPV=7.1376E-5 GT:GQ:DP:RD:AD:FREQ:DP4 0/0:.:18:18:0:0%:18,0,0,0 0/1:.:14:5:9:64.29%:4,1,7,2
GERM_E31vsCLLCD92	39.39		chr2	112248489	112248489	G	A	exonic	Nutm1		nonsynonymous SNV	Nutm1:NM_172521:exon7:c.C3080T:p.S1027F		chr2 112248489 . G A . PASS DP=65;SOMATIC;SS=2;SSC=44;GPV=1E0;SPV=3.4904E-5 GT:GQ:DP:RD:AD:FREQ:DP4 0/0:.:32:32:0:0%:20,12,0,0 0/1:.:33:20:13:39.39%:13,7,9,4
GERM_E31vsCLLCD92	36.36		chr8	22667260	22667260	G	C	exonic	Ikbkb		nonsynonymous SNV	Ikbkb:NM_001159774:exon16:c.C1652G:p.P551R,Ikbkb:NM_010546:exon16:c.C1652G:p.P551R		chr8 22667260 . G C . PASS DP=36;SOMATIC;SS=2;SSC=22;GPV=1E0;SPV=6.3025E-3 GT:GQ:DP:RD:AD:FREQ:DP4 0/0:.:25:24:0:0%:14,10,0,0 0/1:.:11:7:4:36.36%:4,3,2,2
GERM_E31vsCLLCD92	48.08		chr9	89085379	89085379	T	A	exonic	Trim43b		nonsynonymous SNV	Trim43b:NM_001170884:exon7:c.A1203T:p.Q401H		chr9 89085379 . T A . PASS DP=121;SOMATIC;SS=2;SSC=109;GPV=1E0;SPV=1.1439E-11 GT:GQ:DP:RD:AD:FREQ:DP4 0/0:.:69:68:0:0%:44,24,0,0 0/1:.:52:27:25:48.08%:15,12,12,13
GERM_E31vsCLLCD92	46.15		chr1	52860079	52860079	T	G	exonic	Hibch		nonsynonymous SNV	Hibch:NM_146108:exon3:c.T130G:p.C44G		chr1 52860079 . T G . PASS DP=103;SOMATIC;SS=2;SSC=88;GPV=1E0;SPV=1.3763E-9 GT:GQ:DP:RD:AD:FREQ:DP4 0/0:.:63:63:0:0%:35,28,0,0 0/1:.:40:21:18:46.15%:13,8,14,4
GERM_E31vsCLLCD92	36.36		chrX	48416921	48416921	C	A	exonic	Elf4		stopgain	Elf4:NM_019680:exon8:c.G910T:p.E304X		chrX 48416921 . C A . PASS DP=47;SOMATIC;SS=2;SSC=29;GPV=1E0;SPV=1.0169E-3 GT:GQ:DP:RD:AD:FREQ:DP4 0/0:.:25:25:0:0%:15,10,0,0 0/1:.:22:14:8:36.36%:7,7,5,3
GERM_E31vsCLLCD92	28.06		chr2	76895780	76895780	C	T	exonic	Ttn		synonymous SNV	Ttn:NM_011652:exon63:c.G15465A:p.S5155S		chr2 76895780 . C T . PASS DP=220;SOMATIC;SS=2;SSC=87;GPV=1E0;SPV=1.6404E-9 GT:GQ:DP:RD:AD:FREQ:DP4 0/0:.:81:81:0:0%:37,44,0,0 0/1:.:139:100:39:28.06%:70,30,21,18
GERM_E31vsCLLCD92	50		chr2	129014624	129014624	C	T	exonic	Zc3h6		synonymous SNV	Zc3h6:NM_178404:exon10:c.C1623T:p.S541S		chr2 129014624 . C T . PASS DP=75;SOMATIC;SS=2;SSC=69;GPV=1E0;SPV=1.2322E-7 GT:GQ:DP:RD:AD:FREQ:DP4 0/0:.:37:37:0:0%:27,10,0,0 0/1:.:38:19:19:50%:14,5,16,3
GERM_E31vsCLLCD92	57.89		chr4	117129289	117129289	G	A	exonic	Plk3		synonymous SNV	Plk3:NM_001313916:exon14:c.C1701T:p.V567V,Plk3:NM_013807:exon14:c.C1752T:p.V584V		chr4 117129289 . G A . PASS DP=42;SOMATIC;SS=2;SSC=47;GPV=1E0;SPV=1.7657E-5 GT:GQ:DP:RD:AD:FREQ:DP4 0/0:.:23:23:0:0%:15,8,0,0 0/1:.:19:8:11:57.89%:7,1,6,5
GERM_E31vsCLLCD92	48.15		chr7	105764298	105764298	G	A	exonic	Dchs1		synonymous SNV	Dchs1:NM_001162943:exon6:c.C3309T:p.P1103P		chr7 105764298 . G A . PASS DP=74;SOMATIC;SS=2;SSC=55;GPV=1E0;SPV=2.5498E-6 GT:GQ:DP:RD:AD:FREQ:DP4 0/0:.:47:45:1:2.17%:32,13,1,0 0/1:.:27:14:13:48.15%:7,7,8,5
GERM_E31vsCLLCD92	55.56		chr3	29416741	29416741	A	C	intronic	Egfem1					chr3 29416741 . A C . PASS DP=17;SOMATIC;SS=2;SSC=16;GPV=1E0;SPV=2.0362E-2 GT:GQ:DP:RD:AD:FREQ:DP4 0/0:.:8:8:0:0%:8,0,0,0 0/1:.:9:4:5:55.56%:4,0,5,0
GERM_E31vsCLLCD92	50		chr11	68926834	68926834	A	G	intronic	Odf4					chr11 68926834 . A G . PASS DP=88;SOMATIC;SS=2;SSC=81;GPV=1E0;SPV=7.417E-9 GT:GQ:DP:RD:AD:FREQ:DP4 0/0:.:59:59:0:0%:49,10,0,0 0/1:.:29:14:14:50%:6,8,8,6
GERM_E31vsCLLCD92	45.68		chr4	113756773	113756773	A	T	intronic	Skint5					chr4 113756773 . A T . PASS DP=263;SOMATIC;SS=2;SSC=42;GPV=1E0;SPV=5.1268E-5 GT:GQ:DP:RD:AD:FREQ:DP4 0/0:.:17:17:0:0%:17,0,0,0 0/1:.:246:132:111:45.68%:132,0,111,0
GERM_E31vsCLLCD92	37.5		chr5	145032083	145032083	T	C	intronic	Gm4871					chr5 145032083 . T C . PASS DP=44;SOMATIC;SS=2;SSC=27;GPV=1E0;SPV=1.8443E-3 GT:GQ:DP:RD:AD:FREQ:DP4 0/0:.:20:20:0:0%:20,0,0,0 0/1:.:24:15:9:37.5%:15,0,9,0
GERM_E31vsCLLCD92	50		chr1	127390950	127390950	T	G	intronic	Mgat5					chr1 127390950 . T G . PASS DP=32;SOMATIC;SS=2;SSC=20;GPV=1E0;SPV=8.3313E-3 GT:GQ:DP:RD:AD:FREQ:DP4 0/0:.:9:9:0:0%:0,9,0,0 0/1:.:23:11:11:50%:0,11,0,11
GERM_E31vsCLLCD92	34.88		chr15	99727848	99727848	C	T	UTR3	Cox14	NM_183256:c.*22C>T				chr15 99727848 . C T . PASS DP=68;SOMATIC;SS=2;SSC=34;GPV=1E0;SPV=3.4156E-4 GT:GQ:DP:RD:AD:FREQ:DP4 0/0:.:25:25:0:0%:19,6,0,0 0/1:.:43:28:15:34.88%:18,10,12,3
GERM_E31vsCLLCD92	40.21		chr6	4758662	4758662	T	-	UTR3	Peg10	NM_130877:c.*1422delT;NM_001040611:c.*3311delT				chr6 4758661 . AT A . PASS DP=461;SOMATIC;SS=2;SSC=101;GPV=1E0;SPV=7.743E-11 GT:GQ:DP:RD:AD:FREQ:DP4 0/0:.:74:62:2:3.12%:44,18,0,2 0/1:.:387:223:150:40.21%:58,165,41,109
GERM_E31vsCLLCD92	25	manually called	chr15	80948540	80948540	T	A	UTR5	Adsl					chr15 80948540 . T A . PASS DP=33;SOMATIC;SS=2;SSC=13;GPV=1E0;SPV=4.4355E-2 GT:GQ:DP:RD:AD:FREQ:DP4 0/0:.:20:20:0:0%:14,6,0,0 0/1:.:13:9:3:25%:8,1,2,1
GERM_E31vsCLLCD95	19.43		chr7	7334269	7334269	-	T	exonic	Vmn2r30		frameshift insertion	Vmn2r30:NM_009490:exon2:c.366dupA:p.Q123fs		chr7 7334269 . G GT . PASS DP=1594;SOMATIC;SS=2;SSC=205;GPV=1E0;SPV=2.7026E-21 GT:GQ:DP:RD:AD:FREQ:DP4 0/0:.:287:281:2:0.71%:173,108,2,0 0/1:.:1307:1041:251:19.43%:885,156,171,80
GERM_E31vsCLLCD95	47.37		chr12	111261785	111261785	-	TGC	exonic	Traf3		nonframeshift insertion	Traf3:NM_001286122:exon10:c.1354_1355insTGC:p.M452delinsML,Traf3:NM_011632:exon12:c.1429_1430insTGC:p.M477delinsML		chr12 111261785 . A ATGC . PASS DP=102;SOMATIC;SS=2;SSC=62;GPV=1E0;SPV=5.4487E-7 GT:GQ:DP:RD:AD:FREQ:DP4 0/0:.:64:60:3:4.76%:37,23,3,0 0/1:.:38:20:18:47.37%:12,8,15,3
GERM_E31vsCLLCD95	12.69	manually called	chr7	86230170	86230170	A	T	exonic	Vmn2r76		nonsynonymous SNV	Vmn2r76:NM_001102580:exon3:c.T921A:p.S307R		chr7 86230170 . A T . PASS DP=214;SOMATIC;SS=2;SSC=35;GPV=1E0;SPV=2.5293E-4 GT:GQ:DP:RD:AD:FREQ:DP4 0/0:.:80:79:0:0%:51,28,0,0 0/1:.:134:117:17:12.69%:54,63,8,9
GERM_E31vsCLLCD95	9.35	manually called	chr13	22524881	22524881	C	A	exonic	Vmn1r203		nonsynonymous SNV	Vmn1r203:NM_134236:exon1:c.C831A:p.N277K		chr13 22524881 . C A . PASS DP=429;SOMATIC;SS=2;SSC=45;GPV=1E0;SPV=2.7389E-5 GT:GQ:DP:RD:AD:FREQ:DP4 0/0:.:177:176:1:0.56%:109,67,0,1 0/1:.:252:223:23:9.35%:128,95,8,15
GERM_E31vsCLLCD95	46.81		chr2	89363268	89363268	C	T	exonic	Olfr1234		nonsynonymous SNV	Olfr1234:NM_146973:exon1:c.G160A:p.G54S		chr2 89363268 . C T . PASS DP=104;SOMATIC;SS=2;SSC=89;GPV=1E0;SPV=1.2412E-9 GT:GQ:DP:RD:AD:FREQ:DP4 0/0:.:56:55:0:0%:37,18,0,0 0/1:.:48:25:22:46.81%:14,11,13,9
GERM_E31vsCLLCD95	39.29		chr14	12215907	12215907	G	A	exonic	Ptprg		nonsynonymous SNV	Ptprg:NM_001347593:exon10:c.G1030A:p.G344R,Ptprg:NM_008981:exon23:c.G3355A:p.G1119R		chr14 12215907 . G A . PASS DP=157;SOMATIC;SS=2;SSC=103;GPV=1E0;SPV=4.4058E-11 GT:GQ:DP:RD:AD:FREQ:DP4 0/0:.:72:71:0:0%:42,29,0,0 0/1:.:85:51:33:39.29%:31,20,17,16
GERM_E31vsCLLCD95	18.62	manually called	chr7	22437980	22437980	G	A	exonic	Vmn1r101;Vmn1r149		nonsynonymous SNV	Vmn1r101:NM_001166836:exon1:c.C250T:p.P84S,Vmn1r149:NM_001166840:exon1:c.C250T:p.P84S		chr7 22437980 . G A . PASS DP=889;SOMATIC;SS=2;SSC=219;GPV=1E0;SPV=1.1349E-22 GT:GQ:DP:RD:AD:FREQ:DP4 0/0:.:351:350:1:0.28%:273,77,1,0 0/1:.:538:437:100:18.62%:309,128,67,33
GERM_E31vsCLLCD95	14.81	manually called	chr11	57185843	57185843	C	T	exonic	Gria1		stopgain	Gria1:NM_001113325:exon3:c.C271T:p.R91X,Gria1:NM_001252403:exon3:c.C64T:p.R22X,Gria1:NM_008165:exon3:c.C271T:p.R91X		chr11 57185843 . C T . PASS DP=51;SOMATIC;SS=2;SSC=11;GPV=1E0;SPV=7.0228E-2 GT:GQ:DP:RD:AD:FREQ:DP4 0/0:.:24:24:0:0%:23,1,0,0 0/1:.:27:23:4:14.81%:22,1,4,0
GERM_E31vsCLLCD95	17.74	manually called	chr12	111242496	111242496	T	A	exonic	Traf3		stopgain	Traf3:NM_001286122:exon4:c.T348A:p.C116X,Traf3:NM_011632:exon5:c.T348A:p.C116X		chr12 111242496 . T A . PASS DP=155;SOMATIC;SS=2;SSC=45;GPV=1E0;SPV=2.5309E-5 GT:GQ:DP:RD:AD:FREQ:DP4 0/0:.:93:92:0:0%:61,31,0,0 0/1:.:62:51:11:17.74%:33,18,6,5
GERM_E31vsCLLCD95	39.13		chr4	25008553	25008553	T	A	exonic	Gpr63		stoploss	Gpr63:NM_030733:exon2:c.T1276A:p.X426R		chr4 25008553 . T A . PASS DP=87;SOMATIC;SS=2;SSC=42;GPV=1E0;SPV=5.3594E-5 GT:GQ:DP:RD:AD:FREQ:DP4 0/0:.:36:35:1:2.78%:6,29,0,1 0/1:.:51:28:18:39.13%:6,22,2,16
GERM_E31vsCLLCD95	39.86		chr13	89705235	89705235	C	T	exonic	Vcan		synonymous SNV	Vcan:NM_001081249:exon7:c.G1605A:p.T535T,Vcan:NM_001134474:exon7:c.G1605A:p.T535T		chr13 89705235 . C T . PASS DP=251;SOMATIC;SS=2;SSC=154;GPV=1E0;SPV=3.5904E-16 GT:GQ:DP:RD:AD:FREQ:DP4 0/0:.:113:112:1:0.88%:65,47,1,0 0/1:.:138:83:55:39.86%:35,48,27,28
GERM_E31vsCLLCD95	12.12	manually called	chr14	101198999	101198999	C	T	exonic	Prr30		synonymous SNV	Prr30:NM_029680:exon3:c.G126A:p.P42P		chr14 101198999 . C T . PASS DP=60;SOMATIC;SS=2;SSC=10;GPV=1E0;SPV=8.9909E-2 GT:GQ:DP:RD:AD:FREQ:DP4 0/0:.:26:26:0:0%:20,6,0,0 0/1:.:34:29:4:12.12%:15,14,3,1
GERM_E31vsCLLCD95	32.65		chr17	67786029	67786029	G	A	exonic	Lama1		synonymous SNV	Lama1:NM_008480:exon36:c.G5061A:p.Q1687Q		chr17 67786029 . G A . PASS DP=119;SOMATIC;SS=2;SSC=67;GPV=1E0;SPV=1.6633E-7 GT:GQ:DP:RD:AD:FREQ:DP4 0/0:.:68:68:0:0%:49,19,0,0 0/1:.:51:33:16:32.65%:25,8,14,2
GERM_E31vsCLLCD95	37.04		chr4	58437641	58437641	C	T	intronic	Lpar1					chr4 58437641 . C T . PASS DP=59;SOMATIC;SS=2;SSC=37;GPV=1E0;SPV=1.9536E-4 GT:GQ:DP:RD:AD:FREQ:DP4 0/0:.:31:30:0:0%:17,13,0,0 0/1:.:28:17:10:37.04%:2,15,1,9
GERM_E31vsCLLCD95	28.57		chr12	112915584	112915584	G	A	intronic	Jag2					chr12 112915584 . G A . PASS DP=46;SOMATIC;SS=2;SSC=22;GPV=1E0;SPV=6.1341E-3 GT:GQ:DP:RD:AD:FREQ:DP4 0/0:.:32:32:0:0%:23,9,0,0 0/1:.:14:10:4:28.57%:8,2,2,2
GERM_E31vsCLLCD95	24.14		chr15	28436299	28436299	G	A	intronic	Dnah5					chr15 28436299 . G A . PASS DP=120;SOMATIC;SS=2;SSC=31;GPV=1E0;SPV=6.5479E-4 GT:GQ:DP:RD:AD:FREQ:DP4 0/0:.:32:32:0:0%:14,18,0,0 0/1:.:88:66:21:24.14%:15,51,7,14
GERM_E31vsCLLCD95	50		chr3	116780897	116780897	G	A	intronic	Agl					chr3 116780897 . G A . PASS DP=61;SOMATIC;SS=2;SSC=57;GPV=1E0;SPV=1.7819E-6 GT:GQ:DP:RD:AD:FREQ:DP4 0/0:.:33:33:0:0%:16,17,0,0 0/1:.:28:14:14:50%:12,2,6,8
GERM_E31vsCLLCD95	23.91		chr6	23246842	23246842	T	C	intronic	Fezf1					chr6 23246842 . T C . PASS DP=92;SOMATIC;SS=2;SSC=36;GPV=1E0;SPV=2.4819E-4 GT:GQ:DP:RD:AD:FREQ:DP4 0/0:.:46:46:0:0%:39,7,0,0 0/1:.:46:35:11:23.91%:25,10,9,2
GERM_E31vsCLLCD95	30.26		chr8	21930099	21930099	T	C	intronic	Defb15					chr8 21930099 . T C . PASS DP=123;SOMATIC;SS=2;SSC=54;GPV=1E0;SPV=3.3889E-6 GT:GQ:DP:RD:AD:FREQ:DP4 0/0:.:47:47:0:0%:10,37,0,0 0/1:.:76:53:23:30.26%:7,46,4,19
GERM_E31vsCLLCD95	13.51	manually called	chr12	27160328	27160328	C	T	ncRNA_exonic	Gm9866					chr12 27160328 . C T . PASS DP=64;SOMATIC;SS=2;SSC=12;GPV=1E0;SPV=6.2015E-2 GT:GQ:DP:RD:AD:FREQ:DP4 0/0:.:26:26:0:0%:19,7,0,0 0/1:.:38:32:5:13.51%:26,6,4,1
GERM_E31vsCLLCD95	12.16	manually called	chrX	106420419	106420419	C	T	UTR3	Fndc3c1					chrX 106420419 . C T . PASS DP=114;SOMATIC;SS=2;SSC=17;GPV=1E0;SPV=1.8513E-2 GT:GQ:DP:RD:AD:FREQ:DP4 0/0:.:39:39:0:0%:35,4,0,0 0/1:.:75:65:9:12.16%:53,12,8,1
GERM_E31vsCLLCD95	12	manually called	chrX	106420418	106420418	T	G	UTR3	Fndc3c1					chrX 106420418 . T G . PASS DP=114;SOMATIC;SS=2;SSC=17;GPV=1E0;SPV=1.9377E-2 GT:GQ:DP:RD:AD:FREQ:DP4 0/0:.:39:39:0:0%:35,4,0,0 0/1:.:75:66:9:12%:55,11,8,1
GERM_E31vsCLLCD95	33.33		chr4	17853620	17853620	-	T	UTR5	Mmp16	NM_019724:c.-101_-100insT				chr4 17853620 . A AT . PASS DP=49;SOMATIC;SS=2;SSC=25;GPV=1E0;SPV=2.7946E-3 GT:GQ:DP:RD:AD:FREQ:DP4 0/0:.:21:21:0:0%:21,0,0,0 0/1:.:28:18:9:33.33%:18,0,9,0
GERM_C25vsCLL642	52.63		chr1	125572485	125572485	-	T	exonic	Slc35f5		frameshift insertion	Slc35f5:NM_028787:exon7:c.736dupT:p.S245fs		chr1 125572485 . C CT . PASS DP=139;SOMATIC;SS=2;SSC=95;GPV=1E0;SPV=3.0645E-10 GT:GQ:DP:RD:AD:FREQ:DP4 0/0:.:61:58:3:4.92%:26,32,2,1 0/1:.:78:36:40:52.63%:4,32,10,30
GERM_C25vsCLL642	48.57		chr17	24328659	24328659	C	T	exonic	Abca17		nonsynonymous SNV	Abca17:NM_001031621:exon5:c.G740A:p.G247E		chr17 24328659 . C T . PASS DP=74;SOMATIC;SS=2;SSC=64;GPV=1E0;SPV=3.3464E-7 GT:GQ:DP:RD:AD:FREQ:DP4 0/0:.:37:37:0:0%:21,16,0,0 0/1:.:37:18:17:48.57%:10,8,13,4
GERM_C25vsCLL642	7.28	manually called	chr18	9858675	9858675	C	A	exonic	Colec12		nonsynonymous SNV	Colec12:NM_130449:exon6:c.C1457A:p.T486K		chr18 9858675 . C A . PASS DP=34;SOMATIC;SS=2;SSC=10;GPV=1E0;SPV=8.9356E-2 GT:GQ:DP:RD:AD:FREQ:DP4 0/0:.:9:9:0:0%:4,5,0,0 0/1:.:25:18:7:28%:5,13,1,6
GERM_C25vsCLL642	56.1		chrX	83905114	83905114	T	A	exonic	Dmd		nonsynonymous SNV	Dmd:NM_007868:exon35:c.T5018A:p.L1673Q		chrX 83905114 . T A . PASS DP=67;SOMATIC;SS=2;SSC=64;GPV=1E0;SPV=3.8084E-7 GT:GQ:DP:RD:AD:FREQ:DP4 0/0:.:26:26:0:0%:0,26,0,0 0/1:.:41:18:23:56.1%:0,18,0,23
GERM_C25vsCLL642	50.88		chr4	22433686	22433686	G	A	exonic	Fbxl4		nonsynonymous SNV	Fbxl4:NM_172988:exon9:c.G1822A:p.A608T		chr4 22433686 . G A . PASS DP=207;SOMATIC;SS=2;SSC=189;GPV=1E0;SPV=1.1755E-19 GT:GQ:DP:RD:AD:FREQ:DP4 0/0:.:93:93:0:0%:48,45,0,0 0/1:.:114:56:58:50.88%:18,38,14,44
GERM_C25vsCLL642	5.45	manually called	chr7	39411384	39411384	C	T	exonic	Gm5114		nonsynonymous SNV	Gm5114:NM_177890:exon2:c.G40A:p.E14K		chr7 39411384 . C T . PASS DP=287;SOMATIC;SS=2;SSC=22;GPV=1E0;SPV=6.2376E-3 GT:GQ:DP:RD:AD:FREQ:DP4 0/0:.:122:122:0:0%:78,44,0,0 0/1:.:165:156:9:5.45%:94,62,7,2
GERM_C25vsCLL642	5.88	manually called	chr12	16706205	16706205	G	A	exonic	Greb1		nonsynonymous SNV	Greb1:NM_001252071:exon16:c.C2345T:p.A782V,Greb1:NM_015764:exon18:c.C2429T:p.A810V		chr12 16706205 . G A . PASS DP=78;SOMATIC;SS=2;SSC=7;GPV=1E0;SPV=1.8681E-1 GT:GQ:DP:RD:AD:FREQ:DP4 0/0:.:44:44:0:0%:26,18,0,0 0/1:.:34:32:2:5.88%:22,10,1,1
GERM_C25vsCLL642	39.66		chr3	56031497	56031497	G	T	exonic	Nbea		nonsynonymous SNV	Nbea:NM_030595:exon16:c.C2169A:p.H723Q		chr3 56031497 . G T . PASS DP=279;SOMATIC;SS=2;SSC=164;GPV=1E0;SPV=3.3914E-17 GT:GQ:DP:RD:AD:FREQ:DP4 0/0:.:100:100:0:0%:59,41,0,0 0/1:.:179:108:71:39.66%:63,45,47,24
GERM_C25vsCLL642	6.9	manually called	chr2	127740965	127740965	G	A	exonic	Nphp1		nonsynonymous SNV	Nphp1:NM_001291012:exon20:c.C2024T:p.S675L,Nphp1:NM_001291013:exon20:c.C2021T:p.S674L,Nphp1:NM_016902:exon20:c.C2027T:p.S676L		chr2 127740965 . G A . PASS DP=56;SOMATIC;SS=2;SSC=5;GPV=1E0;SPV=2.6364E-1 GT:GQ:DP:RD:AD:FREQ:DP4 0/0:.:27:27:0:0%:14,13,0,0 0/1:.:29:27:2:6.9%:11,16,1,1
GERM_C25vsCLL642	6.93	manually called	chr17	37772376	37772376	A	G	exonic	Olfr122		nonsynonymous SNV	Olfr122:NM_146288:exon2:c.A722G:p.H241R		chr17 37772376 . A G . PASS DP=386;SOMATIC;SS=2;SSC=40;GPV=1E0;SPV=9.25E-5 GT:GQ:DP:RD:AD:FREQ:DP4 0/0:.:184:184:0:0%:128,56,0,0 0/1:.:202:188:14:6.93%:125,63,8,6
GERM_C25vsCLL642	9.91	manually called	chr18	37670096	37670096	C	T	exonic	Pcdhga2		nonsynonymous SNV	Pcdhga2:NM_033585:exon1:c.C992T:p.T331M		chr18 37670096 . C T . PASS DP=170;SOMATIC;SS=2;SSC=14;GPV=1E0;SPV=3.8977E-2 GT:GQ:DP:RD:AD:FREQ:DP4 0/0:.:59:58:1:1.69%:31,27,0,1 0/1:.:111:100:11:9.91%:49,51,5,6
GERM_C25vsCLL642	45.16		chr8	77558960	77558960	C	G	exonic	Prmt9		nonsynonymous SNV	Prmt9:NM_001081240:exon3:c.C420G:p.N140K		chr8 77558960 . C G . PASS DP=124;SOMATIC;SS=2;SSC=100;GPV=1E0;SPV=9.0654E-11 GT:GQ:DP:RD:AD:FREQ:DP4 0/0:.:62:61:0:0%:42,19,0,0 0/1:.:62:34:28:45.16%:22,12,24,4
GERM_C25vsCLL642	37.74		chr9	98857172	98857172	G	T	exonic	Prr23a2		nonsynonymous SNV	Prr23a2:NM_001134661:exon1:c.G582T:p.E194D		chr9 98857172 . G T . PASS DP=110;SOMATIC;SS=2;SSC=73;GPV=1E0;SPV=4.6053E-8 GT:GQ:DP:RD:AD:FREQ:DP4 0/0:.:57:57:0:0%:43,14,0,0 0/1:.:53:33:20:37.74%:20,13,8,12
GERM_C25vsCLL642	54.55		chr12	29984547	29984547	C	T	exonic	Pxdn		nonsynonymous SNV	Pxdn:NM_181395:exon7:c.C670T:p.R224C		chr12 29984547 . C T . PASS DP=61;SOMATIC;SS=2;SSC=61;GPV=1E0;SPV=7.9037E-7 GT:GQ:DP:RD:AD:FREQ:DP4 0/0:.:28:28:0:0%:13,15,0,0 0/1:.:33:15:18:54.55%:4,11,3,15
GERM_C25vsCLL642	20.59		chr15	78572611	78572611	C	T	exonic	Rac2		nonsynonymous SNV	Rac2:NM_009008:exon1:c.G35A:p.G12E		chr15 78572611 . C T . PASS DP=83;SOMATIC;SS=2;SSC=28;GPV=1E0;SPV=1.415E-3 GT:GQ:DP:RD:AD:FREQ:DP4 0/0:.:49:48:0:0%:38,10,0,0 0/1:.:34:27:7:20.59%:19,8,3,4
GERM_C25vsCLL642	5.52	manually called	chr3	15410492	15410492	T	C	exonic	Sirpb1a		nonsynonymous SNV	Sirpb1a:NM_001002898:exon4:c.A982G:p.T328A		chr3 15410492 . T C . PASS DP=350;SOMATIC;SS=2;SSC=29;GPV=1E0;SPV=1.2093E-3 GT:GQ:DP:RD:AD:FREQ:DP4 0/0:.:169:169:0:0%:92,77,0,0 0/1:.:181:171:10:5.52%:88,83,4,6
GERM_C25vsCLL642	46.81		chr8	123234158	123234158	G	A	exonic	Spata2l		nonsynonymous SNV	Spata2l:NM_030176:exon3:c.C391T:p.R131C		chr8 123234158 . G A . PASS DP=91;SOMATIC;SS=2;SSC=76;GPV=1E0;SPV=2.1103E-8 GT:GQ:DP:RD:AD:FREQ:DP4 0/0:.:44:44:0:0%:22,22,0,0 0/1:.:47:25:22:46.81%:13,12,7,15
GERM_C25vsCLL642	40.28		chr13	65036551	65036551	A	C	exonic	Spata31d1c		nonsynonymous SNV	Spata31d1c:NM_001083890:exon4:c.A1906C:p.T636P		chr13 65036551 . A C . PASS DP=154;SOMATIC;SS=2;SSC=109;GPV=1E0;SPV=1.1602E-11 GT:GQ:DP:RD:AD:FREQ:DP4 0/0:.:81:79:0:0%:50,29,0,0 0/1:.:73:43:29:40.28%:19,24,18,11
GERM_C25vsCLL642	72.55		chr10	86850861	86850861	C	T	exonic	Stab2		nonsynonymous SNV	Stab2:NM_138673:exon62:c.G6818A:p.C2273Y		chr10 86850861 . C T . PASS DP=84;SOMATIC;SS=2;SSC=118;GPV=1E0;SPV=1.3884E-12 GT:GQ:DP:RD:AD:FREQ:DP4 0/0:.:33:33:0:0%:17,16,0,0 0/1:.:51:14:37:72.55%:8,6,24,13
GERM_C25vsCLL642	37.76		chrX	74202620	74202620	G	A	exonic	Tktl1		nonsynonymous SNV	Tktl1:NM_031379:exon9:c.G1273A:p.V425I		chrX 74202620 . G A . PASS DP=184;SOMATIC;SS=2;SSC=116;GPV=1E0;SPV=2.2585E-12 GT:GQ:DP:RD:AD:FREQ:DP4 0/0:.:85:84:0:0%:46,38,0,0 0/1:.:99:61:37:37.76%:35,26,23,14
GERM_C25vsCLL642	61.11		chr3	84208355	84208355	C	T	exonic	Trim2		nonsynonymous SNV	Trim2:NM_001271725:exon3:c.G269A:p.R90H,Trim2:NM_001271726:exon3:c.G191A:p.R64H,Trim2:NM_001271727:exon3:c.G191A:p.R64H,Trim2:NM_001271728:exon3:c.G191A:p.R64H,Trim2:NM_030706:exon3:c.G242A:p.R81H		chr3 84208355 . C T . PASS DP=47;SOMATIC;SS=2;SSC=57;GPV=1E0;SPV=1.8272E-6 GT:GQ:DP:RD:AD:FREQ:DP4 0/0:.:29:29:0:0%:16,13,0,0 0/1:.:18:7:11:61.11%:4,3,5,6
GERM_C25vsCLL642	53.57		chr8	22577590	22577590	G	A	exonic	Vdac3		nonsynonymous SNV	Vdac3:NM_001198998:exon9:c.C776T:p.T259I,Vdac3:NM_011696:exon9:c.C773T:p.T258I		chr8 22577590 . G A . PASS DP=177;SOMATIC;SS=2;SSC=151;GPV=1E0;SPV=6.3681E-16 GT:GQ:DP:RD:AD:FREQ:DP4 0/0:.:64:63:0:0%:18,45,0,0 0/1:.:113:52:60:53.57%:15,37,17,43
GERM_C25vsCLL642	10.27	manually called	chr9	109386722	109386722	G	A	exonic	Fbxw22		stopgain	Fbxw22:NM_001014395:exon5:c.C457T:p.Q153X		chr9 109386722 . G A . PASS DP=392;SOMATIC;SS=2;SSC=57;GPV=1E0;SPV=1.6383E-6 GT:GQ:DP:RD:AD:FREQ:DP4 0/0:.:167:167:0:0%:95,72,0,0 0/1:.:225:201:23:10.27%:98,103,13,10
GERM_C25vsCLL642	43.08		chrX	69856757	69856757	T	C	exonic	Aff2		synonymous SNV	Aff2:NM_008032:exon16:c.T3355C:p.L1119L		chrX 69856757 . T C . PASS DP=116;SOMATIC;SS=2;SSC=84;GPV=1E0;SPV=3.2757E-9 GT:GQ:DP:RD:AD:FREQ:DP4 0/0:.:51:51:0:0%:34,17,0,0 0/1:.:65:37:28:43.08%:14,23,8,20
GERM_C25vsCLL642	27.96		chr15	78340529	78340529	C	T	exonic	Csf2rb		synonymous SNV	Csf2rb:NM_007780:exon5:c.C486T:p.A162A		chr15 78340529 . C T . PASS DP=169;SOMATIC;SS=2;SSC=75;GPV=1E0;SPV=2.8636E-8 GT:GQ:DP:RD:AD:FREQ:DP4 0/0:.:76:76:0:0%:40,36,0,0 0/1:.:93:67:26:27.96%:41,26,17,9
GERM_C25vsCLL642	40		chr4	91311597	91311597	C	A	exonic	Elavl2		synonymous SNV	Elavl2:NM_001347149:exon2:c.G48T:p.S16S		chr4 91311597 . C A . PASS DP=109;SOMATIC;SS=2;SSC=79;GPV=1E0;SPV=1.0536E-8 GT:GQ:DP:RD:AD:FREQ:DP4 0/0:.:69:69:0:0%:47,22,0,0 0/1:.:40:24:16:40%:14,10,8,8
GERM_C25vsCLL642	47.83		chr6	137512244	137512244	C	T	exonic	Eps8		synonymous SNV	Eps8:NM_001271589:exon6:c.G375A:p.L125L,Eps8:NM_001271587:exon13:c.G1233A:p.L411L,Eps8:NM_001271588:exon13:c.G1155A:p.L385L,Eps8:NM_001271595:exon13:c.G1155A:p.L385L,Eps8:NM_007945:exon14:c.G1155A:p.L385L		chr6 137512244 . C T . PASS DP=85;SOMATIC;SS=2;SSC=72;GPV=1E0;SPV=6.2416E-8 GT:GQ:DP:RD:AD:FREQ:DP4 0/0:.:39:39:0:0%:23,16,0,0 0/1:.:46:24:22:47.83%:11,13,14,8
GERM_C25vsCLL642	25.58		chr3	53547758	53547758	G	A	exonic	Frem2		synonymous SNV	Frem2:NM_172862:exon9:c.C6396T:p.D2132D		chr3 53547758 . G A . PASS DP=89;SOMATIC;SS=2;SSC=38;GPV=1E0;SPV=1.575E-4 GT:GQ:DP:RD:AD:FREQ:DP4 0/0:.:46:46:0:0%:24,22,0,0 0/1:.:43:32:11:25.58%:10,22,6,5
GERM_C25vsCLL642	38.6		chr3	76482316	76482316	G	T	exonic	Fstl5		synonymous SNV	Fstl5:NM_001253719:exon7:c.G819T:p.V273V,Fstl5:NM_178673:exon7:c.G819T:p.V273V		chr3 76482316 . G T . PASS DP=127;SOMATIC;SS=2;SSC=87;GPV=1E0;SPV=1.7028E-9 GT:GQ:DP:RD:AD:FREQ:DP4 0/0:.:70:69:0:0%:35,34,0,0 0/1:.:57:35:22:38.6%:21,14,9,13
GERM_C25vsCLL642	43.48		chrX	152798401	152798401	A	C	exonic	Gpr143		synonymous SNV	Gpr143:NM_010951:exon8:c.A909C:p.G303G		chrX 152798401 . A C . PASS DP=89;SOMATIC;SS=2;SSC=68;GPV=1E0;SPV=1.4144E-7 GT:GQ:DP:RD:AD:FREQ:DP4 0/0:.:43:43:0:0%:28,15,0,0 0/1:.:46:26:20:43.48%:17,9,15,5
GERM_C25vsCLL642	31.87		chr18	37686434	37686434	A	G	exonic	Pcdhga4		synonymous SNV	Pcdhga4:NM_033587:exon1:c.A1035G:p.E345E		chr18 37686434 . A G . PASS DP=162;SOMATIC;SS=2;SSC=82;GPV=1E0;SPV=5.1961E-9 GT:GQ:DP:RD:AD:FREQ:DP4 0/0:.:71:71:0:0%:53,18,0,0 0/1:.:91:62:29:31.87%:33,29,16,13
GERM_C25vsCLL642	5	manually called	chr13	27808440	27808440	G	A	exonic	Prl2a1		synonymous SNV	Prl2a1:NM_019991:exon5:c.G546A:p.L182L		chr13 27808440 . G A . PASS DP=71;SOMATIC;SS=2;SSC=5;GPV=1E0;SPV=3.1388E-1 GT:GQ:DP:RD:AD:FREQ:DP4 0/0:.:31:31:0:0%:1,30,0,0 0/1:.:40:38:2:5%:0,38,0,2
GERM_C25vsCLL642	46.88		chr12	104008479	104008479	G	T	exonic	Serpina9		synonymous SNV	Serpina9:NM_027997:exon2:c.C414A:p.L138L		chr12 104008479 . G T . PASS DP=69;SOMATIC;SS=2;SSC=60;GPV=1E0;SPV=9.9796E-7 GT:GQ:DP:RD:AD:FREQ:DP4 0/0:.:37:37:0:0%:21,16,0,0 0/1:.:32:17:15:46.88%:5,12,4,11
GERM_C25vsCLL642	47.66		chr19	55189609	55189609	G	A	exonic	Tectb		synonymous SNV	Tectb:NM_009348:exon5:c.G531A:p.T177T		chr19 55189609 . G A . PASS DP=239;SOMATIC;SS=2;SSC=201;GPV=1E0;SPV=7.0223E-21 GT:GQ:DP:RD:AD:FREQ:DP4 0/0:.:110:109:0:0%:73,36,0,0 0/1:.:129:67:61:47.66%:33,34,29,32
GERM_C25vsCLL642	36.97		chr10	105370011	105370011	G	A	exonic	Tmtc2		synonymous SNV	Tmtc2:NM_177368:exon3:c.C1422T:p.N474N		chr10 105370011 . G A . PASS DP=221;SOMATIC;SS=2;SSC=137;GPV=1E0;SPV=1.9471E-14 GT:GQ:DP:RD:AD:FREQ:DP4 0/0:.:101:101:0:0%:60,41,0,0 0/1:.:120:75:44:36.97%:49,26,23,21
GERM_C25vsCLL642	5.92	manually called	chr7	23754486	23754486	C	T	exonic	Vmn1r174		synonymous SNV	Vmn1r174:NM_207548:exon1:c.C576T:p.H192H		chr7 23754486 . C T . PASS DP=330;SOMATIC;SS=2;SSC=29;GPV=1E0;SPV=1.1195E-3 GT:GQ:DP:RD:AD:FREQ:DP4 0/0:.:161:160:0:0%:75,85,0,0 0/1:.:169:159:10:5.92%:76,83,6,4
GERM_C25vsCLL642	52.94		chrX	164248991	164248991	C	T	intronic	Bmx					chrX 164248991 . C T . PASS DP=181;SOMATIC;SS=2;SSC=170;GPV=1E0;SPV=9.1452E-18 GT:GQ:DP:RD:AD:FREQ:DP4 0/0:.:78:78:0:0%:62,16,0,0 0/1:.:103:48:54:52.94%:37,11,38,16
GERM_C25vsCLL642	37.08		chr1	100141145	100141145	C	T	intronic	Cntnap5b					chr1 100141145 . C T . PASS DP=161;SOMATIC;SS=2;SSC=85;GPV=1E0;SPV=2.8854E-9 GT:GQ:DP:RD:AD:FREQ:DP4 0/0:.:71:70:1:1.41%:68,2,1,0 0/1:.:90:56:33:37.08%:51,5,31,2
GERM_C25vsCLL642	53.75		chr16	22011559	22011559	C	A	intronic	Senp2					chr16 22011559 . C A . PASS DP=315;SOMATIC;SS=2;SSC=255;GPV=1E0;SPV=1.0163E-32 GT:GQ:DP:RD:AD:FREQ:DP4 0/0:.:154:154:0:0%:83,71,0,0 0/1:.:161:74:86:53.75%:37,37,48,38
GERM_C25vsCLL642	40.22		chr16	55816161	55816161	A	C	intronic	Nfkbiz					chr16 55816161 . A C . PASS DP=172;SOMATIC;SS=2;SSC=119;GPV=1E0;SPV=1.2348E-12 GT:GQ:DP:RD:AD:FREQ:DP4 0/0:.:80:80:0:0%:24,56,0,0 0/1:.:92:55:37:40.22%:7,48,6,31
GERM_C25vsCLL642	43.64		chr9	48743427	48743427	C	T	intronic	Zbtb16					chr9 48743427 . C T . PASS DP=113;SOMATIC;SS=2;SSC=87;GPV=1E0;SPV=1.846E-9 GT:GQ:DP:RD:AD:FREQ:DP4 0/0:.:57:56:0:0%:49,7,0,0 0/1:.:56:31:24:43.64%:29,2,15,9
GERM_C25vsCLL642	24.5		chr15	3280931	3280931	T	C	intronic	Ccdc152					chr15 3280931 . T C . PASS DP=349;SOMATIC;SS=2;SSC=50;GPV=1E0;SPV=8.709E-6 GT:GQ:DP:RD:AD:FREQ:DP4 0/0:.:45:45:0:0%:42,3,0,0 0/1:.:304:228:74:24.5%:211,17,67,7
GERM_C25vsCLL642	36.56		chr17	20360533	20360533	A	G	intronic	Vmn2r107					chr17 20360533 . A G . PASS DP=292;SOMATIC;SS=2;SSC=107;GPV=1E0;SPV=1.599E-11 GT:GQ:DP:RD:AD:FREQ:DP4 0/0:.:64:64:0:0%:3,61,0,0 0/1:.:228:144:83:36.56%:3,141,1,82
GERM_C25vsCLL642	29.1		chr10	33158326	33158326	T	C	intronic	Trdn					chr10 33158326 . T C . PASS DP=233;SOMATIC;SS=2;SSC=55;GPV=1E0;SPV=2.8229E-6 GT:GQ:DP:RD:AD:FREQ:DP4 0/0:.:42:42:0:0%:13,29,0,0 0/1:.:191:134:55:29.1%:9,125,11,44
GERM_C25vsCLL642	49.23		chr17	68455823	68455823	G	T	intronic	L3mbtl4					chr17 68455823 . G T . PASS DP=111;SOMATIC;SS=2;SSC=91;GPV=1E0;SPV=6.7723E-10 GT:GQ:DP:RD:AD:FREQ:DP4 0/0:.:45:45:0:0%:6,39,0,0 0/1:.:66:33:32:49.23%:3,30,1,31
GERM_C25vsCLL642	55.56		chr2	156537127	156537127	T	C	intronic	Epb41l1					chr2 156537127 . T C . PASS DP=65;SOMATIC;SS=2;SSC=70;GPV=1E0;SPV=8.3828E-8 GT:GQ:DP:RD:AD:FREQ:DP4 0/0:.:38:38:0:0%:11,27,0,0 0/1:.:27:12:15:55.56%:1,11,1,14
GERM_C25vsCLL642	45.45		chr14	31535478	31535478	T	G	intronic	Colq					chr14 31535478 . T G . PASS DP=23;SOMATIC;SS=2;SSC=18;GPV=1E0;SPV=1.373E-2 GT:GQ:DP:RD:AD:FREQ:DP4 0/0:.:12:12:0:0%:11,1,0,0 0/1:.:11:6:5:45.45%:6,0,5,0
GERM_C25vsCLL642	35.71		chr19	41238888	41238888	C	A	intronic	Tm9sf3					chr19 41238888 . C A . PASS DP=53;SOMATIC;SS=2;SSC=31;GPV=1E0;SPV=6.7301E-4 GT:GQ:DP:RD:AD:FREQ:DP4 0/0:.:25:25:0:0%:10,15,0,0 0/1:.:28:18:10:35.71%:6,12,1,9
GERM_C25vsCLL642	57.14		chr5	124734397	124734397	A	C	intronic	Dnah10					chr5 124734397 . A C . PASS DP=24;SOMATIC;SS=2;SSC=23;GPV=1E0;SPV=4.0831E-3 GT:GQ:DP:RD:AD:FREQ:DP4 0/0:.:10:10:0:0%:10,0,0,0 0/1:.:14:6:8:57.14%:6,0,7,1
GERM_C25vsCLL642	53.57		chr16	85025297	85025297	A	G	intronic	App					chr16 85025297 . A G . PASS DP=41;SOMATIC;SS=2;SSC=32;GPV=1E0;SPV=5.9027E-4 GT:GQ:DP:RD:AD:FREQ:DP4 0/0:.:13:13:0:0%:12,1,0,0 0/1:.:28:13:15:53.57%:13,0,15,0
GERM_C25vsCLL642	40.4		chr10	100615137	100615137	T	C	intronic	1700017N19Rik					chr10 100615137 . T C . PASS DP=139;SOMATIC;SS=2;SSC=71;GPV=1E0;SPV=6.5313E-8 GT:GQ:DP:RD:AD:FREQ:DP4 0/0:.:40:40:0:0%:38,2,0,0 0/1:.:99:59:40:40.4%:59,0,40,0
GERM_C25vsCLL642	33.33		chr10	74385782	74385782	G	A	intronic	Pcdh15					chr10 74385782 . G A . PASS DP=35;SOMATIC;SS=2;SSC=20;GPV=1E0;SPV=9.2505E-3 GT:GQ:DP:RD:AD:FREQ:DP4 0/0:.:20:20:0:0%:20,0,0,0 0/1:.:15:10:5:33.33%:10,0,4,1
GERM_C25vsCLL642	62.5		chr2	82123327	82123327	G	A	intronic	Zfp804a					chr2 82123327 . G A . PASS DP=19;SOMATIC;SS=2;SSC=23;GPV=1E0;SPV=4.816E-3 GT:GQ:DP:RD:AD:FREQ:DP4 0/0:.:11:11:0:0%:1,10,0,0 0/1:.:8:3:5:62.5%:0,3,0,5
GERM_C25vsCLL642	49.06		chr2	79888005	79888005	A	G	intronic	Pde1a					chr2 79888005 . A G . PASS DP=75;SOMATIC;SS=2;SSC=48;GPV=1E0;SPV=1.4733E-5 GT:GQ:DP:RD:AD:FREQ:DP4 0/0:.:21:21:0:0%:0,21,0,0 0/1:.:54:27:26:49.06%:0,27,0,26
GERM_C25vsCLL642	46.67		chr4	60085719	60085719	G	A	intronic	Mup15					chr4 60085719 . G A . PASS DP=109;SOMATIC;SS=2;SSC=71;GPV=1E0;SPV=6.9661E-8 GT:GQ:DP:RD:AD:FREQ:DP4 0/0:.:34:34:0:0%:32,2,0,0 0/1:.:75:40:35:46.67%:40,0,34,1
GERM_C25vsCLL642	45		chr7	133961053	133961053	G	A	intronic	Adam12					chr7 133961053 . G A . PASS DP=41;SOMATIC;SS=2;SSC=33;GPV=1E0;SPV=4.7942E-4 GT:GQ:DP:RD:AD:FREQ:DP4 0/0:.:21:21:0:0%:18,3,0,0 0/1:.:20:11:9:45%:11,0,7,2
GERM_C25vsCLL642	28.57		chr14	101474958	101474958	G	A	intronic	Tbc1d4					chr14 101474958 . G A . PASS DP=33;SOMATIC;SS=2;SSC=13;GPV=1E0;SPV=4.8994E-2 GT:GQ:DP:RD:AD:FREQ:DP4 0/0:.:12:12:0:0%:12,0,0,0 0/1:.:21:15:6:28.57%:15,0,6,0
GERM_C25vsCLL642	45.61		chr11	101987255	101987255	G	A	intronic	1700006E09Rik					chr11 101987255 . G A . PASS DP=120;SOMATIC;SS=2;SSC=100;GPV=1E0;SPV=8.0113E-11 GT:GQ:DP:RD:AD:FREQ:DP4 0/0:.:63:63:0:0%:29,34,0,0 0/1:.:57:31:26:45.61%:15,16,4,22
GERM_C25vsCLL642	36.8		chr6	129992772	129992772	G	T	intronic	Klra15;Klra22					chr6 129992772 . G T . PASS DP=208;SOMATIC;SS=2;SSC=119;GPV=1E0;SPV=1.0733E-12 GT:GQ:DP:RD:AD:FREQ:DP4 0/0:.:83:83:0:0%:78,5,0,0 0/1:.:125:79:46:36.8%:53,26,35,11
GERM_C25vsCLL642	47.32		chr7	8483816	8483816	G	A	intronic	Vmn2r45					chr7 8483816 . G A . PASS DP=159;SOMATIC;SS=2;SSC=102;GPV=1E0;SPV=5.5385E-11 GT:GQ:DP:RD:AD:FREQ:DP4 0/0:.:47:47:0:0%:2,45,0,0 0/1:.:112:59:53:47.32%:5,54,2,51
GERM_C25vsCLL642	14.04		chr6	23052168	23052168	A	-	UTR3	Ptprz1	NM_001311064:c.*56delA;NM_001081306:c.*56delA				chr6 23052167 . GA G . PASS DP=120;SOMATIC;SS=2;SSC=18;GPV=1E0;SPV=1.4908E-2 GT:GQ:DP:RD:AD:FREQ:DP4 0/0:.:61:57:1:1.72%:23,34,0,1 0/1:.:59:49:8:14.04%:19,30,4,4
GERM_C25vsCLL642	41.43		chr2	65460522	65460522	A	T	UTR3	Scn3a	NM_018732:c.*35T>A				chr2 65460522 . A T . PASS DP=93;SOMATIC;SS=2;SSC=44;GPV=1E0;SPV=3.9278E-5 GT:GQ:DP:RD:AD:FREQ:DP4 0/0:.:23:23:0:0%:23,0,0,0 0/1:.:70:41:29:41.43%:41,0,28,1
GERM_C25vsCLL642	29.41		chr5	65892383	65892383	A	C	UTR5	Rhoh	NM_001081105:c.-6A>C				chr5 65892383 . A C . PASS DP=48;SOMATIC;SS=2;SSC=24;GPV=1E0;SPV=3.6138E-3 GT:GQ:DP:RD:AD:FREQ:DP4 0/0:.:31:31:0:0%:24,7,0,0 0/1:.:17:12:5:29.41%:12,0,4,1
GERM_C25vsTX_Q67	13.7		chr9	38180002	38180002	A	-	exonic	Olfr891		frameshift deletion	Olfr891:NM_146478:exon1:c.820delT:p.C274fs		chr9 38180001 . CA C . PASS DP=164;SOMATIC;SS=2;SSC=36;GPV=1E0;SPV=2.4044E-4 GT:GQ:DP:RD:AD:FREQ:DP4 0/0:.:90:89:0:0%:69,20,0,0 0/1:.:74:63:10:13.7%:51,12,8,2
GERM_C25vsTX_Q67	33.33		chr1	125572485	125572485	-	T	exonic	Slc35f5		frameshift insertion	Slc35f5:NM_028787:exon7:c.736dupT:p.S245fs		chr1 125572485 . C CT . PASS DP=132;SOMATIC;SS=2;SSC=45;GPV=1E0;SPV=3.0684E-5 GT:GQ:DP:RD:AD:FREQ:DP4 0/0:.:61:58:3:4.92%:26,32,2,1 0/1:.:71:46:23:33.33%:20,26,6,17
GERM_C25vsTX_Q67	35.29	manually called	chr18	9858675	9858675	C	A	exonic	Colec12		nonsynonymous SNV	Colec12:NM_130449:exon6:c.C1457A:p.T486K		chr18 9858675 . C A . PASS DP=26;SOMATIC;SS=2;SSC=12;GPV=1E0;SPV=5.3755E-2 GT:GQ:DP:RD:AD:FREQ:DP4 0/0:.:9:9:0:0%:4,5,0,0 0/1:.:17:11:6:35.29%:8,3,1,5
GERM_C25vsTX_Q67	18.37	manually called	chr6	40418563	40418563	C	T	exonic	E330009J07Rik		nonsynonymous SNV	E330009J07Rik:NM_175528:exon4:c.G610A:p.G204R		chr6 40418563 . C T . PASS DP=121;SOMATIC;SS=2;SSC=37;GPV=1E0;SPV=1.9647E-4 GT:GQ:DP:RD:AD:FREQ:DP4 0/0:.:72:71:0:0%:27,44,0,0 0/1:.:49:40:9:18.37%:16,24,6,3
GERM_C25vsTX_Q67	8.94	manually called	chr15	54887584	54887584	C	A	exonic	Enpp2		nonsynonymous SNV	Enpp2:NM_001136077:exon9:c.G799T:p.G267W,Enpp2:NM_001285994:exon9:c.G799T:p.G267W,Enpp2:NM_001285995:exon9:c.G799T:p.G267W,Enpp2:NM_015744:exon9:c.G799T:p.G267W		chr15 54887584 . C A . PASS DP=232;SOMATIC;SS=2;SSC=31;GPV=1E0;SPV=7.4673E-4 GT:GQ:DP:RD:AD:FREQ:DP4 0/0:.:109:109:0:0%:62,47,0,0 0/1:.:123:112:11:8.94%:71,41,5,6
GERM_C25vsTX_Q67	9.76	manually called	chr15	54887586	54887586	T	A	exonic	Enpp2		nonsynonymous SNV	Enpp2:NM_001136077:exon9:c.A797T:p.Q266L,Enpp2:NM_001285994:exon9:c.A797T:p.Q266L,Enpp2:NM_001285995:exon9:c.A797T:p.Q266L,Enpp2:NM_015744:exon9:c.A797T:p.Q266L		chr15 54887586 . T A . PASS DP=234;SOMATIC;SS=2;SSC=34;GPV=1E0;SPV=3.4054E-4 GT:GQ:DP:RD:AD:FREQ:DP4 0/0:.:111:111:0:0%:61,50,0,0 0/1:.:123:111:12:9.76%:70,41,5,7
GERM_C25vsTX_Q67	17.14	manually called	chr12	16706205	16706205	G	A	exonic	Greb1		nonsynonymous SNV	Greb1:NM_001252071:exon16:c.C2345T:p.A782V,Greb1:NM_015764:exon18:c.C2429T:p.A810V		chr12 16706205 . G A . PASS DP=79;SOMATIC;SS=2;SSC=22;GPV=1E0;SPV=5.8395E-3 GT:GQ:DP:RD:AD:FREQ:DP4 0/0:.:44:44:0:0%:26,18,0,0 0/1:.:35:29:6:17.14%:18,11,3,3
GERM_C25vsTX_Q67	15.38	manually called	chr17	10597155	10597155	T	C	exonic	Pacrg		nonsynonymous SNV	Pacrg:NM_027032:exon3:c.A370G:p.N124D		chr17 10597155 . T C . PASS DP=139;SOMATIC;SS=2;SSC=34;GPV=1E0;SPV=3.3606E-4 GT:GQ:DP:RD:AD:FREQ:DP4 0/0:.:74:74:0:0%:56,18,0,0 0/1:.:65:55:10:15.38%:37,18,5,5
GERM_C25vsTX_Q67	12.24	manually called	chr9	98857172	98857172	G	T	exonic	Prr23a2		nonsynonymous SNV	Prr23a2:NM_001134661:exon1:c.G582T:p.E194D		chr9 98857172 . G T . PASS DP=106;SOMATIC;SS=2;SSC=20;GPV=1E0;SPV=8.1973E-3 GT:GQ:DP:RD:AD:FREQ:DP4 0/0:.:57:57:0:0%:43,14,0,0 0/1:.:49:43:6:12.24%:25,18,4,2
GERM_C25vsTX_Q67	15.22	manually called	chr15	78572611	78572611	C	T	exonic	Rac2		nonsynonymous SNV	Rac2:NM_009008:exon1:c.G35A:p.G12E		chr15 78572611 . C T . PASS DP=95;SOMATIC;SS=2;SSC=22;GPV=1E0;SPV=5.2291E-3 GT:GQ:DP:RD:AD:FREQ:DP4 0/0:.:49:48:0:0%:38,10,0,0 0/1:.:46:39:7:15.22%:24,15,3,4
GERM_C25vsTX_Q67	18.98	manually called	chr3	15410492	15410492	T	C	exonic	Sirpb1a		nonsynonymous SNV	Sirpb1a:NM_001002898:exon4:c.A982G:p.T328A		chr3 15410492 . T C . PASS DP=306;SOMATIC;SS=2;SSC=97;GPV=1E0;SPV=1.994E-10 GT:GQ:DP:RD:AD:FREQ:DP4 0/0:.:169:169:0:0%:92,77,0,0 0/1:.:137:111:26:18.98%:72,39,13,13
GERM_C25vsTX_Q67	15.38	manually called	chr2	165517721	165517721	G	T	exonic	Slc2a10		nonsynonymous SNV	Slc2a10:NM_130451:exon4:c.G1504T:p.A502S		chr2 165517721 . G T . PASS DP=59;SOMATIC;SS=2;SSC=14;GPV=1E0;SPV=3.5237E-2 GT:GQ:DP:RD:AD:FREQ:DP4 0/0:.:32:32:0:0%:12,20,0,0 0/1:.:27:22:4:15.38%:12,10,2,2
GERM_C25vsTX_Q67	47.5		chr17	24328659	24328659	C	T	exonic	Abca17		nonsynonymous SNV	Abca17:NM_001031621:exon5:c.G740A:p.G247E		chr17 24328659 . C T . PASS DP=77;SOMATIC;SS=2;SSC=65;GPV=1E0;SPV=2.5856E-7 GT:GQ:DP:RD:AD:FREQ:DP4 0/0:.:37:37:0:0%:21,16,0,0 0/1:.:40:21:19:47.5%:9,12,12,7
GERM_C25vsTX_Q67	21.88		chr14	54267768	54267768	G	C	exonic	Abhd4		nonsynonymous SNV	Abhd4:NM_001205181:exon7:c.G868C:p.E290Q,Abhd4:NM_134076:exon7:c.G979C:p.E327Q		chr14 54267768 . G C . PASS DP=59;SOMATIC;SS=2;SSC=20;GPV=1E0;SPV=9.8662E-3 GT:GQ:DP:RD:AD:FREQ:DP4 0/0:.:27:27:0:0%:26,1,0,0 0/1:.:32:25:7:21.88%:21,4,5,2
GERM_C25vsTX_Q67	31.58		chrX	83905114	83905114	T	A	exonic	Dmd		nonsynonymous SNV	Dmd:NM_007868:exon35:c.T5018A:p.L1673Q		chrX 83905114 . T A . PASS DP=45;SOMATIC;SS=2;SSC=24;GPV=1E0;SPV=3.3311E-3 GT:GQ:DP:RD:AD:FREQ:DP4 0/0:.:26:26:0:0%:0,26,0,0 0/1:.:19:13:6:31.58%:0,13,0,6
GERM_C25vsTX_Q67	37.66		chr4	22433686	22433686	G	A	exonic	Fbxl4		nonsynonymous SNV	Fbxl4:NM_172988:exon9:c.G1822A:p.A608T		chr4 22433686 . G A . PASS DP=170;SOMATIC;SS=2;SSC=115;GPV=1E0;SPV=3.0588E-12 GT:GQ:DP:RD:AD:FREQ:DP4 0/0:.:93:93:0:0%:48,45,0,0 0/1:.:77:48:29:37.66%:23,25,13,16
GERM_C25vsTX_Q67	25.49		chr2	25898419	25898419	C	T	exonic	Kcnt1		nonsynonymous SNV	Kcnt1:NM_001302351:exon11:c.C1085T:p.A362V,Kcnt1:NM_001145403:exon12:c.C1067T:p.A356V,Kcnt1:NM_175462:exon12:c.C1127T:p.A376V		chr2 25898419 . C T . PASS DP=85;SOMATIC;SS=2;SSC=31;GPV=1E0;SPV=6.4464E-4 GT:GQ:DP:RD:AD:FREQ:DP4 0/0:.:34:34:0:0%:16,18,0,0 0/1:.:51:38:13:25.49%:22,16,7,6
GERM_C25vsTX_Q67	35.56		chr3	56031497	56031497	G	T	exonic	Nbea		nonsynonymous SNV	Nbea:NM_030595:exon16:c.C2169A:p.H723Q		chr3 56031497 . G T . PASS DP=190;SOMATIC;SS=2;SSC=119;GPV=1E0;SPV=1.2101E-12 GT:GQ:DP:RD:AD:FREQ:DP4 0/0:.:100:100:0:0%:59,41,0,0 0/1:.:90:58:32:35.56%:35,23,22,10
GERM_C25vsTX_Q67	22.58		chr2	127740965	127740965	G	A	exonic	Nphp1		nonsynonymous SNV	Nphp1:NM_001291012:exon20:c.C2024T:p.S675L,Nphp1:NM_001291013:exon20:c.C2021T:p.S674L,Nphp1:NM_016902:exon20:c.C2027T:p.S676L		chr2 127740965 . G A . PASS DP=58;SOMATIC;SS=2;SSC=20;GPV=1E0;SPV=8.7456E-3 GT:GQ:DP:RD:AD:FREQ:DP4 0/0:.:27:27:0:0%:14,13,0,0 0/1:.:31:24:7:22.58%:13,11,2,5
GERM_C25vsTX_Q67	22.41		chr8	77558960	77558960	C	G	exonic	Prmt9		nonsynonymous SNV	Prmt9:NM_001081240:exon3:c.C420G:p.N140K		chr8 77558960 . C G . PASS DP=120;SOMATIC;SS=2;SSC=43;GPV=1E0;SPV=4.0405E-5 GT:GQ:DP:RD:AD:FREQ:DP4 0/0:.:62:61:0:0%:42,19,0,0 0/1:.:58:45:13:22.41%:27,18,10,3
GERM_C25vsTX_Q67	29.79		chr12	29984547	29984547	C	T	exonic	Pxdn		nonsynonymous SNV	Pxdn:NM_181395:exon7:c.C670T:p.R224C		chr12 29984547 . C T . PASS DP=75;SOMATIC;SS=2;SSC=32;GPV=1E0;SPV=6.0936E-4 GT:GQ:DP:RD:AD:FREQ:DP4 0/0:.:28:28:0:0%:13,15,0,0 0/1:.:47:33:14:29.79%:12,21,7,7
GERM_C25vsTX_Q67	26.67		chr8	123234158	123234158	G	A	exonic	Spata2l		nonsynonymous SNV	Spata2l:NM_030176:exon3:c.C391T:p.R131C		chr8 123234158 . G A . PASS DP=89;SOMATIC;SS=2;SSC=39;GPV=1E0;SPV=1.2116E-4 GT:GQ:DP:RD:AD:FREQ:DP4 0/0:.:44:44:0:0%:22,22,0,0 0/1:.:45:33:12:26.67%:18,15,7,5
GERM_C25vsTX_Q67	27.59		chr13	65036551	65036551	A	C	exonic	Spata31d1c		nonsynonymous SNV	Spata31d1c:NM_001083890:exon4:c.A1906C:p.T636P		chr13 65036551 . A C . PASS DP=139;SOMATIC;SS=2;SSC=65;GPV=1E0;SPV=2.7014E-7 GT:GQ:DP:RD:AD:FREQ:DP4 0/0:.:81:79:0:0%:50,29,0,0 0/1:.:58:42:16:27.59%:25,17,10,6
GERM_C25vsTX_Q67	75.56		chr10	86850861	86850861	C	T	exonic	Stab2		nonsynonymous SNV	Stab2:NM_138673:exon62:c.G6818A:p.C2273Y		chr10 86850861 . C T . PASS DP=78;SOMATIC;SS=2;SSC=121;GPV=1E0;SPV=7.0347E-13 GT:GQ:DP:RD:AD:FREQ:DP4 0/0:.:33:33:0:0%:17,16,0,0 1/1:.:45:11:34:75.56%:10,1,18,16
GERM_C25vsTX_Q67	37.5		chr1	19226645	19226645	G	A	exonic	Tfap2b		nonsynonymous SNV	Tfap2b:NM_001025305:exon4:c.G757A:p.V253I,Tfap2b:NM_001286340:exon4:c.G811A:p.V271I,Tfap2b:NM_009334:exon4:c.G811A:p.V271I		chr1 19226645 . G A . PASS DP=55;SOMATIC;SS=2;SSC=36;GPV=1E0;SPV=2.0563E-4 GT:GQ:DP:RD:AD:FREQ:DP4 0/0:.:31:31:0:0%:12,19,0,0 0/1:.:24:15:9:37.5%:5,10,2,7
GERM_C25vsTX_Q67	26.76		chrX	74202620	74202620	G	A	exonic	Tktl1		nonsynonymous SNV	Tktl1:NM_031379:exon9:c.G1273A:p.V425I		chrX 74202620 . G A . PASS DP=156;SOMATIC;SS=2;SSC=70;GPV=1E0;SPV=8.0561E-8 GT:GQ:DP:RD:AD:FREQ:DP4 0/0:.:85:84:0:0%:46,38,0,0 0/1:.:71:52:19:26.76%:26,26,14,5
GERM_C25vsTX_Q67	30.77		chr9	111392202	111392202	A	G	exonic	Trank1		nonsynonymous SNV	Trank1:NM_001164659:exon20:c.A8006G:p.E2669G		chr9 111392202 . A G . PASS DP=26;SOMATIC;SS=2;SSC=13;GPV=1E0;SPV=4.7826E-2 GT:GQ:DP:RD:AD:FREQ:DP4 0/0:.:13:13:0:0%:12,1,0,0 0/1:.:13:9:4:30.77%:8,1,3,1
GERM_C25vsTX_Q67	48.28		chr3	84208355	84208355	C	T	exonic	Trim2		nonsynonymous SNV	Trim2:NM_001271725:exon3:c.G269A:p.R90H,Trim2:NM_001271726:exon3:c.G191A:p.R64H,Trim2:NM_001271727:exon3:c.G191A:p.R64H,Trim2:NM_001271728:exon3:c.G191A:p.R64H,Trim2:NM_030706:exon3:c.G242A:p.R81H		chr3 84208355 . C T . PASS DP=58;SOMATIC;SS=2;SSC=51;GPV=1E0;SPV=7.6466E-6 GT:GQ:DP:RD:AD:FREQ:DP4 0/0:.:29:29:0:0%:16,13,0,0 0/1:.:29:15:14:48.28%:9,6,8,6
GERM_C25vsTX_Q67	38.6		chr8	22577590	22577590	G	A	exonic	Vdac3		nonsynonymous SNV	Vdac3:NM_001198998:exon9:c.C776T:p.T259I,Vdac3:NM_011696:exon9:c.C773T:p.T258I		chr8 22577590 . G A . PASS DP=121;SOMATIC;SS=2;SSC=82;GPV=1E0;SPV=5.527E-9 GT:GQ:DP:RD:AD:FREQ:DP4 0/0:.:64:63:0:0%:18,45,0,0 0/1:.:57:35:22:38.6%:10,25,7,15
GERM_C25vsTX_Q67	39.13		chr13	74277631	74277631	G	A	exonic	Ahrr		stopgain	Ahrr:NM_009644:exon3:c.C244T:p.Q82X		chr13 74277631 . G A . PASS DP=48;SOMATIC;SS=2;SSC=33;GPV=1E0;SPV=4.8726E-4 GT:GQ:DP:RD:AD:FREQ:DP4 0/0:.:25:25:0:0%:18,7,0,0 0/1:.:23:14:9:39.13%:12,2,5,4
GERM_C25vsTX_Q67	19.23	manually called	chr13	27808440	27808440	G	A	exonic	Prl2a1		synonymous SNV	Prl2a1:NM_019991:exon5:c.G546A:p.L182L		chr13 27808440 . G A . PASS DP=164;SOMATIC;SS=2;SSC=51;GPV=1E0;SPV=6.6183E-6 GT:GQ:DP:RD:AD:FREQ:DP4 0/0:.:86:86:0:0%:53,33,0,0 0/1:.:78:63:15:19.23%:44,19,10,5
GERM_C25vsTX_Q67	46.94		chrX	69856757	69856757	T	C	exonic	Aff2		synonymous SNV	Aff2:NM_008032:exon16:c.T3355C:p.L1119L		chrX 69856757 . T C . PASS DP=100;SOMATIC;SS=2;SSC=86;GPV=1E0;SPV=2.3464E-9 GT:GQ:DP:RD:AD:FREQ:DP4 0/0:.:51:51:0:0%:34,17,0,0 0/1:.:49:26:23:46.94%:10,16,10,13
GERM_C25vsTX_Q67	22.22		chr15	78340529	78340529	C	T	exonic	Csf2rb		synonymous SNV	Csf2rb:NM_007780:exon5:c.C486T:p.A162A		chr15 78340529 . C T . PASS DP=150;SOMATIC;SS=2;SSC=54;GPV=1E0;SPV=3.7675E-6 GT:GQ:DP:RD:AD:FREQ:DP4 0/0:.:76:76:0:0%:40,36,0,0 0/1:.:74:56:16:22.22%:33,23,12,4
GERM_C25vsTX_Q67	20.63		chr4	91311597	91311597	C	A	exonic	Elavl2		synonymous SNV	Elavl2:NM_001347149:exon2:c.G48T:p.S16S		chr4 91311597 . C A . PASS DP=133;SOMATIC;SS=2;SSC=44;GPV=1E0;SPV=3.2496E-5 GT:GQ:DP:RD:AD:FREQ:DP4 0/0:.:69:69:0:0%:47,22,0,0 0/1:.:64:50:13:20.63%:28,22,7,6
GERM_C25vsTX_Q67	47.06		chr6	137512244	137512244	C	T	exonic	Eps8		synonymous SNV	Eps8:NM_001271589:exon6:c.G375A:p.L125L,Eps8:NM_001271587:exon13:c.G1233A:p.L411L,Eps8:NM_001271588:exon13:c.G1155A:p.L385L,Eps8:NM_001271595:exon13:c.G1155A:p.L385L,Eps8:NM_007945:exon14:c.G1155A:p.L385L		chr6 137512244 . C T . PASS DP=73;SOMATIC;SS=2;SSC=63;GPV=1E0;SPV=4.1807E-7 GT:GQ:DP:RD:AD:FREQ:DP4 0/0:.:39:39:0:0%:23,16,0,0 0/1:.:34:18:16:47.06%:9,9,10,6
GERM_C25vsTX_Q67	20.93		chr3	53547758	53547758	G	A	exonic	Frem2		synonymous SNV	Frem2:NM_172862:exon9:c.C6396T:p.D2132D		chr3 53547758 . G A . PASS DP=89;SOMATIC;SS=2;SSC=30;GPV=1E0;SPV=8.8719E-4 GT:GQ:DP:RD:AD:FREQ:DP4 0/0:.:46:46:0:0%:24,22,0,0 0/1:.:43:34:9:20.93%:17,17,3,6
GERM_C25vsTX_Q67	50.85		chr3	76482316	76482316	G	T	exonic	Fstl5		synonymous SNV	Fstl5:NM_001253719:exon7:c.G819T:p.V273V,Fstl5:NM_178673:exon7:c.G819T:p.V273V		chr3 76482316 . G T . PASS DP=130;SOMATIC;SS=2;SSC=124;GPV=1E0;SPV=3.8344E-13 GT:GQ:DP:RD:AD:FREQ:DP4 0/0:.:70:69:0:0%:35,34,0,0 0/1:.:60:29:30:50.85%:15,14,17,13
GERM_C25vsTX_Q67	27.78		chr4	144373327	144373327	G	T	exonic	Gm13125		synonymous SNV	Gm13125:NM_001115077:exon3:c.C867A:p.S289S		chr4 144373327 . G T . PASS DP=74;SOMATIC;SS=2;SSC=34;GPV=1E0;SPV=3.5382E-4 GT:GQ:DP:RD:AD:FREQ:DP4 0/0:.:38:38:0:0%:14,24,0,0 0/1:.:36:26:10:27.78%:11,15,2,8
GERM_C25vsTX_Q67	21.62		chr4	123492757	123492757	G	A	exonic	Macf1		synonymous SNV	Macf1:NM_001199136:exon26:c.C3348T:p.N1116N,Macf1:NM_001199137:exon26:c.C3348T:p.N1116N		chr4 123492757 . G A . PASS DP=62;SOMATIC;SS=2;SSC=19;GPV=1E0;SPV=1.1419E-2 GT:GQ:DP:RD:AD:FREQ:DP4 0/0:.:25:25:0:0%:11,14,0,0 0/1:.:37:29:8:21.62%:17,12,6,2
GERM_C25vsTX_Q67	36.9		chr18	37686434	37686434	A	G	exonic	Pcdhga4		synonymous SNV	Pcdhga4:NM_033587:exon1:c.A1035G:p.E345E		chr18 37686434 . A G . PASS DP=156;SOMATIC;SS=2;SSC=96;GPV=1E0;SPV=2.4382E-10 GT:GQ:DP:RD:AD:FREQ:DP4 0/0:.:71:71:0:0%:53,18,0,0 0/1:.:85:53:31:36.9%:37,16,20,11
GERM_C25vsTX_Q67	51.72		chr12	104008479	104008479	G	T	exonic	Serpina9		synonymous SNV	Serpina9:NM_027997:exon2:c.C414A:p.L138L		chr12 104008479 . G T . PASS DP=66;SOMATIC;SS=2;SSC=65;GPV=1E0;SPV=2.89E-7 GT:GQ:DP:RD:AD:FREQ:DP4 0/0:.:37:37:0:0%:21,16,0,0 0/1:.:29:14:15:51.72%:7,7,6,9
GERM_C25vsTX_Q67	50.47		chr19	55189609	55189609	G	A	exonic	Tectb		synonymous SNV	Tectb:NM_009348:exon5:c.G531A:p.T177T		chr19 55189609 . G A . PASS DP=217;SOMATIC;SS=2;SSC=204;GPV=1E0;SPV=3.521E-21 GT:GQ:DP:RD:AD:FREQ:DP4 0/0:.:110:109:0:0%:73,36,0,0 0/1:.:107:53:54:50.47%:36,17,35,19
GERM_C25vsTX_Q67	35.85		chr10	105370011	105370011	G	A	exonic	Tmtc2		synonymous SNV	Tmtc2:NM_177368:exon3:c.C1422T:p.N474N		chr10 105370011 . G A . PASS DP=207;SOMATIC;SS=2;SSC=127;GPV=1E0;SPV=1.7022E-13 GT:GQ:DP:RD:AD:FREQ:DP4 0/0:.:101:101:0:0%:60,41,0,0 0/1:.:106:68:38:35.85%:40,28,27,11
GERM_C25vsTX_Q67	22.92		chrX	164248991	164248991	C	T	intronic	Bmx					chrX 164248991 . C T . PASS DP=126;SOMATIC;SS=2;SSC=49;GPV=1E0;SPV=1.1122E-5 GT:GQ:DP:RD:AD:FREQ:DP4 0/0:.:78:78:0:0%:62,16,0,0 0/1:.:48:37:11:22.92%:33,4,9,2
GERM_C25vsTX_Q67	33.33		chr1	100141145	100141145	C	T	intronic	Cntnap5b					chr1 100141145 . C T . PASS DP=136;SOMATIC;SS=2;SSC=66;GPV=1E0;SPV=2.2425E-7 GT:GQ:DP:RD:AD:FREQ:DP4 0/0:.:71:70:1:1.41%:68,2,1,0 0/1:.:65:42:21:33.33%:37,5,20,1
GERM_C25vsTX_Q67	20.48		chr6	128510320	128510320	A	T	intronic	Pzp					chr6 128510320 . A T . PASS DP=165;SOMATIC;SS=2;SSC=54;GPV=1E0;SPV=3.4161E-6 GT:GQ:DP:RD:AD:FREQ:DP4 0/0:.:82:82:0:0%:78,4,0,0 0/1:.:83:66:17:20.48%:62,4,16,1
GERM_C25vsTX_Q67	44.86		chr16	22011559	22011559	C	A	intronic	Senp2					chr16 22011559 . C A . PASS DP=261;SOMATIC;SS=2;SSC=220;GPV=1E0;SPV=8.9201E-23 GT:GQ:DP:RD:AD:FREQ:DP4 0/0:.:154:154:0:0%:83,71,0,0 0/1:.:107:59:48:44.86%:32,27,29,19
GERM_C25vsTX_Q67	29.17		chr17	20360533	20360533	A	G	intronic	Vmn2r107					chr17 20360533 . A G . PASS DP=136;SOMATIC;SS=2;SSC=65;GPV=1E0;SPV=3.1559E-7 GT:GQ:DP:RD:AD:FREQ:DP4 0/0:.:64:64:0:0%:3,61,0,0 0/1:.:72:51:21:29.17%:1,50,0,21
GERM_C25vsTX_Q67	25.86		chr15	3280931	3280931	T	C	intronic	Ccdc152					chr15 3280931 . T C . PASS DP=103;SOMATIC;SS=2;SSC=41;GPV=1E0;SPV=7.2873E-5 GT:GQ:DP:RD:AD:FREQ:DP4 0/0:.:45:45:0:0%:42,3,0,0 0/1:.:58:43:15:25.86%:41,2,14,1
GERM_C25vsTX_Q67	53.62		chr17	68455823	68455823	G	T	intronic	L3mbtl4					chr17 68455823 . G T . PASS DP=114;SOMATIC;SS=2;SSC=104;GPV=1E0;SPV=3.712E-11 GT:GQ:DP:RD:AD:FREQ:DP4 0/0:.:45:45:0:0%:6,39,0,0 0/1:.:69:32:37:53.62%:3,29,3,34
GERM_C25vsTX_Q67	31.58		chr10	100615137	100615137	T	C	intronic	1700017N19Rik					chr10 100615137 . T C . PASS DP=78;SOMATIC;SS=2;SSC=42;GPV=1E0;SPV=6.234E-5 GT:GQ:DP:RD:AD:FREQ:DP4 0/0:.:40:40:0:0%:38,2,0,0 0/1:.:38:26:12:31.58%:26,0,12,0
GERM_C25vsTX_Q67	28.95		chr6	129992772	129992772	G	T	intronic	Klra15;Klra22					chr6 129992772 . G T . PASS DP=159;SOMATIC;SS=2;SSC=78;GPV=1E0;SPV=1.3895E-8 GT:GQ:DP:RD:AD:FREQ:DP4 0/0:.:83:83:0:0%:78,5,0,0 0/1:.:76:54:22:28.95%:51,3,20,2
GERM_C25vsTX_Q67	61.11		chr16	85025297	85025297	A	G	intronic	App					chr16 85025297 . A G . PASS DP=31;SOMATIC;SS=2;SSC=34;GPV=1E0;SPV=3.7585E-4 GT:GQ:DP:RD:AD:FREQ:DP4 0/0:.:13:13:0:0%:12,1,0,0 0/1:.:18:7:11:61.11%:7,0,10,1
GERM_C25vsTX_Q67	26.67		chr10	33158326	33158326	T	C	intronic	Trdn					chr10 33158326 . T C . PASS DP=72;SOMATIC;SS=2;SSC=33;GPV=1E0;SPV=4.8901E-4 GT:GQ:DP:RD:AD:FREQ:DP4 0/0:.:42:42:0:0%:13,29,0,0 0/1:.:30:22:8:26.67%:4,18,1,7
GERM_C25vsTX_Q67	34.55		chr16	55816161	55816161	A	C	intronic	Nfkbiz					chr16 55816161 . A C . PASS DP=135;SOMATIC;SS=2;SSC=83;GPV=1E0;SPV=4.3044E-9 GT:GQ:DP:RD:AD:FREQ:DP4 0/0:.:80:80:0:0%:24,56,0,0 0/1:.:55:36:19:34.55%:5,31,8,11
GERM_C25vsTX_Q67	22.22		chr9	26767899	26767899	G	T	intronic	Glb1l2					chr9 26767899 . G T . PASS DP=57;SOMATIC;SS=2;SSC=20;GPV=1E0;SPV=8.1572E-3 GT:GQ:DP:RD:AD:FREQ:DP4 0/0:.:30:30:0:0%:15,15,0,0 0/1:.:27:21:6:22.22%:9,12,2,4
GERM_C25vsTX_Q67	40		chr4	60085719	60085719	G	A	intronic	Mup15					chr4 60085719 . G A . PASS DP=64;SOMATIC;SS=2;SSC=45;GPV=1E0;SPV=2.6336E-5 GT:GQ:DP:RD:AD:FREQ:DP4 0/0:.:34:34:0:0%:32,2,0,0 0/1:.:30:18:12:40%:17,1,12,0
GERM_C25vsTX_Q67	29.41		chr7	89786308	89786308	C	G	intronic	Me3					chr7 89786308 . C G . PASS DP=34;SOMATIC;SS=2;SSC=16;GPV=1E0;SPV=2.2239E-2 GT:GQ:DP:RD:AD:FREQ:DP4 0/0:.:17:17:0:0%:17,0,0,0 0/1:.:17:12:5:29.41%:12,0,5,0
GERM_C25vsTX_Q67	50		chr14	31535478	31535478	T	G	intronic	Colq					chr14 31535478 . T G . PASS DP=20;SOMATIC;SS=2;SSC=18;GPV=1E0;SPV=1.4448E-2 GT:GQ:DP:RD:AD:FREQ:DP4 0/0:.:12:12:0:0%:11,1,0,0 0/1:.:8:4:4:50%:4,0,4,0
GERM_C25vsTX_Q67	39.13		chr10	74385782	74385782	G	A	intronic	Pcdh15					chr10 74385782 . G A . PASS DP=43;SOMATIC;SS=2;SSC=28;GPV=1E0;SPV=1.4491E-3 GT:GQ:DP:RD:AD:FREQ:DP4 0/0:.:20:20:0:0%:20,0,0,0 0/1:.:23:14:9:39.13%:14,0,9,0
GERM_C25vsTX_Q67	40		chr2	156537127	156537127	T	C	intronic	Epb41l1					chr2 156537127 . T C . PASS DP=73;SOMATIC;SS=2;SSC=52;GPV=1E0;SPV=6.2747E-6 GT:GQ:DP:RD:AD:FREQ:DP4 0/0:.:38:38:0:0%:11,27,0,0 0/1:.:35:21:14:40%:4,17,5,9
GERM_C25vsTX_Q67	36.36		chr7	50230062	50230062	C	T	intronic	Nell1					chr7 50230062 . C T . PASS DP=24;SOMATIC;SS=2;SSC=15;GPV=1E0;SPV=3.1056E-2 GT:GQ:DP:RD:AD:FREQ:DP4 0/0:.:13:13:0:0%:13,0,0,0 0/1:.:11:7:4:36.36%:7,0,4,0
GERM_C25vsTX_Q67	42.31		chr11	101987255	101987255	G	A	intronic	1700006E09Rik					chr11 101987255 . G A . PASS DP=115;SOMATIC;SS=2;SSC=89;GPV=1E0;SPV=1.2025E-9 GT:GQ:DP:RD:AD:FREQ:DP4 0/0:.:63:63:0:0%:29,34,0,0 0/1:.:52:30:22:42.31%:17,13,14,8
GERM_C25vsTX_Q67	28.95		chr7	8483816	8483816	G	A	intronic	Vmn2r45					chr7 8483816 . G A . PASS DP=85;SOMATIC;SS=2;SSC=42;GPV=1E0;SPV=5.6401E-5 GT:GQ:DP:RD:AD:FREQ:DP4 0/0:.:47:47:0:0%:2,45,0,0 0/1:.:38:27:11:28.95%:5,22,1,10
GERM_C25vsTX_Q67	25		chr15	83484344	83484344	G	A	intronic	Ttll1					chr15 83484344 . G A . PASS DP=54;SOMATIC;SS=2;SSC=22;GPV=1E0;SPV=5.8628E-3 GT:GQ:DP:RD:AD:FREQ:DP4 0/0:.:29:29:0:0%:16,13,0,0 0/1:.:25:18:6:25%:12,6,3,3
GERM_C25vsTX_Q67	7.22	manually called	chr10	115316234	115316234	G	A	upstream	Rab21	dist=643				chr10 115316234 . G A . PASS DP=166;SOMATIC;SS=2;SSC=16;GPV=1E0;SPV=2.119E-2 GT:GQ:DP:RD:AD:FREQ:DP4 0/0:.:69:69:0:0%:48,21,0,0 0/1:.:97:90:7:7.22%:56,34,5,2
GERM_C25vsTX_Q67	22.73		chr2	151668579	151668579	A	-	upstream	Rad21l	dist=46				chr2 151668578 . CA C . PASS DP=46;SOMATIC;SS=2;SSC=16;GPV=1E0;SPV=2.1554E-2 GT:GQ:DP:RD:AD:FREQ:DP4 0/0:.:24:23:0:0%:3,20,0,0 0/1:.:22:17:5:22.73%:4,13,1,4
GERM_C25vsTX_Q67	34.78		chr8	114425923	114425923	T	C	UTR3	Clec3a	NM_001007223:c.*77T>C				chr8 114425923 . T C . PASS DP=48;SOMATIC;SS=2;SSC=28;GPV=1E0;SPV=1.5592E-3 GT:GQ:DP:RD:AD:FREQ:DP4 0/0:.:25:24:0:0%:3,21,0,0 0/1:.:23:15:8:34.78%:3,12,4,4
GERM_C25vsTX_Q67	17.81		chr3	102013645	102013645	A	-	UTR3	Nhlh2	NM_178777:c.*584delA				chr3 102013644 . TA T . PASS DP=179;SOMATIC;SS=2;SSC=43;GPV=1E0;SPV=4.6602E-5 GT:GQ:DP:RD:AD:FREQ:DP4 0/0:.:105:103:1:0.96%:69,34,1,0 0/1:.:74:60:13:17.81%:40,20,10,3
GERM_C25vsTX_Q67	26.67		chr2	65460522	65460522	A	T	UTR3	Scn3a	NM_018732:c.*35T>A				chr2 65460522 . A T . PASS DP=38;SOMATIC;SS=2;SSC=17;GPV=1E0;SPV=1.8492E-2 GT:GQ:DP:RD:AD:FREQ:DP4 0/0:.:23:23:0:0%:23,0,0,0 0/1:.:15:11:4:26.67%:10,1,3,1
GERM_C25vsTX_Q67	62.5		chr5	65892383	65892383	A	C	UTR5	Rhoh	NM_001081105:c.-6A>C				chr5 65892383 . A C . PASS DP=47;SOMATIC;SS=2;SSC=58;GPV=1E0;SPV=1.5465E-6 GT:GQ:DP:RD:AD:FREQ:DP4 0/0:.:31:31:0:0%:24,7,0,0 0/1:.:16:6:10:62.5%:5,1,9,1
GERM_D22vsTX_R62	49.09		chr8	40680166	40680166	A	-	exonic	Adam24		frameshift deletion	Adam24:NM_010086:exon2:c.672delA:p.R224fs		chr8 40680165 . GA G . PASS DP=93;SOMATIC;SS=2;SSC=77;GPV=1E0;SPV=1.9596E-8 GT:GQ:DP:RD:AD:FREQ:DP4 0/0:.:38:38:0:0%:25,13,0,0 0/1:.:55:28:27:49.09%:22,6,19,8
GERM_D22vsTX_R62	21.35		chr15	19013257	19013257	G	A	exonic	Cdh10		nonsynonymous SNV	Cdh10:NM_001316758:exon12:c.G1942A:p.E648K,Cdh10:NM_009865:exon12:c.G1942A:p.E648K		chr15 19013257 . G A . PASS DP=136;SOMATIC;SS=2;SSC=37;GPV=1E0;SPV=1.738E-4 GT:GQ:DP:RD:AD:FREQ:DP4 0/0:.:46:46:0:0%:30,16,0,0 0/1:.:90:70:19:21.35%:40,30,10,9
GERM_D22vsTX_R62	70.83		chr15	16778182	16778182	G	T	exonic	Cdh9		nonsynonymous SNV	Cdh9:NM_009869:exon1:c.G82T:p.D28Y		chr15 16778182 . G T . PASS DP=142;SOMATIC;SS=2;SSC=173;GPV=1E0;SPV=3.9917E-18 GT:GQ:DP:RD:AD:FREQ:DP4 0/0:.:46:46:0:0%:31,15,0,0 0/1:.:96:28:68:70.83%:21,7,43,25
GERM_D22vsTX_R62	20		chr1	186969229	186969229	G	T	exonic	D1Pas1		nonsynonymous SNV	D1Pas1:NM_033077:exon1:c.G1354T:p.G452C		chr1 186969229 . G T . PASS DP=142;SOMATIC;SS=2;SSC=44;GPV=1E0;SPV=3.2986E-5 GT:GQ:DP:RD:AD:FREQ:DP4 0/0:.:70:69:0:0%:37,32,0,0 0/1:.:72:56:14:20%:30,26,12,2
GERM_D22vsTX_R62	41.98		chr1	153483749	153483749	G	T	exonic	Dhx9		nonsynonymous SNV	Dhx9:NM_007842:exon2:c.C102A:p.F34L		chr1 153483749 . G T . PASS DP=150;SOMATIC;SS=2;SSC=108;GPV=1E0;SPV=1.3312E-11 GT:GQ:DP:RD:AD:FREQ:DP4 0/0:.:69:69:0:0%:61,8,0,0 0/1:.:81:47:34:41.98%:42,5,31,3
GERM_D22vsTX_R62	55.56		chr10	128953459	128953459	C	T	exonic	Itga7		nonsynonymous SNV	Itga7:NM_001330160:exon22:c.C2870T:p.T957M,Itga7:NM_008398:exon22:c.C2858T:p.T953M		chr10 128953459 . C T . PASS DP=51;SOMATIC;SS=2;SSC=51;GPV=1E0;SPV=7.7233E-6 GT:GQ:DP:RD:AD:FREQ:DP4 0/0:.:24:23:0:0%:17,6,0,0 0/1:.:27:12:15:55.56%:6,6,9,6
GERM_D22vsTX_R62	48.28		chr2	131040186	131040186	C	T	exonic	Gfra4		nonsynonymous SNV	Gfra4:NM_001136063:exon6:c.G872A:p.R291Q,Gfra4:NM_020014:exon6:c.G899A:p.R300Q		chr2 131040186 . C T . PASS DP=45;SOMATIC;SS=2;SSC=33;GPV=1E0;SPV=4.6478E-4 GT:GQ:DP:RD:AD:FREQ:DP4 0/0:.:16:16:0:0%:14,2,0,0 0/1:.:29:15:14:48.28%:13,2,10,4
GERM_D22vsTX_R62	66.67		chr1	75493109	75493109	G	A	exonic	Obsl1		nonsynonymous SNV	Obsl1:NM_178884:exon10:c.C3263T:p.S1088F		chr1 75493109 . G A . PASS DP=32;SOMATIC;SS=2;SSC=41;GPV=1E0;SPV=6.7708E-5 GT:GQ:DP:RD:AD:FREQ:DP4 0/0:.:16:16:0:0%:11,5,0,0 0/1:.:16:5:10:66.67%:1,4,5,5
GERM_D22vsTX_R62	31.9		chr2	86046508	86046508	G	A	exonic	Olfr1034		nonsynonymous SNV	Olfr1034:NM_001011872:exon1:c.G25A:p.E9K		chr2 86046508 . G A . PASS DP=283;SOMATIC;SS=2;SSC=142;GPV=1E0;SPV=5.4176E-15 GT:GQ:DP:RD:AD:FREQ:DP4 0/0:.:120:120:0:0%:95,25,0,0 0/1:.:163:111:52:31.9%:91,20,47,5
GERM_D22vsTX_R62	56.1		chr18	37722445	37722445	G	A	exonic	Pcdhgb4		nonsynonymous SNV	Pcdhgb4:NM_033576:exon1:c.G1892A:p.G631E		chr18 37722445 . G A . PASS DP=87;SOMATIC;SS=2;SSC=95;GPV=1E0;SPV=3.1455E-10 GT:GQ:DP:RD:AD:FREQ:DP4 0/0:.:46:46:0:0%:24,22,0,0 0/1:.:41:18:23:56.1%:6,12,6,17
GERM_D22vsTX_R62	61.54		chr1	51289839	51289839	C	T	exonic	Sdpr		nonsynonymous SNV	Sdpr:NM_138741:exon1:c.C454T:p.R152C		chr1 51289839 . C T . PASS DP=82;SOMATIC;SS=2;SSC=98;GPV=1E0;SPV=1.5496E-10 GT:GQ:DP:RD:AD:FREQ:DP4 0/0:.:42:41:0:0%:29,12,0,0 0/1:.:40:15:24:61.54%:10,5,19,5
GERM_D22vsTX_R62	50		chr1	75415553	75415553	C	T	exonic	Speg		nonsynonymous SNV	Speg:NM_001085370:exon20:c.C2648T:p.S883F,Speg:NM_007463:exon22:c.C4853T:p.S1618F		chr1 75415553 . C T . PASS DP=38;SOMATIC;SS=2;SSC=30;GPV=1E0;SPV=9.9877E-4 GT:GQ:DP:RD:AD:FREQ:DP4 0/0:.:14:14:0:0%:11,3,0,0 0/1:.:24:12:12:50%:10,2,11,1
GERM_D22vsTX_R62	51.61		chr17	3509493	3509493	G	T	exonic	Tiam2		nonsynonymous SNV	Tiam2:NM_001286757:exon6:c.G520T:p.V174F,Tiam2:NM_001286758:exon6:c.G328T:p.V110F,Tiam2:NM_001122998:exon20:c.G3808T:p.V1270F,Tiam2:NM_011878:exon20:c.G3808T:p.V1270F		chr17 3509493 . G T . PASS DP=112;SOMATIC;SS=2;SSC=103;GPV=1E0;SPV=4.3004E-11 GT:GQ:DP:RD:AD:FREQ:DP4 0/0:.:50:50:0:0%:27,23,0,0 0/1:.:62:30:32:51.61%:22,8,16,16
GERM_D22vsTX_R62	27.6		chr13	58859316	58859316	G	A	intronic	Ntrk2					chr13 58859316 . G A . PASS DP=96;SOMATIC;SS=2;SSC=114;GPV=1E0;SPV=3.2241E-12 GT:GQ:DP:RD:AD:FREQ:DP4 0/0:.:51:51:0:0%:26,25,0,0 0/1:.:45:18:27:60%:8,10,12,15
GERM_D22vsTX_R62	26.39		chr15	44536739	44536739	C	T	intronic	Pkhd1l1					chr15 44536739 . C T . PASS DP=108;SOMATIC;SS=2;SSC=37;GPV=1E0;SPV=1.7851E-4 GT:GQ:DP:RD:AD:FREQ:DP4 0/0:.:36:36:0:0%:35,1,0,0 0/1:.:72:53:19:26.39%:51,2,19,0
GERM_D22vsTX_R62	25		chr15	47947921	47947921	T	C	intronic	Csmd3					chr15 47947921 . T C . PASS DP=72;SOMATIC;SS=2;SSC=20;GPV=1E0;SPV=8.9555E-3 GT:GQ:DP:RD:AD:FREQ:DP4 0/0:.:20:20:0:0%:18,2,0,0 0/1:.:52:39:13:25%:35,4,12,1
GERM_D22vsTX_R62	36.96		chr16	35000264	35000264	G	A	intronic	Mylk					chr16 35000264 . G A . PASS DP=104;SOMATIC;SS=2;SSC=68;GPV=1E0;SPV=1.5225E-7 GT:GQ:DP:RD:AD:FREQ:DP4 0/0:.:58:57:0:0%:44,13,0,0 0/1:.:46:29:17:36.96%:24,5,14,3
GERM_D22vsTX_R62	48		chr4	51222394	51222394	T	G	intronic	Cylc2					chr4 51222394 . T G . PASS DP=87;SOMATIC;SS=2;SSC=70;GPV=1E0;SPV=9.796E-8 GT:GQ:DP:RD:AD:FREQ:DP4 0/0:.:36:36:0:0%:30,6,0,0 0/1:.:51:26:24:48%:22,4,21,3
GERM_D22vsTX_R62	63.64		chr5	33388567	33388567	G	C	intronic	Uvssa					chr5 33388567 . G C . PASS DP=25;SOMATIC;SS=2;SSC=31;GPV=1E0;SPV=6.865E-4 GT:GQ:DP:RD:AD:FREQ:DP4 0/0:.:14:14:0:0%:13,1,0,0 0/1:.:11:4:7:63.64%:3,1,6,1
GERM_D22vsTX_R62	35		chr6	41442566	41442566	G	A	intronic	Gm10334					chr6 41442566 . G A . PASS DP=69;SOMATIC;SS=2;SSC=38;GPV=1E0;SPV=1.5011E-4 GT:GQ:DP:RD:AD:FREQ:DP4 0/0:.:29:29:0:0%:20,9,0,0 0/1:.:40:26:14:35%:20,6,8,6
GERM_D22vsTX_R62	31.91		chr9	74139787	74139787	C	T	intronic	Wdr72					chr9 74139787 . C T . PASS DP=73;SOMATIC;SS=2;SSC=32;GPV=1E0;SPV=5.1683E-4 GT:GQ:DP:RD:AD:FREQ:DP4 0/0:.:26:26:0:0%:0,26,0,0 0/1:.:47:32:15:31.91%:3,29,2,13
GERM_D22vsTX_R62	100		chr12	111243539	111243539	G	A	splicing	Traf3	NM_011632:exon6:c.567+1G>A;NM_001286122:exon5:c.567+1G>A				chr12 111243539 . G A . PASS DP=36;SOMATIC;SS=2;SSC=98;GPV=1E0;SPV=1.3684E-10 GT:GQ:DP:RD:AD:FREQ:DP4 0/0:.:20:20:0:0%:10,10,0,0 1/1:.:16:0:16:100%:0,0,8,8
GERM_D22vsTX_R62	44.44		chr14	32977089	32977089	C	T	splicing	Wdfy4	NM_001146022:exon49:c.7648+1G>A				chr14 32977089 . C T . PASS DP=96;SOMATIC;SS=2;SSC=78;GPV=1E0;SPV=1.4663E-8 GT:GQ:DP:RD:AD:FREQ:DP4 0/0:.:51:51:0:0%:37,14,0,0 0/1:.:45:25:20:44.44%:17,8,15,5
GERM_D22vsTX_R62	40.91		chr2	57108112	57108112	T	-	UTR3	Nr4a2	NM_013613:c.*44delA;NM_001139509:c.*44delA				chr2 57108111 . AT A . PASS DP=79;SOMATIC;SS=2;SSC=53;GPV=1E0;SPV=4.8433E-6 GT:GQ:DP:RD:AD:FREQ:DP4 0/0:.:34:34:0:0%:29,5,0,0 0/1:.:45:26:18:40.91%:23,3,15,3
GERM_D22vsTX_R62	50		chr2	125629501	125629501	A	C	UTR3	Shc4	NM_199022:c.*114T>G				chr2 125629501 . A C . PASS DP=46;SOMATIC;SS=2;SSC=39;GPV=1E0;SPV=1.022E-4 GT:GQ:DP:RD:AD:FREQ:DP4 0/0:.:20:20:0:0%:20,0,0,0 0/1:.:26:13:13:50%:13,0,13,0
GERM_D22vsTX_Q76	13.04		chr7	103839075	103839075	A	-	downstream	Hbb-bh2	dist=49				chr7 103839074 . CA C . PASS DP=62;SOMATIC;SS=2;SSC=13;GPV=1E0;SPV=4.6827E-2 GT:GQ:DP:RD:AD:FREQ:DP4 0/0:.:39:39:0:0%:38,1,0,0 0/1:.:23:20:3:13.04%:17,3,1,2
GERM_D22vsTX_Q76	36.67		chr8	40680166	40680166	A	-	exonic	Adam24		frameshift deletion	Adam24:NM_010086:exon2:c.672delA:p.R224fs		chr8 40680165 . GA G . PASS DP=98;SOMATIC;SS=2;SSC=54;GPV=1E0;SPV=3.1821E-6 GT:GQ:DP:RD:AD:FREQ:DP4 0/0:.:38:38:0:0%:25,13,0,0 0/1:.:60:38:22:36.67%:30,8,16,6
GERM_D22vsTX_Q76	66.67		chrX	124132540	124132540	-	T	exonic	Vmn2r121		frameshift insertion	Vmn2r121:NM_001100616:exon3:c.918dupA:p.E307fs		chrX 124132540 . C CT . PASS DP=122;SOMATIC;SS=2;SSC=158;GPV=1E0;SPV=1.2639E-16 GT:GQ:DP:RD:AD:FREQ:DP4 0/0:.:53:53:0:0%:39,14,0,0 0/1:.:69:23:46:66.67%:15,8,30,16
GERM_D22vsTX_Q76	41.82		chr15	19013257	19013257	G	A	exonic	Cdh10		nonsynonymous SNV	Cdh10:NM_001316758:exon12:c.G1942A:p.E648K,Cdh10:NM_009865:exon12:c.G1942A:p.E648K		chr15 19013257 . G A . PASS DP=156;SOMATIC;SS=2;SSC=85;GPV=1E0;SPV=2.6609E-9 GT:GQ:DP:RD:AD:FREQ:DP4 0/0:.:46:46:0:0%:30,16,0,0 0/1:.:110:64:46:41.82%:37,27,28,18
GERM_D22vsTX_Q76	61.54		chr15	16778182	16778182	G	T	exonic	Cdh9		nonsynonymous SNV	Cdh9:NM_009869:exon1:c.G82T:p.D28Y		chr15 16778182 . G T . PASS DP=151;SOMATIC;SS=2;SSC=142;GPV=1E0;SPV=5.3525E-15 GT:GQ:DP:RD:AD:FREQ:DP4 0/0:.:46:46:0:0%:31,15,0,0 0/1:.:105:40:64:61.54%:24,16,35,29
GERM_D22vsTX_Q76	35.71		chr4	63303038	63303038	C	T	exonic	Col27a1		nonsynonymous SNV	Col27a1:NM_025685:exon34:c.C3407T:p.P1136L		chr4 63303038 . C T . PASS DP=54;SOMATIC;SS=2;SSC=32;GPV=1E0;SPV=5.4838E-4 GT:GQ:DP:RD:AD:FREQ:DP4 0/0:.:26:26:0:0%:16,10,0,0 0/1:.:28:18:10:35.71%:9,9,7,3
GERM_D22vsTX_Q76	44		chr1	186969229	186969229	G	T	exonic	D1Pas1		nonsynonymous SNV	D1Pas1:NM_033077:exon1:c.G1354T:p.G452C		chr1 186969229 . G T . PASS DP=145;SOMATIC;SS=2;SSC=112;GPV=1E0;SPV=5.6086E-12 GT:GQ:DP:RD:AD:FREQ:DP4 0/0:.:70:69:0:0%:37,32,0,0 0/1:.:75:42:33:44%:24,18,20,13
GERM_D22vsTX_Q76	30.85		chr1	153483749	153483749	G	T	exonic	Dhx9		nonsynonymous SNV	Dhx9:NM_007842:exon2:c.C102A:p.F34L		chr1 153483749 . G T . PASS DP=163;SOMATIC;SS=2;SSC=78;GPV=1E0;SPV=1.3109E-8 GT:GQ:DP:RD:AD:FREQ:DP4 0/0:.:69:69:0:0%:61,8,0,0 0/1:.:94:65:29:30.85%:56,9,27,2
GERM_D22vsTX_Q76	36.84		chr10	128953459	128953459	C	T	exonic	Itga7		nonsynonymous SNV	Itga7:NM_001330160:exon22:c.C2870T:p.T957M,Itga7:NM_008398:exon22:c.C2858T:p.T953M		chr10 128953459 . C T . PASS DP=43;SOMATIC;SS=2;SSC=27;GPV=1E0;SPV=1.8677E-3 GT:GQ:DP:RD:AD:FREQ:DP4 0/0:.:24:23:0:0%:17,6,0,0 0/1:.:19:12:7:36.84%:8,4,3,4
GERM_D22vsTX_Q76	50		chr2	131040186	131040186	C	T	exonic	Gfra4		nonsynonymous SNV	Gfra4:NM_001136063:exon6:c.G872A:p.R291Q,Gfra4:NM_020014:exon6:c.G899A:p.R300Q		chr2 131040186 . C T . PASS DP=50;SOMATIC;SS=2;SSC=36;GPV=1E0;SPV=2.3698E-4 GT:GQ:DP:RD:AD:FREQ:DP4 0/0:.:16:16:0:0%:14,2,0,0 0/1:.:34:17:17:50%:9,8,13,4
GERM_D22vsTX_Q76	44.83		chr1	75493109	75493109	G	A	exonic	Obsl1		nonsynonymous SNV	Obsl1:NM_178884:exon10:c.C3263T:p.S1088F		chr1 75493109 . G A . PASS DP=45;SOMATIC;SS=2;SSC=30;GPV=1E0;SPV=9.2956E-4 GT:GQ:DP:RD:AD:FREQ:DP4 0/0:.:16:16:0:0%:11,5,0,0 0/1:.:29:16:13:44.83%:10,6,7,6
GERM_D22vsTX_Q76	39.58		chr2	86046508	86046508	G	A	exonic	Olfr1034		nonsynonymous SNV	Olfr1034:NM_001011872:exon1:c.G25A:p.E9K		chr2 86046508 . G A . PASS DP=264;SOMATIC;SS=2;SSC=177;GPV=1E0;SPV=1.6785E-18 GT:GQ:DP:RD:AD:FREQ:DP4 0/0:.:120:120:0:0%:95,25,0,0 0/1:.:144:87:57:39.58%:72,15,50,7
GERM_D22vsTX_Q76	47.73		chr18	37722445	37722445	G	A	exonic	Pcdhgb4		nonsynonymous SNV	Pcdhgb4:NM_033576:exon1:c.G1892A:p.G631E		chr18 37722445 . G A . PASS DP=90;SOMATIC;SS=2;SSC=79;GPV=1E0;SPV=1.1843E-8 GT:GQ:DP:RD:AD:FREQ:DP4 0/0:.:46:46:0:0%:24,22,0,0 0/1:.:44:23:21:47.73%:9,14,3,18
GERM_D22vsTX_Q76	38.03		chr2	60534768	60534768	C	T	exonic	Pla2r1		nonsynonymous SNV	Pla2r1:NM_008867:exon2:c.G457A:p.A153T		chr2 60534768 . C T . PASS DP=123;SOMATIC;SS=2;SSC=75;GPV=1E0;SPV=2.6121E-8 GT:GQ:DP:RD:AD:FREQ:DP4 0/0:.:52:52:0:0%:31,21,0,0 0/1:.:71:44:27:38.03%:24,20,18,9
GERM_D22vsTX_Q76	33.33		chr1	51289839	51289839	C	T	exonic	Sdpr		nonsynonymous SNV	Sdpr:NM_138741:exon1:c.C454T:p.R152C		chr1 51289839 . C T . PASS DP=104;SOMATIC;SS=2;SSC=52;GPV=1E0;SPV=6.2722E-6 GT:GQ:DP:RD:AD:FREQ:DP4 0/0:.:42:41:0:0%:29,12,0,0 0/1:.:62:40:20:33.33%:32,8,15,5
GERM_D22vsTX_Q76	50		chr5	14252452	14252452	A	T	exonic	Sema3e		nonsynonymous SNV	Sema3e:NM_011348:exon17:c.A1990T:p.T664S		chr5 14252452 . A T . PASS DP=105;SOMATIC;SS=2;SSC=91;GPV=1E0;SPV=6.404E-10 GT:GQ:DP:RD:AD:FREQ:DP4 0/0:.:47:46:0:0%:22,24,0,0 0/1:.:58:29:29:50%:14,15,13,16
GERM_D22vsTX_Q76	41.03		chr17	3509493	3509493	G	T	exonic	Tiam2		nonsynonymous SNV	Tiam2:NM_001286757:exon6:c.G520T:p.V174F,Tiam2:NM_001286758:exon6:c.G328T:p.V110F,Tiam2:NM_001122998:exon20:c.G3808T:p.V1270F,Tiam2:NM_011878:exon20:c.G3808T:p.V1270F		chr17 3509493 . G T . PASS DP=128;SOMATIC;SS=2;SSC=82;GPV=1E0;SPV=5.2924E-9 GT:GQ:DP:RD:AD:FREQ:DP4 0/0:.:50:50:0:0%:27,23,0,0 0/1:.:78:46:32:41.03%:33,13,24,8
GERM_D22vsTX_Q76	31		chr4	106634170	106634170	T	C	exonic	Ttc22		nonsynonymous SNV	Ttc22:NM_177667:exon2:c.T569C:p.I190T		chr4 106634170 . T C . PASS DP=184;SOMATIC;SS=2;SSC=93;GPV=1E0;SPV=4.9103E-10 GT:GQ:DP:RD:AD:FREQ:DP4 0/0:.:84:84:0:0%:53,31,0,0 0/1:.:100:69:31:31%:44,25,18,13
GERM_D22vsTX_Q76	27.94		chr1	119932834	119932834	G	A	exonic	Cfap221		synonymous SNV	Cfap221:NM_001115074:exon19:c.C2061T:p.T687T		chr1 119932834 . G A . PASS DP=132;SOMATIC;SS=2;SSC=60;GPV=1E0;SPV=9.5027E-7 GT:GQ:DP:RD:AD:FREQ:DP4 0/0:.:63:63:0:0%:37,26,0,0 0/1:.:69:49:19:27.94%:32,17,15,4
GERM_D22vsTX_Q76	32.47		chr11	3672305	3672305	T	G	exonic	Morc2a		synonymous SNV	Morc2a:NM_198162:exon6:c.T171G:p.T57T,Morc2a:NM_001159288:exon7:c.T357G:p.T119T		chr11 3672305 . T G . PASS DP=168;SOMATIC;SS=2;SSC=95;GPV=1E0;SPV=2.7465E-10 GT:GQ:DP:RD:AD:FREQ:DP4 0/0:.:91:91:0:0%:68,23,0,0 0/1:.:77:52:25:32.47%:40,12,17,8
GERM_D22vsTX_Q76	28.57		chr1	13580903	13580903	A	T	intronic	Tram1					chr1 13580903 . A T . PASS DP=30;SOMATIC;SS=2;SSC=14;GPV=1E0;SPV=3.6526E-2 GT:GQ:DP:RD:AD:FREQ:DP4 0/0:.:16:16:0:0%:16,0,0,0 0/1:.:14:10:4:28.57%:9,1,4,0
GERM_D22vsTX_Q76	33.33		chr13	58859316	58859316	G	A	intronic	Ntrk2					chr13 58859316 . G A . PASS DP=103;SOMATIC;SS=2;SSC=58;GPV=1E0;SPV=1.5394E-6 GT:GQ:DP:RD:AD:FREQ:DP4 0/0:.:51:51:0:0%:26,25,0,0 0/1:.:52:34:17:33.33%:21,13,8,9
GERM_D22vsTX_Q76	40		chr13	63398058	63398058	C	A	intronic	Fancc					chr13 63398058 . C A . PASS DP=105;SOMATIC;SS=2;SSC=69;GPV=1E0;SPV=1.1991E-7 GT:GQ:DP:RD:AD:FREQ:DP4 0/0:.:45:45:0:0%:42,3,0,0 0/1:.:60:36:24:40%:32,4,23,1
GERM_D22vsTX_Q76	33.82		chr15	44536739	44536739	C	T	intronic	Pkhd1l1					chr15 44536739 . C T . PASS DP=104;SOMATIC;SS=2;SSC=49;GPV=1E0;SPV=1.167E-5 GT:GQ:DP:RD:AD:FREQ:DP4 0/0:.:36:36:0:0%:35,1,0,0 0/1:.:68:45:23:33.82%:44,1,22,1
GERM_D22vsTX_Q76	40.74		chr15	47947921	47947921	T	C	intronic	Csmd3					chr15 47947921 . T C . PASS DP=75;SOMATIC;SS=2;SSC=36;GPV=1E0;SPV=2.1392E-4 GT:GQ:DP:RD:AD:FREQ:DP4 0/0:.:20:20:0:0%:18,2,0,0 0/1:.:55:32:22:40.74%:31,1,20,2
GERM_D22vsTX_Q76	37.5		chr16	35000264	35000264	G	A	intronic	Mylk					chr16 35000264 . G A . PASS DP=122;SOMATIC;SS=2;SSC=77;GPV=1E0;SPV=1.8481E-8 GT:GQ:DP:RD:AD:FREQ:DP4 0/0:.:58:57:0:0%:44,13,0,0 0/1:.:64:40:24:37.5%:36,4,19,5
GERM_D22vsTX_Q76	50	manually called	chr4	152034991	152034991	C	A	intronic	Tas1r1					chr4152034991.CA.PASSDP=19;SOMATIC;SS=2;SSC=15;GPV=1E0;SPV=2.9412E-2 GT:GQ:DP:RD:AD:FREQ:DP4 0/0:.:11:11:0:0%:2,9,0,0 0/1:.:8:3:3:50%:0,3,0,3
GERM_D22vsTX_Q76	30.3		chr6	41442566	41442566	G	A	intronic	Gm10334					chr6 41442566 . G A . PASS DP=62;SOMATIC;SS=2;SSC=30;GPV=1E0;SPV=8.6088E-4 GT:GQ:DP:RD:AD:FREQ:DP4 0/0:.:29:29:0:0%:20,9,0,0 0/1:.:33:23:10:30.3%:20,3,7,3
GERM_D22vsTX_Q76	30.61		chr9	74139787	74139787	C	T	intronic	Wdr72					chr9 74139787 . C T . PASS DP=75;SOMATIC;SS=2;SSC=31;GPV=1E0;SPV=6.9104E-4 GT:GQ:DP:RD:AD:FREQ:DP4 0/0:.:26:26:0:0%:0,26,0,0 0/1:.:49:34:15:30.61%:3,31,0,15
GERM_D22vsTX_Q76	75		chr12	111243539	111243539	G	A	splicing	Traf3	NM_011632:exon6:c.567+1G>A;NM_001286122:exon5:c.567+1G>A				chr12 111243539 . G A . PASS DP=28;SOMATIC;SS=2;SSC=41;GPV=1E0;SPV=7.4322E-5 GT:GQ:DP:RD:AD:FREQ:DP4 0/0:.:20:20:0:0%:10,10,0,0 1/1:.:8:2:6:75%:0,2,4,2
GERM_D22vsTX_Q76	27.27		chr14	32977089	32977089	C	T	splicing	Wdfy4	NM_001146022:exon49:c.7648+1G>A				chr14 32977089 . C T . PASS DP=95;SOMATIC;SS=2;SSC=44;GPV=1E0;SPV=3.8586E-5 GT:GQ:DP:RD:AD:FREQ:DP4 0/0:.:51:51:0:0%:37,14,0,0 0/1:.:44:32:12:27.27%:20,12,5,7
GERM_D22vsTX_Q76	40.43		chr2	57108112	57108112	T	-	UTR3	Nr4a2	NM_013613:c.*44delA;NM_001139509:c.*44delA				chr2 57108111 . AT A . PASS DP=82;SOMATIC;SS=2;SSC=53;GPV=1E0;SPV=4.6048E-6 GT:GQ:DP:RD:AD:FREQ:DP4 0/0:.:34:34:0:0%:29,5,0,0 0/1:.:48:28:19:40.43%:25,3,15,4
GERM_D22vsTX_Q76	50		chr2	125629501	125629501	A	C	UTR3	Shc4	NM_199022:c.*114T>G				chr2 125629501 . A C . PASS DP=42;SOMATIC;SS=2;SSC=37;GPV=1E0;SPV=1.648E-4 GT:GQ:DP:RD:AD:FREQ:DP4 0/0:.:20:20:0:0%:20,0,0,0 0/1:.:22:11:11:50%:11,0,11,0
GERM_E31vsTX_Q82	31.25		chr19	12675306	12675306	G	T	downstream	Olfr1442	dist=63				chr19 12675306 . G T . PASS DP=44;SOMATIC;SS=2;SSC=15;GPV=1E0;SPV=2.6E-2 GT:GQ:DP:RD:AD:FREQ:DP4 0/0:.:12:12:0:0%:0,12,0,0 0/1:.:32:22:10:31.25%:0,22,0,10
GERM_E31vsTX_Q82	12.07		chr15	100353474	100353474	C	-	exonic	Methig1;Mettl7a2		frameshift deletion	Methig1:NM_001024672:exon1:c.265delC:p.P89fs,Mettl7a2:NM_199477:exon1:c.265delC:p.P89fs		chr15 100353473 . TC T . PASS DP=112;SOMATIC;SS=2;SSC=20;GPV=1E0;SPV=8.2995E-3 GT:GQ:DP:RD:AD:FREQ:DP4 0/0:.:54:54:0:0%:31,23,0,0 0/1:.:58:51:7:12.07%:30,21,3,4
GERM_E31vsTX_Q82	52.94		chrX	73946725	73946725	A	C	exonic	Hcfc1		nonsynonymous SNV	Hcfc1:NM_008224:exon22:c.T5532G:p.D1844E		chrX 73946725 . A C . PASS DP=36;SOMATIC;SS=2;SSC=35;GPV=1E0;SPV=2.5822E-4 GT:GQ:DP:RD:AD:FREQ:DP4 0/0:.:19:19:0:0%:10,9,0,0 0/1:.:17:8:9:52.94%:3,5,6,3
GERM_E31vsTX_Q82	52.17		chr1	52860079	52860079	T	G	exonic	Hibch		nonsynonymous SNV	Hibch:NM_146108:exon3:c.T130G:p.C44G		chr1 52860079 . T G . PASS DP=109;SOMATIC;SS=2;SSC=110;GPV=1E0;SPV=9.5517E-12 GT:GQ:DP:RD:AD:FREQ:DP4 0/0:.:63:63:0:0%:35,28,0,0 0/1:.:46:22:24:52.17%:8,14,16,8
GERM_E31vsTX_Q82	44.44		chr2	3502594	3502594	A	C	exonic	Hspa14		nonsynonymous SNV	Hspa14:NM_015765:exon5:c.T276G:p.I92M		chr2 3502594 . A C . PASS DP=96;SOMATIC;SS=2;SSC=72;GPV=1E0;SPV=5.3738E-8 GT:GQ:DP:RD:AD:FREQ:DP4 0/0:.:42:42:0:0%:12,30,0,0 0/1:.:54:30:24:44.44%:8,22,7,17
GERM_E31vsTX_Q82	39.13		chr8	22667260	22667260	G	C	exonic	Ikbkb		nonsynonymous SNV	Ikbkb:NM_001159774:exon16:c.C1652G:p.P551R,Ikbkb:NM_010546:exon16:c.C1652G:p.P551R		chr8 22667260 . G C . PASS DP=48;SOMATIC;SS=2;SSC=32;GPV=1E0;SPV=5.9971E-4 GT:GQ:DP:RD:AD:FREQ:DP4 0/0:.:25:24:0:0%:14,10,0,0 0/1:.:23:14:9:39.13%:10,4,7,2
GERM_E31vsTX_Q82	46.07		chr15	4918308	4918308	A	C	exonic	Mroh2b		nonsynonymous SNV	Mroh2b:NM_001166066:exon16:c.A1604C:p.E535A		chr15 4918308 . A C . PASS DP=157;SOMATIC;SS=2;SSC=124;GPV=1E0;SPV=3.8468E-13 GT:GQ:DP:RD:AD:FREQ:DP4 0/0:.:68:68:0:0%:34,34,0,0 0/1:.:89:48:41:46.07%:28,20,25,16
GERM_E31vsTX_Q82	54.29		chr2	112248489	112248489	G	A	exonic	Nutm1		nonsynonymous SNV	Nutm1:NM_172521:exon7:c.C3080T:p.S1027F		chr2 112248489 . G A . PASS DP=67;SOMATIC;SS=2;SSC=67;GPV=1E0;SPV=1.681E-7 GT:GQ:DP:RD:AD:FREQ:DP4 0/0:.:32:32:0:0%:20,12,0,0 0/1:.:35:16:19:54.29%:13,3,8,11
GERM_E31vsTX_Q82	81.82		chr1	133912632	133912632	G	A	exonic	Prelp		nonsynonymous SNV	Prelp:NM_054077:exon3:c.C1111T:p.R371C		chr1 133912632 . G A . PASS DP=29;SOMATIC;SS=2;SSC=52;GPV=1E0;SPV=5.4918E-6 GT:GQ:DP:RD:AD:FREQ:DP4 0/0:.:18:18:0:0%:18,0,0,0 1/1:.:11:2:9:81.82%:2,0,9,0
GERM_E31vsTX_Q82	45.45		chr17	67042379	67042379	A	G	exonic	Ptprm		nonsynonymous SNV	Ptprm:NM_008984:exon7:c.T848C:p.V283A		chr17 67042379 . A G . PASS DP=62;SOMATIC;SS=2;SSC=49;GPV=1E0;SPV=1.1146E-5 GT:GQ:DP:RD:AD:FREQ:DP4 0/0:.:29:29:0:0%:18,11,0,0 0/1:.:33:18:15:45.45%:12,6,6,9
GERM_E31vsTX_Q82	46.24		chr9	89085379	89085379	T	A	exonic	Trim43b		nonsynonymous SNV	Trim43b:NM_001170884:exon7:c.A1203T:p.Q401H		chr9 89085379 . T A . PASS DP=162;SOMATIC;SS=2;SSC=126;GPV=1E0;SPV=2.3472E-13 GT:GQ:DP:RD:AD:FREQ:DP4 0/0:.:69:68:0:0%:44,24,0,0 0/1:.:93:50:43:46.24%:28,22,26,17
GERM_E31vsTX_Q82	36.96		chr7	13132339	13132339	A	G	exonic	Vmn1r87		nonsynonymous SNV	Vmn1r87:NM_134227:exon1:c.T20C:p.F7S		chr7 13132339 . A G . PASS DP=99;SOMATIC;SS=2;SSC=64;GPV=1E0;SPV=3.17E-7 GT:GQ:DP:RD:AD:FREQ:DP4 0/0:.:53:53:0:0%:22,31,0,0 0/1:.:46:29:17:36.96%:16,13,10,7
GERM_E31vsTX_Q82	46.09		chr10	79268560	79268560	A	G	exonic	Vmn2r81		nonsynonymous SNV	Vmn2r81:NM_175936:exon3:c.A1016G:p.K339R		chr10 79268560 . A G . PASS DP=269;SOMATIC;SS=2;SSC=227;GPV=1E0;SPV=1.5875E-23 GT:GQ:DP:RD:AD:FREQ:DP4 0/0:.:140:139:0:0%:104,35,0,0 0/1:.:129:69:59:46.09%:50,19,49,10
GERM_E31vsTX_Q82	44.83		chr5	145198773	145198773	C	T	exonic	Zkscan14		nonsynonymous SNV	Zkscan14:NM_023322:exon2:c.G424A:p.E142K		chr5 145198773 . C T . PASS DP=179;SOMATIC;SS=2;SSC=145;GPV=1E0;SPV=2.6185E-15 GT:GQ:DP:RD:AD:FREQ:DP4 0/0:.:91:91:0:0%:67,24,0,0 0/1:.:88:48:39:44.83%:38,10,31,8
GERM_E31vsTX_Q82	35.48		chrX	48416921	48416921	C	A	exonic	Elf4		stopgain	Elf4:NM_019680:exon8:c.G910T:p.E304X		chrX 48416921 . C A . PASS DP=56;SOMATIC;SS=2;SSC=32;GPV=1E0;SPV=5.6864E-4 GT:GQ:DP:RD:AD:FREQ:DP4 0/0:.:25:25:0:0%:15,10,0,0 0/1:.:31:20:11:35.48%:13,7,9,2
GERM_E31vsTX_Q82	50		chr7	105764298	105764298	G	A	exonic	Dchs1		synonymous SNV	Dchs1:NM_001162943:exon6:c.C3309T:p.P1103P		chr7 105764298 . G A . PASS DP=89;SOMATIC;SS=2;SSC=69;GPV=1E0;SPV=1.1257E-7 GT:GQ:DP:RD:AD:FREQ:DP4 0/0:.:47:45:1:2.17%:32,13,1,0 0/1:.:42:20:20:50%:13,7,13,7
GERM_E31vsTX_Q82	62.96		chr4	117129289	117129289	G	A	exonic	Plk3		synonymous SNV	Plk3:NM_001313916:exon14:c.C1701T:p.V567V,Plk3:NM_013807:exon14:c.C1752T:p.V584V		chr4 117129289 . G A . PASS DP=50;SOMATIC;SS=2;SSC=60;GPV=1E0;SPV=8.567E-7 GT:GQ:DP:RD:AD:FREQ:DP4 0/0:.:23:23:0:0%:15,8,0,0 0/1:.:27:10:17:62.96%:9,1,8,9
GERM_E31vsTX_Q82	14.08	manually called	chr2	76895780	76895780	C	T	exonic	Ttn		synonymous SNV	Ttn:NM_011652:exon63:c.G15465A:p.S5155S		chr2 76895780 . C T . PASS DP=152;SOMATIC;SS=2;SSC=34;GPV=1E0;SPV=3.444E-4 GT:GQ:DP:RD:AD:FREQ:DP4 0/0:.:81:81:0:0%:37,44,0,0 0/1:.:71:61:10:14.08%:34,27,6,4
GERM_E31vsTX_Q82	52.54		chr2	129014624	129014624	C	T	exonic	Zc3h6		synonymous SNV	Zc3h6:NM_178404:exon10:c.C1623T:p.S541S		chr2 129014624 . C T . PASS DP=96;SOMATIC;SS=2;SSC=84;GPV=1E0;SPV=3.7831E-9 GT:GQ:DP:RD:AD:FREQ:DP4 0/0:.:37:37:0:0%:27,10,0,0 0/1:.:59:28:31:52.54%:16,12,19,12
GERM_E31vsTX_Q82	62.5		chr1	127390950	127390950	T	G	intronic	Mgat5					chr1 127390950 . T G . PASS DP=17;SOMATIC;SS=2;SSC=20;GPV=1E0;SPV=9.0498E-3 GT:GQ:DP:RD:AD:FREQ:DP4 0/0:.:9:9:0:0%:0,9,0,0 0/1:.:8:3:5:62.5%:0,3,0,5
GERM_E31vsTX_Q82	50.82		chr11	68926834	68926834	A	G	intronic	Odf4					chr11 68926834 . A G . PASS DP=120;SOMATIC;SS=2;SSC=113;GPV=1E0;SPV=4.7222E-12 GT:GQ:DP:RD:AD:FREQ:DP4 0/0:.:59:59:0:0%:49,10,0,0 0/1:.:61:30:31:50.82%:20,10,21,10
GERM_E31vsTX_Q82	22.22		chr17	53964503	53964503	A	G	intronic	Sult1c1					chr17 53964503 . A G . PASS DP=55;SOMATIC;SS=2;SSC=19;GPV=1E0;SPV=1.0211E-2 GT:GQ:DP:RD:AD:FREQ:DP4 0/0:.:28:28:0:0%:28,0,0,0 0/1:.:27:21:6:22.22%:21,0,6,0
GERM_E31vsTX_Q82	42.86	manually called	chr3	29416741	29416741	A	C	intronic	Egfem1					chr329416741.AC.PASSDP=16;SOMATIC;SS=2;SSC=11;GPV=1E0;SPV=7.6923E-2 GT:GQ:DP:RD:AD:FREQ:DP4 0/0:.:8:8:0:0%:8,0,0,0 0/1:.:8:4:3:42.86%:4,0,3,0
GERM_E31vsTX_Q82	38.89		chr3	62472239	62472239	A	C	intronic	Dhx36					chr3 62472239 . A C . PASS DP=52;SOMATIC;SS=2;SSC=34;GPV=1E0;SPV=3.1861E-4 GT:GQ:DP:RD:AD:FREQ:DP4 0/0:.:32:32:0:0%:0,32,0,0 0/1:.:20:11:7:38.89%:1,10,0,7
GERM_E31vsTX_Q82	45		chr4	113756773	113756773	A	T	intronic	Skint5					chr4 113756773 . A T . PASS DP=38;SOMATIC;SS=2;SSC=28;GPV=1E0;SPV=1.3501E-3 GT:GQ:DP:RD:AD:FREQ:DP4 0/0:.:17:17:0:0%:17,0,0,0 0/1:.:21:11:9:45%:11,0,9,0
GERM_E31vsTX_Q82	43.24		chr5	145032083	145032083	T	C	intronic	Gm4871					chr5 145032083 . T C . PASS DP=58;SOMATIC;SS=2;SSC=36;GPV=1E0;SPV=2.2237E-4 GT:GQ:DP:RD:AD:FREQ:DP4 0/0:.:20:20:0:0%:20,0,0,0 0/1:.:38:21:16:43.24%:20,1,16,0
GERM_E31vsTX_Q82	27.59		chr7	87376114	87376114	T	G	intronic	Nox4					chr7 87376114 . T G . PASS DP=73;SOMATIC;SS=2;SSC=32;GPV=1E0;SPV=5.8065E-4 GT:GQ:DP:RD:AD:FREQ:DP4 0/0:.:40:39:0:0%:38,1,0,0 0/1:.:33:21:8:27.59%:19,2,8,0
GERM_E31vsTX_Q82	33.33		chr15	99727848	99727848	C	T	UTR3	Cox14	NM_183256:c.*22C>T				chr15 99727848 . C T . PASS DP=70;SOMATIC;SS=2;SSC=33;GPV=1E0;SPV=4.78E-4 GT:GQ:DP:RD:AD:FREQ:DP4 0/0:.:25:25:0:0%:19,6,0,0 0/1:.:45:30:15:33.33%:19,11,10,5
GERM_E31vsTX_Q82	42.86		chr6	4758662	4758662	T	-	UTR3	Peg10	NM_130877:c.*1422delT;NM_001040611:c.*3311delT				chr6 4758661 . AT A . PASS DP=129;SOMATIC;SS=2;SSC=68;GPV=1E0;SPV=1.411E-7 GT:GQ:DP:RD:AD:FREQ:DP4 0/0:.:74:62:2:3.12%:44,18,0,2 0/1:.:55:28:21:42.86%:15,13,15,6
GL111TCLvsCLL111TCL	38.24		chr6	131543859	131543859	G	A	exonic	5430401F13Rik		nonsynonymous SNV	5430401F13Rik:NM_001244628:exon1:c.G76A:p.E26K		chr6 131543859 . G A . PASS DP=45;SOMATIC;SS=2;SSC=18;GPV=1E0;SPV=1.2711E-2 GT:GQ:DP:RD:AD:FREQ:DP4 0/0:.:11:11:0:0%:0,11,0,0 0/1:.:34:21:13:38.24%:2,19,5,8
GL111TCLvsCLL111TCL	27.12		chr10	103009346	103009346	C	T	exonic	Alx1		nonsynonymous SNV	Alx1:NM_172553:exon4:c.G823A:p.V275M		chr10 103009346 . C T . PASS DP=114;SOMATIC;SS=2;SSC=40;GPV=1E0;SPV=9.8047E-5 GT:GQ:DP:RD:AD:FREQ:DP4 0/0:.:54:53:1:1.85%:18,35,0,1 0/1:.:60:43:16:27.12%:18,25,10,6
GL111TCLvsCLL111TCL	21.88		chr17	58973439	58973439	G	T	exonic	Pdzph1		nonsynonymous SNV	Pdzph1:NM_027001:exon3:c.C1847A:p.T616N		chr17 58973439 . G T . PASS DP=147;SOMATIC;SS=2;SSC=42;GPV=1E0;SPV=5.4897E-5 GT:GQ:DP:RD:AD:FREQ:DP4 0/0:.:51:51:0:0%:35,16,0,0 0/1:.:96:75:21:21.88%:35,40,8,13
GL111TCLvsCLL111TCL	17.31	manually called	chr9	123052773	123052773	G	A	exonic	Tgm4		nonsynonymous SNV	Tgm4:NM_177911:exon9:c.G1033A:p.D345N		chr9 123052773 . G A . PASS DP=79;SOMATIC;SS=2;SSC=16;GPV=1E0;SPV=2.0174E-2 GT:GQ:DP:RD:AD:FREQ:DP4 0/0:.:26:26:0:0%:11,15,0,0 0/1:.:53:43:9:17.31%:16,27,3,6
GL111TCLvsCLL111TCL	37.8		chr2	87509439	87509439	C	A	exonic	Pramel6		stopgain	Pramel6:NM_178249:exon2:c.C546A:p.C182X		chr2 87509439 . C A . PASS DP=130;SOMATIC;SS=2;SSC=73;GPV=1E0;SPV=4.4227E-8 GT:GQ:DP:RD:AD:FREQ:DP4 0/0:.:48:48:0:0%:28,20,0,0 0/1:.:82:51:31:37.8%:34,17,19,12
GL111TCLvsCLL111TCL	25		chr9	21756177	21756177	T	G	exonic	Spc24		stoploss	Spc24:NM_026282:exon5:c.A606C:p.X202C		chr9 21756177 . T G . PASS DP=108;SOMATIC;SS=2;SSC=37;GPV=1E0;SPV=1.9368E-4 GT:GQ:DP:RD:AD:FREQ:DP4 0/0:.:40:39:0:0%:20,19,0,0 0/1:.:68:51:17:25%:29,22,9,8
GL111TCLvsCLL111TCL	16.3	manually called	chr5	124639183	124639183	G	C	intronic	Atp6v0a2					chr5124639183.GC.PASSDP=203;SOMATIC;SS=2;SSC=41;GPV=1E0;SPV=6.7454E-5GT:GQ:DP:RD:AD:FREQ:DP40/0:.:68:68:0:0%:49,19,0,00/1:.:135:113:22:16.3%:84,29,15,7
GL111TCLvsCLL111TCL	32.43		chr15	102187563	102187563	T	C	intronic	Csad					chr15 102187563 . T C . PASS DP=51;SOMATIC;SS=2;SSC=19;GPV=1E0;SPV=1.1669E-2 GT:GQ:DP:RD:AD:FREQ:DP4 0/0:.:14:14:0:0%:14,0,0,0 0/1:.:37:25:12:32.43%:18,7,10,2
GL111TCLvsCLL111TCL	18.18	manually called	chr6	58874483	58874483	C	T	intronic	Herc3					chr658874483.CT.PASSDP=36;SOMATIC;SS=2;SSC=9;GPV=1E0;SPV=1.2418E-1 GT:GQ:DP:RD:AD:FREQ:DP4 0/0:.:14:14:0:0%:0,14,0,0 0/1:.:22:18:4:18.18%:0,18,0,4
GL111TCLvsCLL111TCL	28.85		chr8	48235283	48235283	G	A	intronic	Tenm3					chr8 48235283 . G A . PASS DP=72;SOMATIC;SS=2;SSC=24;GPV=1E0;SPV=3.8785E-3 GT:GQ:DP:RD:AD:FREQ:DP4 0/0:.:20:20:0:0%:15,5,0,0 0/1:.:52:37:15:28.85%:34,3,9,6
GL111TCLvsCLL111TCL	10.81	manually called	chr3	103311518	103311518	A	G	intronic	Trim33					chr3103311518.AG.PASSDP=104;SOMATIC;SS=2;SSC=12;GPV=1E0;SPV=5.8513E-2GT:GQ:DP:RD:AD:FREQ:DP40/0:.:30:30:0:0%:11,19,0,00/1:.:74:66:8:10.81%:17,49,4,4
GL111TCLvsCLL111TCL	33.33		chr11	69090123	69090123	C	G	intronic	Vamp2					chr11 69090123 . C G . PASS DP=34;SOMATIC;SS=2;SSC=16;GPV=1E0;SPV=2.1615E-2 GT:GQ:DP:RD:AD:FREQ:DP4 0/0:.:13:13:0:0%:0,13,0,0 0/1:.:21:14:7:33.33%:0,14,0,7
GL111TCLvsCLL111TCL	30.3		chrX	98940032	98940032	C	T	intronic	Yipf6					chrX 98940032 . C T . PASS DP=92;SOMATIC;SS=2;SSC=33;GPV=1E0;SPV=4.8701E-4 GT:GQ:DP:RD:AD:FREQ:DP4 0/0:.:26:26:0:0%:24,2,0,0 0/1:.:66:46:20:30.3%:40,6,16,4
GL111TCLvsCLL111TCL	36.36		chr8	70329593	70329593	C	T	UTR5;UTR3	Gdf1;Cers1	NM_001163282:c.-389C>T;NM_138647:c.*13C>T				chr8 70329593 . C T . PASS DP=33;SOMATIC;SS=2;SSC=16;GPV=1E0;SPV=2.3031E-2 GT:GQ:DP:RD:AD:FREQ:DP4 0/0:.:11:11:0:0%:1,10,0,0 0/1:.:22:14:8:36.36%:1,13,1,7
GL82TCLvsCLL82TCL	51.43		chr19	33499039	33499039	A	-	downstream	Lipo4	dist=10				chr19 33499038 . TA T . PASS DP=54;SOMATIC;SS=2;SSC=43;GPV=1E0;SPV=4.6815E-5 GT:GQ:DP:RD:AD:FREQ:DP4 0/0:.:19:19:0:0%:19,0,0,0 0/1:.:35:17:18:51.43%:17,0,18,0
GL82TCLvsCLL82TCL	8.54	manually called	chr2	86922555	86922555	-	A	downstream	Olfr1098	dist=28				chr2 86922555 . G GA . PASS DP=123;SOMATIC;SS=2;SSC=12;GPV=1E0;SPV=5.3526E-2 GT:GQ:DP:RD:AD:FREQ:DP4 0/0:.:41:41:0:0%:36,5,0,0 0/1:.:82:75:7:8.54%:73,2,7,0
GL82TCLvsCLL82TCL	7.79	manually called	chr19	4289980	4289980	-	G	exonic	Adrbk1		frameshift insertion			chr19 4289980 . C CG . PASS DP=115;SOMATIC;SS=2;SSC=10;GPV=1E0;SPV=8.4263E-2 GT:GQ:DP:RD:AD:FREQ:DP4 0/0:.:38:38:0:0%:14,24,0,0 0/1:.:77:71:6:7.79%:30,41,1,5
GL82TCLvsCLL82TCL	22		chrX	67920114	67920114	G	T	exonic	4933436I01Rik		nonsynonymous SNV	4933436I01Rik:NM_025763:exon2:c.C1138A:p.Q380K		chrX 67920114 . G T . PASS DP=154;SOMATIC;SS=2;SSC=44;GPV=1E0;SPV=3.4798E-5 GT:GQ:DP:RD:AD:FREQ:DP4 0/0:.:54:53:0:0%:20,33,0,0 0/1:.:100:78:22:22%:42,36,11,11
GL82TCLvsCLL82TCL	22.29		chr1	46139866	46139866	G	T	exonic	Dnah7b		nonsynonymous SNV	Dnah7b:NM_001160386:exon19:c.G2698T:p.A900S		chr1 46139866 . G T . PASS DP=264;SOMATIC;SS=2;SSC=81;GPV=1E0;SPV=6.4303E-9 GT:GQ:DP:RD:AD:FREQ:DP4 0/0:.:98:98:0:0%:59,39,0,0 0/1:.:166:129:37:22.29%:64,65,21,16
GL82TCLvsCLL82TCL	28		chr12	30245147	30245147	T	C	exonic	Sntg2		nonsynonymous SNV	Sntg2:NM_001324521:exon9:c.A121G:p.T41A,Sntg2:NM_001324519:exon10:c.A643G:p.T215A,Sntg2:NM_001324520:exon10:c.A625G:p.T209A,Sntg2:NM_172951:exon10:c.A820G:p.T274A		chr12 30245147 . T C . PASS DP=79;SOMATIC;SS=2;SSC=20;GPV=1E0;SPV=9.5833E-3 GT:GQ:DP:RD:AD:FREQ:DP4 0/0:.:23:17:0:0%:7,10,0,0 0/1:.:56:36:14:28%:20,16,8,6
GL82TCLvsCLL82TCL	33.9		chr2	76798959	76798959	G	A	exonic	Ttn		nonsynonymous SNV	Ttn:NM_028004:exon74:c.C18053T:p.S6018L,Ttn:NM_011652:exon195:c.C37796T:p.S12599L		chr2 76798959 . G A . PASS DP=178;SOMATIC;SS=2;SSC=83;GPV=1E0;SPV=4.5896E-9 GT:GQ:DP:RD:AD:FREQ:DP4 0/0:.:60:60:0:0%:28,32,0,0 0/1:.:118:78:40:33.9%:43,35,21,19
GL82TCLvsCLL82TCL	15	manually called	chr9	21018980	21018980	C	T	exonic	Icam1		synonymous SNV			chr9 21018980 . C T . PASS DP=89;SOMATIC;SS=2;SSC=16;GPV=1E0;SPV=2.3258E-2 GT:GQ:DP:RD:AD:FREQ:DP4 0/0:.:29:29:0:0%:16,13,0,0 0/1:.:60:51:9:15%:26,25,5,4
GL82TCLvsCLL82TCL	19.72	manually called	chr14	88468909	88468909	A	G	exonic	Pcdh20		synonymous SNV			chr14 88468909 . A G . PASS DP=105;SOMATIC;SS=2;SSC=25;GPV=1E0;SPV=2.6237E-3 GT:GQ:DP:RD:AD:FREQ:DP4 0/0:.:34:34:0:0%:15,19,0,0 0/1:.:71:57:14:19.72%:24,33,9,5
GL82TCLvsCLL82TCL	19.4	manually called	chr12	29990941	29990941	C	A	exonic	Pxdn		synonymous SNV			chr12 29990941 . C A . PASS DP=92;SOMATIC;SS=2;SSC=19;GPV=1E0;SPV=1.1363E-2 GT:GQ:DP:RD:AD:FREQ:DP4 0/0:.:25:25:0:0%:17,8,0,0 0/1:.:67:54:13:19.4%:42,12,9,4
GL82TCLvsCLL82TCL	29.49		chr6	38332416	38332416	A	G	exonic	Zc3hav1		synonymous SNV	Zc3hav1:NM_001347122:exon4:c.T1470C:p.S490S,Zc3hav1:NM_028421:exon4:c.T1470C:p.S490S,Zc3hav1:NM_028864:exon4:c.T1470C:p.S490S		chr6 38332416 . A G . PASS DP=140;SOMATIC;SS=2;SSC=65;GPV=1E0;SPV=2.6303E-7 GT:GQ:DP:RD:AD:FREQ:DP4 0/0:.:62:62:0:0%:42,20,0,0 0/1:.:78:55:23:29.49%:37,18,11,12
GL82TCLvsCLL82TCL	24.1		chr14	4347900	4347900	C	T	intronic	2610042L04Rik					chr14 4347900 . C T . PASS DP=318;SOMATIC;SS=2;SSC=109;GPV=1E0;SPV=1.0362E-11 GT:GQ:DP:RD:AD:FREQ:DP4 0/0:.:122:122:0:0%:92,30,0,0 0/1:.:196:148:47:24.1%:115,33,36,11
GL82TCLvsCLL82TCL	6.67	manually called	chr7	131194395	131194395	G	T	intronic	5430419D17Rik					chr7131194395.GT.PASSDP=165;SOMATIC;SS=2;SSC=13;GPV=1E0;SPV=4.0933E-2 GT:GQ:DP:RD:AD:FREQ:DP4 0/0:.:59:59:0:0%:9,50,0,0 0/1:.:106:98:7:6.67%:9,89,2,5
GL82TCLvsCLL82TCL	27.27		chr18	64550458	64550458	C	A	intronic	Atp8b1					chr18 64550458 . C A . PASS DP=223;SOMATIC;SS=2;SSC=91;GPV=1E0;SPV=6.4709E-10 GT:GQ:DP:RD:AD:FREQ:DP4 0/0:.:91:91:0:0%:20,71,0,0 0/1:.:132:96:36:27.27%:29,67,6,30
GL82TCLvsCLL82TCL	17.86	manually called	chr15	92250803	92250803	T	G	intronic	Cntn1					chr1592250803.TG.PASSDP=77;SOMATIC;SS=2;SSC=14;GPV=1E0;SPV=3.2459E-2 GT:GQ:DP:RD:AD:FREQ:DP4 0/0:.:21:21:0:0%:18,3,0,0 0/1:.:56:46:10:17.86%:42,4,10,0
GL82TCLvsCLL82TCL	21.57		chr9	110506825	110506825	C	A	intronic	Kif9					chr9 110506825 . C A . PASS DP=76;SOMATIC;SS=2;SSC=20;GPV=1E0;SPV=8.3158E-3 GT:GQ:DP:RD:AD:FREQ:DP4 0/0:.:25:25:0:0%:0,25,0,0 0/1:.:51:40:11:21.57%:1,39,0,11
GL82TCLvsCLL82TCL	27.27		chr14	34578586	34578586	G	A	intronic	Ldb3					chr14 34578586 . G A . PASS DP=36;SOMATIC;SS=2;SSC=14;GPV=1E0;SPV=3.8306E-2 GT:GQ:DP:RD:AD:FREQ:DP4 0/0:.:14:14:0:0%:11,3,0,0 0/1:.:22:16:6:27.27%:12,4,3,3
GL82TCLvsCLL82TCL	18.32	manually called	chr11	67284782	67284782	G	A	intronic	Myh8					chr1167284782.GA.PASSDP=193;SOMATIC;SS=2;SSC=43;GPV=1E0;SPV=4.9149E-5 GT:GQ:DP:RD:AD:FREQ:DP4 0/0:.:61:61:0:0%:25,36,0,0 0/1:.:132:107:24:18.32%:37,70,11,13
GL82TCLvsCLL82TCL	34.88		chr11	23699994	23699994	G	T	intronic	Pus10					chr11 23699994 . G T . PASS DP=151;SOMATIC;SS=2;SSC=84;GPV=1E0;SPV=3.197E-9 GT:GQ:DP:RD:AD:FREQ:DP4 0/0:.:65:65:0:0%:17,48,0,0 0/1:.:86:56:30:34.88%:14,42,7,23
GL82TCLvsCLL82TCL	34.48		chr11	23699995	23699995	T	A	intronic	Pus10					chr11 23699995 . T A . PASS DP=152;SOMATIC;SS=2;SSC=84;GPV=1E0;SPV=3.9165E-9 GT:GQ:DP:RD:AD:FREQ:DP4 0/0:.:65:65:0:0%:16,49,0,0 0/1:.:87:57:30:34.48%:14,43,7,23
GL82TCLvsCLL82TCL	53.85		chr12	104115814	104115814	G	C	intronic	Serpina3a					chr12 104115814 . G C . PASS DP=21;SOMATIC;SS=2;SSC=18;GPV=1E0;SPV=1.4757E-2 GT:GQ:DP:RD:AD:FREQ:DP4 0/0:.:8:8:0:0%:8,0,0,0 0/1:.:13:6:7:53.85%:6,0,7,0
GL82TCLvsCLL82TCL	10.26	manually called	chr7	121667935	121667935	A	G	intronic	Usp31					chr7121667935.AG.PASSDP=58;SOMATIC;SS=2;SSC=7;GPV=1E0;SPV=1.9386E-1 GT:GQ:DP:RD:AD:FREQ:DP4 0/0:.:19:19:0:0%:0,19,0,0 0/1:.:39:35:4:10.26%:5,30,1,3
GL82TCLvsCLL82TCL	26.26		chr2	44064983	44064983	G	A	splicing	Arhgap15	NM_153820:exon8:c.598-1G>A;NM_001301831:exon8:c.598-1G>A;NM_001301832:exon9:c.193-1G>A				chr2 44064983 . G A . PASS DP=142;SOMATIC;SS=2;SSC=44;GPV=1E0;SPV=3.9447E-5 GT:GQ:DP:RD:AD:FREQ:DP4 0/0:.:41:41:0:0%:33,8,0,0 0/1:.:101:73:26:26.26%:59,14,16,10
GL82TCLvsCLL82TCL	13.64	manually called	chr10	75814949	75814949	-	T	UTR3	Gstt4	NM_029472:c.*114_*115insA				chr10 75814949 . G GT . PASS DP=34;SOMATIC;SS=2;SSC=5;GPV=1E0;SPV=2.5735E-1 GT:GQ:DP:RD:AD:FREQ:DP4 0/0:.:12:12:0:0%:12,0,0,0 0/1:.:22:19:3:13.64%:19,0,3,0
GL82TCLvsCLL82TCL	20.78		chr7	48499218	48499218	A	C	UTR5	Mrgprx2	NM_001034868:c.-57T>G				chr7 48499218 . A C . PASS DP=252;SOMATIC;SS=2;SSC=73;GPV=1E0;SPV=4.5878E-8 GT:GQ:DP:RD:AD:FREQ:DP4 0/0:.:97:96:0:0%:28,68,0,0 0/1:.:155:122:32:20.78%:50,72,14,18
GL91TCLvsCLL91TCL	25		chr1	74256020	74256020	A	C	exonic	Arpc2		nonsynonymous SNV	Arpc2:NM_029711:exon6:c.A518C:p.D173A		chr1 74256020 . A C . PASS DP=168;SOMATIC;SS=2;SSC=52;GPV=1E0;SPV=6.1279E-6 GT:GQ:DP:RD:AD:FREQ:DP4 0/0:.:52:52:0:0%:22,30,0,0 0/1:.:116:87:29:25%:35,52,6,23
GL91TCLvsCLL91TCL	40.38		chr15	56668365	56668365	G	T	exonic	Has2		nonsynonymous SNV	Has2:NM_008216:exon4:c.C953A:p.T318N		chr15 56668365 . G T . PASS DP=220;SOMATIC;SS=2;SSC=114;GPV=1E0;SPV=3.317E-12 GT:GQ:DP:RD:AD:FREQ:DP4 0/0:.:64:64:0:0%:35,29,0,0 0/1:.:156:93:63:40.38%:61,32,37,26
GL91TCLvsCLL91TCL	68.42	COSMIC	chr6	145246771	145246771	C	A	exonic	Kras		nonsynonymous SNV	Kras:NM_021284:exon2:c.G35T:p.G12V		chr6 145246771 . C A . PASS DP=166;SOMATIC;SS=2;SSC=188;GPV=1E0;SPV=1.4086E-19 GT:GQ:DP:RD:AD:FREQ:DP4 0/0:.:52:52:0:0%:28,24,0,0 0/1:.:114:36:78:68.42%:18,18,25,53
GL91TCLvsCLL91TCL	35.56		chr18	12556738	12556738	C	A	exonic	Lama3		nonsynonymous SNV	Lama3:NM_001347461:exon28:c.C3718A:p.H1240N,Lama3:NM_010680:exon65:c.C8536A:p.H2846N		chr18 12556738 . C A . PASS DP=129;SOMATIC;SS=2;SSC=59;GPV=1E0;SPV=1.2222E-6 GT:GQ:DP:RD:AD:FREQ:DP4 0/0:.:39:39:0:0%:19,20,0,0 0/1:.:90:58:32:35.56%:21,37,17,15
GL91TCLvsCLL91TCL	28.57		chr5	3858827	3858827	G	C	exonic	Lrrd1		nonsynonymous SNV	Lrrd1:NM_172879:exon3:c.G2098C:p.G700R		chr5 3858827 . G C . PASS DP=122;SOMATIC;SS=2;SSC=47;GPV=1E0;SPV=1.9732E-5 GT:GQ:DP:RD:AD:FREQ:DP4 0/0:.:45:42:0:0%:14,28,0,0 0/1:.:77:55:22:28.57%:15,40,6,16
GL91TCLvsCLL91TCL	35.32		chr7	86954436	86954436	C	A	exonic	Vmn2r78		nonsynonymous SNV	Vmn2r78:NM_001105189:exon6:c.C1821A:p.D607E		chr7 86954436 . C A . PASS DP=327;SOMATIC;SS=2;SSC=159;GPV=1E0;SPV=1.018E-16 GT:GQ:DP:RD:AD:FREQ:DP4 0/0:.:109:109:0:0%:71,38,0,0 0/1:.:218:141:77:35.32%:88,53,49,28
GL91TCLvsCLL91TCL	22.64		chr19	18717236	18717236	G	A	exonic	D030056L22Rik		stopgain	D030056L22Rik:NM_177640:exon2:c.G351A:p.W117X		chr19 18717236 . G A . PASS DP=73;SOMATIC;SS=2;SSC=18;GPV=1E0;SPV=1.451E-2 GT:GQ:DP:RD:AD:FREQ:DP4 0/0:.:20:20:0:0%:19,1,0,0 0/1:.:53:41:12:22.64%:40,1,10,2
GL91TCLvsCLL91TCL	26.09		chr5	73608310	73608310	G	A	exonic	Lrrc66		synonymous SNV	Lrrc66:NM_153568:exon5:c.C1389T:p.V463V		chr5 73608310 . G A . PASS DP=103;SOMATIC;SS=2;SSC=30;GPV=1E0;SPV=8.3757E-4 GT:GQ:DP:RD:AD:FREQ:DP4 0/0:.:29:29:0:0%:15,14,0,0 0/1:.:74:51:18:26.09%:30,21,7,11
GL91TCLvsCLL91TCL	38.13		chr18	37012597	37012597	G	A	exonic	Pcdha11		synonymous SNV	Pcdha11:NM_009960:exon1:c.G1740A:p.V580V		chr18 37012597 . G A . PASS DP=203;SOMATIC;SS=2;SSC=103;GPV=1E0;SPV=4.7211E-11 GT:GQ:DP:RD:AD:FREQ:DP4 0/0:.:63:63:0:0%:25,38,0,0 0/1:.:140:86:53:38.13%:36,50,19,34
GL91TCLvsCLL91TCL	39.62		chr5	76918046	76918046	G	A	exonic	Ppat		synonymous SNV	Ppat:NM_172146:exon9:c.C1224T:p.S408S		chr5 76918046 . G A . PASS DP=160;SOMATIC;SS=2;SSC=90;GPV=1E0;SPV=8.976E-10 GT:GQ:DP:RD:AD:FREQ:DP4 0/0:.:54:54:0:0%:39,15,0,0 0/1:.:106:64:42:39.62%:46,18,34,8
GL91TCLvsCLL91TCL	60.98		chr17	24424481	24424481	C	T	exonic	Rnps1		synonymous SNV	Rnps1:NM_001080128:exon6:c.C687T:p.P229P,Rnps1:NM_001080127:exon7:c.C756T:p.P252P,Rnps1:NM_009070:exon8:c.C756T:p.P252P		chr17 24424481 . C T . PASS DP=50;SOMATIC;SS=2;SSC=27;GPV=1E0;SPV=1.6308E-3 GT:GQ:DP:RD:AD:FREQ:DP4 0/0:.:8:8:0:0%:7,1,0,0 0/1:.:42:16:25:60.98%:7,9,14,11
GL91TCLvsCLL91TCL	8.7	manually called	chr1	65025473	65025473	C	G	intronic	Akr1cl					chr165025473.CG.PASSDP=34;SOMATIC;SS=2;SSC=3;GPV=1E0;SPV=4.5098E-1 GT:GQ:DP:RD:AD:FREQ:DP4 0/0:.:11:11:0:0%:11,0,0,0 0/1:.:23:21:2:8.7%:21,0,2,0
GL91TCLvsCLL91TCL	28.57		chr6	13663182	13663182	C	T	intronic	Bmt2					chr6 13663182 . C T . PASS DP=179;SOMATIC;SS=2;SSC=61;GPV=1E0;SPV=6.9021E-7 GT:GQ:DP:RD:AD:FREQ:DP4 0/0:.:52:52:0:0%:43,9,0,0 0/1:.:127:90:36:28.57%:76,14,30,6
GL91TCLvsCLL91TCL	14.29	manually called	chr15	90501636	90501636	G	T	intronic	Cpne8					chr1590501636.GT.PASSDP=22;SOMATIC;SS=2;SSC=4;GPV=1E0;SPV=3.9394E-1 GT:GQ:DP:RD:AD:FREQ:DP4 0/0:.:8:8:0:0%:0,8,0,0 0/1:.:14:12:2:14.29%:0,12,0,2
GL91TCLvsCLL91TCL	30		chr7	27030971	27030971	G	T	intronic	Cyp2a12					chr7 27030971 . G T . PASS DP=47;SOMATIC;SS=2;SSC=18;GPV=1E0;SPV=1.2986E-2 GT:GQ:DP:RD:AD:FREQ:DP4 0/0:.:16:16:0:0%:10,6,0,0 0/1:.:31:21:9:30%:11,10,2,7
GL91TCLvsCLL91TCL	33.9		chr1	140376206	140376206	T	A	intronic	Kcnt2					chr1 140376206 . T A . PASS DP=81;SOMATIC;SS=2;SSC=32;GPV=1E0;SPV=5.9529E-4 GT:GQ:DP:RD:AD:FREQ:DP4 0/0:.:22:22:0:0%:22,0,0,0 0/1:.:59:39:20:33.9%:39,0,20,0
GL91TCLvsCLL91TCL	27.92		chr16	55816018	55816018	C	T	intronic	Nfkbiz					chr16 55816018 . C T . PASS DP=219;SOMATIC;SS=2;SSC=62;GPV=1E0;SPV=5.64E-7 GT:GQ:DP:RD:AD:FREQ:DP4 0/0:.:65:64:1:1.54%:55,9,1,0 0/1:.:154:111:43:27.92%:98,13,35,8
GL91TCLvsCLL91TCL	45.83		chr13	17323114	17323114	C	A	intronic	Sugct					chr13 17323114 . C A . PASS DP=34;SOMATIC;SS=2;SSC=20;GPV=1E0;SPV=8.7248E-3 GT:GQ:DP:RD:AD:FREQ:DP4 0/0:.:10:10:0:0%:10,0,0,0 0/1:.:24:13:11:45.83%:13,0,11,0
GL91TCLvsCLL91TCL	36		chr19	57485310	57485310	G	T	intronic	Trub1					chr19 57485310 . G T . PASS DP=36;SOMATIC;SS=2;SSC=16;GPV=1E0;SPV=2.1701E-2 GT:GQ:DP:RD:AD:FREQ:DP4 0/0:.:11:11:0:0%:0,11,0,0 0/1:.:25:16:9:36%:0,16,0,9
GL91TCLvsCLL91TCL	12.25		chr14	119049849	119049849	C	T	intronic	Uggt2					chr14 119049849 . C T . PASS DP=69;SOMATIC;SS=2;SSC=21;GPV=1E0;SPV=7.9033E-3 GT:GQ:DP:RD:AD:FREQ:DP4 0/0:.:21:21:0:0%:1,20,0,0 0/1:.:48:36:12:25%:2,34,1,11
GL91TCLvsCLL91TCL	34.62		chr13	18853556	18853556	G	C	intronic	Vps41					chr13 18853556 . G C . PASS DP=42;SOMATIC;SS=2;SSC=21;GPV=1E0;SPV=7.0074E-3 GT:GQ:DP:RD:AD:FREQ:DP4 0/0:.:16:16:0:0%:2,14,0,0 0/1:.:26:17:9:34.62%:2,15,1,8
GL91TCLvsCLL91TCL	64.52		chr17	25234578	25234578	A	G	UTR3	Gnptg	NM_001346737:c.*44T>C;NM_172529:c.*44T>C				chr17 25234578 . A G . PASS DP=43;SOMATIC;SS=2;SSC=40;GPV=1E0;SPV=8.8148E-5 GT:GQ:DP:RD:AD:FREQ:DP4 0/0:.:12:12:0:0%:11,1,0,0 0/1:.:31:11:20:64.52%:9,2,17,3
GL111TCLvsCLL72TX	11.11	manually called	chr2	30472864	30472864	-	GCG	exonic	Ier5l		nonframeshift insertion	Ier5l:NM_030244:exon1:c.1147_1148insCGC:p.L383delinsPL		chr2 30472864 . A AGCG . PASS DP=37;SOMATIC;SS=2;SSC=4;GPV=1E0;SPV=3.7645E-1 GT:GQ:DP:RD:AD:FREQ:DP4 0/0:.:10:10:0:0%:8,2,0,0 0/1:.:27:24:3:11.11%:14,10,1,2
GL111TCLvsCLL72TX	8.57	manually called	chr6	131543859	131543859	G	A	exonic	5430401F13Rik		nonsynonymous SNV	5430401F13Rik:NM_001244628:exon1:c.G76A:p.E26K		chr6 131543859 . G A . PASS DP=46;SOMATIC;SS=2;SSC=3;GPV=1E0;SPV=4.3116E-1 GT:GQ:DP:RD:AD:FREQ:DP4 0/0:.:11:11:0:0%:0,11,0,0 0/1:.:35:32:3:8.57%:8,24,1,2
GL111TCLvsCLL72TX	20		chr10	103009346	103009346	C	T	exonic	Alx1		nonsynonymous SNV	Alx1:NM_172553:exon4:c.G823A:p.V275M		chr10 103009346 . C T . PASS DP=131;SOMATIC;SS=2;SSC=29;GPV=1E0;SPV=1.2357E-3 GT:GQ:DP:RD:AD:FREQ:DP4 0/0:.:54:53:1:1.85%:18,35,0,1 0/1:.:77:60:15:20%:22,38,6,9
GL111TCLvsCLL72TX	31.25		chr17	58973439	58973439	G	T	exonic	Pdzph1		nonsynonymous SNV	Pdzph1:NM_027001:exon3:c.C1847A:p.T616N		chr17 58973439 . G T . PASS DP=147;SOMATIC;SS=2;SSC=63;GPV=1E0;SPV=4.1872E-7 GT:GQ:DP:RD:AD:FREQ:DP4 0/0:.:51:51:0:0%:35,16,0,0 0/1:.:96:66:30:31.25%:39,27,17,13
GL111TCLvsCLL72TX	22.5		chr13	27635846	27635846	G	A	exonic	Prl7a1		nonsynonymous SNV	Prl7a1:NM_001164058:exon6:c.C424T:p.L142F,Prl7a1:NM_008930:exon6:c.C421T:p.L141F		chr13 27635846 . G A . PASS DP=176;SOMATIC;SS=2;SSC=39;GPV=1E0;SPV=1.2407E-4 GT:GQ:DP:RD:AD:FREQ:DP4 0/0:.:56:55:1:1.79%:23,32,0,1 0/1:.:120:93:27:22.5%:51,42,14,13
GL111TCLvsCLL72TX	22.45		chr9	123052773	123052773	G	A	exonic	Tgm4		nonsynonymous SNV	Tgm4:NM_177911:exon9:c.G1033A:p.D345N		chr9 123052773 . G A . PASS DP=76;SOMATIC;SS=2;SSC=22;GPV=1E0;SPV=5.9483E-3 GT:GQ:DP:RD:AD:FREQ:DP4 0/0:.:26:26:0:0%:11,15,0,0 0/1:.:50:38:11:22.45%:17,21,5,6
GL111TCLvsCLL72TX	22.22		chr2	87509439	87509439	C	A	exonic	Pramel6		stopgain	Pramel6:NM_178249:exon2:c.C546A:p.C182X		chr2 87509439 . C A . PASS DP=138;SOMATIC;SS=2;SSC=40;GPV=1E0;SPV=8.399E-5 GT:GQ:DP:RD:AD:FREQ:DP4 0/0:.:48:48:0:0%:28,20,0,0 0/1:.:90:70:20:22.22%:47,23,16,4
GL111TCLvsCLL72TX	27.71		chr9	21756177	21756177	T	G	exonic	Spc24		stoploss	Spc24:NM_026282:exon5:c.A606C:p.X202C		chr9 21756177 . T G . PASS DP=123;SOMATIC;SS=2;SSC=43;GPV=1E0;SPV=4.4812E-5 GT:GQ:DP:RD:AD:FREQ:DP4 0/0:.:40:39:0:0%:20,19,0,0 0/1:.:83:60:23:27.71%:31,29,12,11
GL111TCLvsCLL72TX	32.43		chr11	68792032	68792032	C	T	exonic	Myh10		synonymous SNV	Myh10:NM_175260:exon25:c.C3291T:p.A1097A		chr11 63312107 . TG T . PASS DP=98;SOMATIC;SS=2;SSC=13;GPV=1E0;SPV=4.3315E-2 GT:GQ:DP:RD:AD:FREQ:DP4 0/0:.:30:30:0:0%:30,0,0,0 0/1:.:68:58:8:12.12%:57,1,8,0
GL111TCLvsCLL72TX	27.41		chr5	124639183	124639183	G	C	intronic	Atp6v0a2					chr5 124639183 . G C . PASS DP=203;SOMATIC;SS=2;SSC=74;GPV=1E0;SPV=3.9532E-8 GT:GQ:DP:RD:AD:FREQ:DP4 0/0:.:68:68:0:0%:49,19,0,0 0/1:.:135:98:37:27.41%:74,24,29,8
GL111TCLvsCLL72TX	20.45	manually called	chr15	102187563	102187563	T	C	intronic	Csad					chr15102187563.TC.PASSDP=102;SOMATIC;SS=2;SSC=12;GPV=1E0;SPV=5.3377E-2 GT:GQ:DP:RD:AD:FREQ:DP4 0/0:.:14:14:0:0%:14,0,0,0 0/1:.:88:70:18:20.45%:56,14,12,6
GL111TCLvsCLL72TX	30.43		chr11	42147330	42147330	T	A	intronic	Gabra1					chr11 42147330 . T A . PASS DP=40;SOMATIC;SS=2;SSC=17;GPV=1E0;SPV=1.5939E-2 GT:GQ:DP:RD:AD:FREQ:DP4 0/0:.:17:16:0:0%:0,16,0,0 0/1:.:23:16:7:30.43%:0,16,1,6
GL111TCLvsCLL72TX	26.09		chr6	58874483	58874483	C	T	intronic	Herc3					chr6 58874483 . C T . PASS DP=37;SOMATIC;SS=2;SSC=13;GPV=1E0;SPV=4.3422E-2 GT:GQ:DP:RD:AD:FREQ:DP4 0/0:.:14:14:0:0%:0,14,0,0 0/1:.:23:17:6:26.09%:0,17,0,6
GL111TCLvsCLL72TX	26.32	manually called	chr1	126014771	126014771	A	G	intronic	Nckap5					chr1126014771.AG.PASSDP=29;SOMATIC;SS=2;SSC=10;GPV=1E0;SPV=9.7916E-2 GT:GQ:DP:RD:AD:FREQ:DP4 0/0:.:10:10:0:0%:0,10,0,0 0/1:.:19:14:5:26.32%:0,14,0,5
GL111TCLvsCLL72TX	29.23		chr10	88906222	88906222	C	T	intronic	Slc5a8					chr10 88906222 . C T . PASS DP=94;SOMATIC;SS=2;SSC=25;GPV=1E0;SPV=2.8544E-3 GT:GQ:DP:RD:AD:FREQ:DP4 0/0:.:29:28:1:3.45%:27,1,1,0 0/1:.:65:46:19:29.23%:41,5,16,3
GL111TCLvsCLL72TX	16.87	manually called	chr3	103311518	103311518	A	G	intronic	Trim33					chr3103311518.AG.PASSDP=114;SOMATIC;SS=2;SSC=20;GPV=1E0;SPV=9.6442E-3 GT:GQ:DP:RD:AD:FREQ:DP4 0/0:.:30:30:0:0%:11,19,0,0 0/1:.:84:69:14:16.87%:22,47,4,10
GL111TCLvsCLL72TX	38.89		chr11	69090123	69090123	C	G	intronic	Vamp2					chr11 69090123 . C G . PASS DP=31;SOMATIC;SS=2;SSC=19;GPV=1E0;SPV=1.2102E-2 GT:GQ:DP:RD:AD:FREQ:DP4 0/0:.:13:13:0:0%:0,13,0,0 0/1:.:18:11:7:38.89%:0,11,0,7
GL111TCLvsCLL72TX	44.07		chrX	98940032	98940032	C	T	intronic	Yipf6					chrX 98940032 . C T . PASS DP=85;SOMATIC;SS=2;SSC=51;GPV=1E0;SPV=7.8625E-6 GT:GQ:DP:RD:AD:FREQ:DP4 0/0:.:26:26:0:0%:24,2,0,0 0/1:.:59:33:26:44.07%:31,2,23,3
GL111TCLvsCLL72TX	20.86		chr13	22279350	22279350	T	-	UTR3	Vmn1r195	NM_134223:c.*38delT				chr13 22279349 . AT A . PASS DP=234;SOMATIC;SS=2;SSC=57;GPV=1E0;SPV=1.64E-6 GT:GQ:DP:RD:AD:FREQ:DP4 0/0:.:70:70:0:0%:32,38,0,0 0/1:.:164:129:34:20.86%:56,73,19,15
GL111TCLvsCLL72TX	35.48		chr8	70329593	70329593	C	T	UTR5;UTR3	Gdf1;Cers1	NM_001163282:c.-389C>T;NM_138647:c.*13C>T				chr8 70329593 . C T . PASS DP=42;SOMATIC;SS=2;SSC=17;GPV=1E0;SPV=1.9781E-2 GT:GQ:DP:RD:AD:FREQ:DP4 0/0:.:11:11:0:0%:1,10,0,0 0/1:.:31:20:11:35.48%:3,17,2,9
GL111TCLvsCLL73TX	52		chr2	30472864	30472864	-	GCG	exonic	Ier5l		nonframeshift insertion	Ier5l:NM_030244:exon1:c.1147_1148insCGC:p.L383delinsPL		chr2 30472864 . A AGCG . PASS DP=35;SOMATIC;SS=2;SSC=24;GPV=1E0;SPV=3.5224E-3 GT:GQ:DP:RD:AD:FREQ:DP4 0/0:.:10:10:0:0%:8,2,0,0 0/1:.:25:12:13:52%:8,4,11,2
GL111TCLvsCLL73TX	29.73		chr6	131543859	131543859	G	A	exonic	5430401F13Rik		nonsynonymous SNV	5430401F13Rik:NM_001244628:exon1:c.G76A:p.E26K		chr6 131543859 . G A . PASS DP=48;SOMATIC;SS=2;SSC=14;GPV=1E0;SPV=3.784E-2 GT:GQ:DP:RD:AD:FREQ:DP4 0/0:.:11:11:0:0%:0,11,0,0 0/1:.:37:26:11:29.73%:1,25,3,8
GL111TCLvsCLL73TX	54.12		chr17	58973439	58973439	G	T	exonic	Pdzph1		nonsynonymous SNV	Pdzph1:NM_027001:exon3:c.C1847A:p.T616N		chr17 58973439 . G T . PASS DP=136;SOMATIC;SS=2;SSC=122;GPV=1E0;SPV=5.6077E-13 GT:GQ:DP:RD:AD:FREQ:DP4 0/0:.:51:51:0:0%:35,16,0,0 0/1:.:85:39:46:54.12%:23,16,28,18
GL111TCLvsCLL73TX	49.56		chr13	27635846	27635846	G	A	exonic	Prl7a1		nonsynonymous SNV	Prl7a1:NM_001164058:exon6:c.C424T:p.L142F,Prl7a1:NM_008930:exon6:c.C421T:p.L141F		chr13 27635846 . G A . PASS DP=171;SOMATIC;SS=2;SSC=110;GPV=1E0;SPV=8.2731E-12 GT:GQ:DP:RD:AD:FREQ:DP4 0/0:.:56:55:1:1.79%:23,32,0,1 0/1:.:115:57:56:49.56%:25,32,21,35
GL111TCLvsCLL73TX	40		chr1	155201976	155201976	C	A	exonic	Stx6		nonsynonymous SNV	Stx6:NM_021433:exon8:c.C728A:p.A243E		chr1 155201976 . C A . PASS DP=61;SOMATIC;SS=2;SSC=30;GPV=1E0;SPV=9.0115E-4 GT:GQ:DP:RD:AD:FREQ:DP4 0/0:.:26:25:1:3.85%:10,15,1,0 0/1:.:35:21:14:40%:11,10,9,5
GL111TCLvsCLL73TX	23.08		chr9	123052773	123052773	G	A	exonic	Tgm4		nonsynonymous SNV	Tgm4:NM_177911:exon9:c.G1033A:p.D345N		chr9 123052773 . G A . PASS DP=65;SOMATIC;SS=2;SSC=21;GPV=1E0;SPV=6.6292E-3 GT:GQ:DP:RD:AD:FREQ:DP4 0/0:.:26:26:0:0%:11,15,0,0 0/1:.:39:30:9:23.08%:10,20,1,8
GL111TCLvsCLL73TX	5.06	manually called	chr2	87509439	87509439	C	A	exonic	Pramel6		stopgain	Pramel6:NM_178249:exon2:c.C546A:p.C182X		chr2 87509439 . C A . PASS DP=127;SOMATIC;SS=2;SSC=8;GPV=1E0;SPV=1.4539E-1 GT:GQ:DP:RD:AD:FREQ:DP4 0/0:.:48:48:0:0%:28,20,0,0 0/1:.:79:75:4:5.06%:53,22,3,1
GL111TCLvsCLL73TX	5.95	manually called	chr9	21756177	21756177	T	G	exonic	Spc24		stoploss	Spc24:NM_026282:exon5:c.A606C:p.X202C		chr9 21756177 . T G . PASS DP=125;SOMATIC;SS=2;SSC=8;GPV=1E0;SPV=1.4288E-1 GT:GQ:DP:RD:AD:FREQ:DP4 0/0:.:40:39:0:0%:20,19,0,0 0/1:.:85:79:5:5.95%:37,42,2,3
GL111TCLvsCLL73TX	34.04		chr8	111053996	111053996	T	C	exonic	Aars		synonymous SNV	Aars:NM_146217:exon18:c.T2508C:p.D836D		chr8 111053996 . T C . PASS DP=62;SOMATIC;SS=2;SSC=19;GPV=1E0;SPV=1.0048E-2 GT:GQ:DP:RD:AD:FREQ:DP4 0/0:.:13:13:0:0%:7,6,0,0 0/1:.:49:31:16:34.04%:13,18,7,9
GL111TCLvsCLL73TX	32.26		chr11	68792032	68792032	C	T	exonic	Myh10		synonymous SNV	Myh10:NM_175260:exon25:c.C3291T:p.A1097A		chr11 68792032 . C T . PASS DP=47;SOMATIC;SS=2;SSC=20;GPV=1E0;SPV=8.5654E-3 GT:GQ:DP:RD:AD:FREQ:DP4 0/0:.:16:16:0:0%:6,10,0,0 0/1:.:31:21:10:32.26%:9,12,3,7
GL111TCLvsCLL73TX	45.39		chr5	124639183	124639183	G	C	intronic	Atp6v0a2					chr5 124639183 . G C . PASS DP=209;SOMATIC;SS=2;SSC=136;GPV=1E0;SPV=2.088E-14 GT:GQ:DP:RD:AD:FREQ:DP4 0/0:.:68:68:0:0%:49,19,0,0 0/1:.:141:77:64:45.39%:57,20,52,12
GL111TCLvsCLL73TX	37.93		chr11	42147330	42147330	T	A	intronic	Gabra1					chr11 42147330 . T A . PASS DP=46;SOMATIC;SS=2;SSC=24;GPV=1E0;SPV=3.4084E-3 GT:GQ:DP:RD:AD:FREQ:DP4 0/0:.:17:16:0:0%:0,16,0,0 0/1:.:29:18:11:37.93%:1,17,0,11
GL111TCLvsCLL73TX	23.33	manually called	chr6	58874483	58874483	C	T	intronic	Herc3					chr658874483.CT.PASSDP=44;SOMATIC;SS=2;SSC=12;GPV=1E0;SPV=5.3126E-2 GT:GQ:DP:RD:AD:FREQ:DP4 0/0:.:14:14:0:0%:0,14,0,0 0/1:.:30:23:7:23.33%:0,23,0,7
GL111TCLvsCLL73TX	33.33		chr1	126014771	126014771	A	G	intronic	Nckap5					chr1 126014771 . A G . PASS DP=31;SOMATIC;SS=2;SSC=13;GPV=1E0;SPV=4.422E-2 GT:GQ:DP:RD:AD:FREQ:DP4 0/0:.:10:10:0:0%:0,10,0,0 0/1:.:21:14:7:33.33%:0,14,0,7
GL111TCLvsCLL73TX	44.44		chr10	88906222	88906222	C	T	intronic	Slc5a8					chr10 88906222 . C T . PASS DP=92;SOMATIC;SS=2;SSC=45;GPV=1E0;SPV=2.679E-5 GT:GQ:DP:RD:AD:FREQ:DP4 0/0:.:29:28:1:3.45%:27,1,1,0 0/1:.:63:35:28:44.44%:33,2,21,7
GL111TCLvsCLL73TX	47.73		chr3	103311518	103311518	A	G	intronic	Trim33					chr3 103311518 . A G . PASS DP=118;SOMATIC;SS=2;SSC=68;GPV=1E0;SPV=1.3567E-7 GT:GQ:DP:RD:AD:FREQ:DP4 0/0:.:30:30:0:0%:11,19,0,0 0/1:.:88:46:42:47.73%:19,27,14,28
GL111TCLvsCLL73TX	12	manually called	chr11	69090123	69090123	C	G	intronic	Vamp2					chr1169090123.CG.PASSDP=38;SOMATIC;SS=2;SSC=5;GPV=1E0;SPV=2.7264E-1 GT:GQ:DP:RD:AD:FREQ:DP4 0/0:.:13:13:0:0%:0,13,0,0 0/1:.:25:22:3:12%:0,22,0,3
GL111TCLvsCLL73TX	87.14		chrX	98940032	98940032	C	T	intronic	Yipf6					chrX 98940032 . C T . PASS DP=96;SOMATIC;SS=2;SSC=154;GPV=1E0;SPV=3.4396E-16 GT:GQ:DP:RD:AD:FREQ:DP4 0/0:.:26:26:0:0%:24,2,0,0 1/1:.:70:9:61:87.14%:9,0,54,7
GL111TCLvsCLL73TX	27.45		chr15	77584904	77584904	-	A	UTR3	Apol10b	NM_177820:c.*66_*67insT				chr15 77584904 . T TA . PASS DP=130;SOMATIC;SS=2;SSC=22;GPV=1E0;SPV=5.8244E-3 GT:GQ:DP:RD:AD:FREQ:DP4 0/0:.:26:25:1:3.85%:24,1,1,0 0/1:.:104:74:28:27.45%:67,7,28,0
GL111TCLvsCLL73TX	38.89		chr13	22279350	22279350	T	-	UTR3	Vmn1r195	NM_134223:c.*38delT				chr13 22279349 . AT A . PASS DP=215;SOMATIC;SS=2;SSC=115;GPV=1E0;SPV=2.5701E-12 GT:GQ:DP:RD:AD:FREQ:DP4 0/0:.:70:70:0:0%:32,38,0,0 0/1:.:145:88:56:38.89%:32,56,19,37
GL82TCLvsCLL121TX	97.87		chr19	33499039	33499039	A	-	downstream	Lipo4	dist=10				chr19 33499038 . TA T . PASS DP=66;SOMATIC;SS=2;SSC=149;GPV=1E0;SPV=1.1559E-15 GT:GQ:DP:RD:AD:FREQ:DP4 0/0:.:19:19:0:0%:19,0,0,0 1/1:.:47:1:46:97.87%:1,0,46,0
GL82TCLvsCLL121TX	39.74		chrX	114905952	114905952	T	-	downstream	Ube2dnl1	dist=11				chrX 114905951 . AT A . PASS DP=219;SOMATIC;SS=2;SSC=111;GPV=1E0;SPV=7.7632E-12 GT:GQ:DP:RD:AD:FREQ:DP4 0/0:.:63:63:0:0%:12,51,0,0 0/1:.:156:94:62:39.74%:23,71,12,50
GL82TCLvsCLL121TX	48.78		chrX	67920114	67920114	G	T	exonic	4933436I01Rik		nonsynonymous SNV	4933436I01Rik:NM_025763:exon2:c.C1138A:p.Q380K		chrX 67920114 . G T . PASS DP=177;SOMATIC;SS=2;SSC=119;GPV=1E0;SPV=1.0504E-12 GT:GQ:DP:RD:AD:FREQ:DP4 0/0:.:54:53:0:0%:20,33,0,0 0/1:.:123:63:60:48.78%:37,26,29,31
GL82TCLvsCLL121TX	38.03		chr10	85133269	85133269	T	A	exonic	Cry1		nonsynonymous SNV	Cry1:NM_007771:exon11:c.A1690T:p.S564C		chr10 85133269 . T A . PASS DP=105;SOMATIC;SS=2;SSC=52;GPV=1E0;SPV=6.0915E-6 GT:GQ:DP:RD:AD:FREQ:DP4 0/0:.:32:32:0:0%:16,16,0,0 0/1:.:73:44:27:38.03%:20,24,13,14
GL82TCLvsCLL121TX	45.45		chr1	46139866	46139866	G	T	exonic	Dnah7b		nonsynonymous SNV	Dnah7b:NM_001160386:exon19:c.G2698T:p.A900S		chr1 46139866 . G T . PASS DP=331;SOMATIC;SS=2;SSC=203;GPV=1E0;SPV=4.9414E-21 GT:GQ:DP:RD:AD:FREQ:DP4 0/0:.:98:98:0:0%:59,39,0,0 0/1:.:233:126:105:45.45%:80,46,54,51
GL82TCLvsCLL121TX	50.62		chr12	30245147	30245147	T	C	exonic	Sntg2		nonsynonymous SNV	Sntg2:NM_001324521:exon9:c.A121G:p.T41A,Sntg2:NM_001324519:exon10:c.A643G:p.T215A,Sntg2:NM_001324520:exon10:c.A625G:p.T209A,Sntg2:NM_172951:exon10:c.A820G:p.T274A		chr12 30245147 . T C . PASS DP=110;SOMATIC;SS=2;SSC=45;GPV=1E0;SPV=3.0545E-5 GT:GQ:DP:RD:AD:FREQ:DP4 0/0:.:23:17:0:0%:7,10,0,0 0/1:.:87:40:41:50.62%:21,19,23,18
GL82TCLvsCLL121TX	43.24		chr19	3996618	3996618	A	G	exonic	Tbx10		nonsynonymous SNV	Tbx10:NM_001001320:exon2:c.A97G:p.T33A		chr19 3996618 . A G . PASS DP=50;SOMATIC;SS=2;SSC=25;GPV=1E0;SPV=2.6151E-3 GT:GQ:DP:RD:AD:FREQ:DP4 0/0:.:13:13:0:0%:8,5,0,0 0/1:.:37:21:16:43.24%:12,9,8,8
GL82TCLvsCLL121TX	38.81		chr5	110892899	110892899	A	G	exonic	Ttc28		nonsynonymous SNV	Ttc28:NM_001267622:exon2:c.A152G:p.E51G		chr5 110892899 . A G . PASS DP=106;SOMATIC;SS=2;SSC=61;GPV=1E0;SPV=6.807E-7 GT:GQ:DP:RD:AD:FREQ:DP4 0/0:.:39:39:0:0%:27,12,0,0 0/1:.:67:41:26:38.81%:29,12,16,10
GL82TCLvsCLL121TX	48.95		chr2	76798959	76798959	G	A	exonic	Ttn		nonsynonymous SNV	Ttn:NM_028004:exon74:c.C18053T:p.S6018L,Ttn:NM_011652:exon195:c.C37796T:p.S12599L		chr2 76798959 . G A . PASS DP=250;SOMATIC;SS=2;SSC=144;GPV=1E0;SPV=3.6513E-15 GT:GQ:DP:RD:AD:FREQ:DP4 0/0:.:60:60:0:0%:28,32,0,0 0/1:.:190:97:93:48.95%:50,47,45,48
GL82TCLvsCLL121TX	23.2		chr15	39754427	39754427	C	T	exonic	Dcstamp		synonymous SNV	Dcstamp:NM_001289506:exon2:c.C231T:p.R77R,Dcstamp:NM_001289508:exon2:c.C231T:p.R77R,Dcstamp:NM_001289512:exon2:c.C231T:p.R77R,Dcstamp:NM_001289513:exon2:c.C231T:p.R77R,Dcstamp:NM_029422:exon2:c.C231T:p.R77R		chr15 39754427 . C T . PASS DP=233;SOMATIC;SS=2;SSC=47;GPV=1E0;SPV=1.6074E-5 GT:GQ:DP:RD:AD:FREQ:DP4 0/0:.:48:48:0:0%:19,29,0,0 0/1:.:185:139:42:23.2%:69,70,25,17
GL82TCLvsCLL121TX	52.24		chr9	21018980	21018980	C	T	exonic	Icam1		synonymous SNV	Icam1:NM_010493:exon2:c.C129T:p.S43S		chr9 21018980 . C T . PASS DP=100;SOMATIC;SS=2;SSC=71;GPV=1E0;SPV=7.0943E-8 GT:GQ:DP:RD:AD:FREQ:DP4 0/0:.:29:29:0:0%:16,13,0,0 0/1:.:71:32:35:52.24%:15,17,15,20
GL82TCLvsCLL121TX	43.02		chr14	88468909	88468909	A	G	exonic	Pcdh20		synonymous SNV	Pcdh20:NM_178685:exon3:c.T954C:p.C318C		chr14 88468909 . A G . PASS DP=121;SOMATIC;SS=2;SSC=66;GPV=1E0;SPV=2.3491E-7 GT:GQ:DP:RD:AD:FREQ:DP4 0/0:.:34:34:0:0%:15,19,0,0 0/1:.:87:49:37:43.02%:26,23,20,17
GL82TCLvsCLL121TX	53.57		chr12	29990941	29990941	C	A	exonic	Pxdn		synonymous SNV	Pxdn:NM_181395:exon10:c.C1215A:p.G405G		chr12 29990941 . C A . PASS DP=109;SOMATIC;SS=2;SSC=68;GPV=1E0;SPV=1.4279E-7 GT:GQ:DP:RD:AD:FREQ:DP4 0/0:.:25:25:0:0%:17,8,0,0 0/1:.:84:39:45:53.57%:26,13,36,9
GL82TCLvsCLL121TX	57.39		chr6	38332416	38332416	A	G	exonic	Zc3hav1		synonymous SNV	Zc3hav1:NM_001347122:exon4:c.T1470C:p.S490S,Zc3hav1:NM_028421:exon4:c.T1470C:p.S490S,Zc3hav1:NM_028864:exon4:c.T1470C:p.S490S		chr6 38332416 . A G . PASS DP=177;SOMATIC;SS=2;SSC=166;GPV=1E0;SPV=2.4202E-17 GT:GQ:DP:RD:AD:FREQ:DP4 0/0:.:62:62:0:0%:42,20,0,0 0/1:.:115:49:66:57.39%:31,18,44,22
GL82TCLvsCLL121TX	50.95		chr14	4347900	4347900	C	T	intronic	2610042L04Rik					chr14 4347900 . C T . PASS DP=385;SOMATIC;SS=2;SSC=255;GPV=1E0;SPV=1.4445E-29 GT:GQ:DP:RD:AD:FREQ:DP4 0/0:.:122:122:0:0%:92,30,0,0 0/1:.:263:129:134:50.95%:107,22,109,25
GL82TCLvsCLL121TX	45.7		chr18	64550458	64550458	C	A	intronic	Atp8b1					chr18 64550458 . C A . PASS DP=242;SOMATIC;SS=2;SSC=175;GPV=1E0;SPV=2.8248E-18 GT:GQ:DP:RD:AD:FREQ:DP4 0/0:.:91:91:0:0%:20,71,0,0 0/1:.:151:82:69:45.7%:24,58,16,53
GL82TCLvsCLL121TX	53.85		chr10	85651502	85651502	C	A	intronic	Btbd11					chr10 85651502 . C A . PASS DP=60;SOMATIC;SS=2;SSC=51;GPV=1E0;SPV=7.8101E-6 GT:GQ:DP:RD:AD:FREQ:DP4 0/0:.:21:21:0:0%:21,0,0,0 0/1:.:39:18:21:53.85%:18,0,20,1
GL82TCLvsCLL121TX	31.18		chr15	92250803	92250803	T	G	intronic	Cntn1					chr15 92250803 . T G . PASS DP=114;SOMATIC;SS=2;SSC=29;GPV=1E0;SPV=1.0097E-3 GT:GQ:DP:RD:AD:FREQ:DP4 0/0:.:21:21:0:0%:18,3,0,0 0/1:.:93:64:29:31.18%:61,3,24,5
GL82TCLvsCLL121TX	53.19		chr9	110506825	110506825	C	A	intronic	Kif9					chr9 110506825 . C A . PASS DP=72;SOMATIC;SS=2;SSC=60;GPV=1E0;SPV=9.7179E-7 GT:GQ:DP:RD:AD:FREQ:DP4 0/0:.:25:25:0:0%:0,25,0,0 0/1:.:47:22:25:53.19%:2,20,0,25
GL82TCLvsCLL121TX	7.35		chr14	34578586	34578586	G	A	intronic	Ldb3					chr14 34578586 . G A . PASS DP=37;SOMATIC;SS=2;SSC=18;GPV=1E0;SPV=1.441E-2 GT:GQ:DP:RD:AD:FREQ:DP4 0/0:.:14:14:0:0%:11,3,0,0 0/1:.:23:13:7:35%:12,1,4,3
GL82TCLvsCLL121TX	50.83		chr11	67284782	67284782	G	A	intronic	Myh8					chr11 67284782 . G A . PASS DP=247;SOMATIC;SS=2;SSC=152;GPV=1E0;SPV=5.3046E-16 GT:GQ:DP:RD:AD:FREQ:DP4 0/0:.:61:61:0:0%:25,36,0,0 0/1:.:186:89:92:50.83%:30,59,35,57
GL82TCLvsCLL121TX	42.34		chr11	23699994	23699994	G	T	intronic	Pus10					chr11 23699994 . G T . PASS DP=177;SOMATIC;SS=2;SSC=114;GPV=1E0;SPV=3.4924E-12 GT:GQ:DP:RD:AD:FREQ:DP4 0/0:.:65:65:0:0%:17,48,0,0 0/1:.:112:64:47:42.34%:17,47,10,37
GL82TCLvsCLL121TX	42.86		chr11	23699995	23699995	T	A	intronic	Pus10					chr11 23699995 . T A . PASS DP=177;SOMATIC;SS=2;SSC=116;GPV=1E0;SPV=2.2099E-12 GT:GQ:DP:RD:AD:FREQ:DP4 0/0:.:65:65:0:0%:16,49,0,0 0/1:.:112:64:48:42.86%:16,48,10,38
GL82TCLvsCLL121TX	30.77	manually called	chr12	104115814	104115814	G	C	intronic	Serpina3a					chr12104115814.GC.PASSDP=21;SOMATIC;SS=2;SSC=9;GPV=1E0;SPV=1.1947E-1 GT:GQ:DP:RD:AD:FREQ:DP4 0/0:.:8:8:0:0%:8,0,0,0 0/1:.:13:9:4:30.77%:9,0,4,0
GL82TCLvsCLL121TX	32.64		chr4	113756901	113756901	C	T	intronic	Skint5					chr4 113756901 . C T . PASS DP=335;SOMATIC;SS=2;SSC=130;GPV=1E0;SPV=8.7808E-14 GT:GQ:DP:RD:AD:FREQ:DP4 0/0:.:93:93:0:0%:67,26,0,0 0/1:.:242:163:79:32.64%:119,44,65,14
GL82TCLvsCLL121TX	43.8		chr3	146006983	146006983	T	C	intronic	Syde2					chr3 146006983 . T C . PASS DP=176;SOMATIC;SS=2;SSC=105;GPV=1E0;SPV=2.8663E-11 GT:GQ:DP:RD:AD:FREQ:DP4 0/0:.:55:54:0:0%:41,13,0,0 0/1:.:121:68:53:43.8%:57,11,38,15
GL82TCLvsCLL121TX	47.69		chr10	5361619	5361619	C	T	intronic	Syne1					chr10 5361619 . C T . PASS DP=98;SOMATIC;SS=2;SSC=69;GPV=1E0;SPV=1.0808E-7 GT:GQ:DP:RD:AD:FREQ:DP4 0/0:.:33:33:0:0%:5,28,0,0 0/1:.:65:34:31:47.69%:6,28,3,28
GL82TCLvsCLL121TX	34.48		chr9	87715756	87715756	A	C	intronic	Tbx18					chr9 87715756 . A C . PASS DP=48;SOMATIC;SS=2;SSC=25;GPV=1E0;SPV=3.0624E-3 GT:GQ:DP:RD:AD:FREQ:DP4 0/0:.:19:19:0:0%:2,17,0,0 0/1:.:29:19:10:34.48%:4,15,2,8
GL82TCLvsCLL121TX	43.33		chr2	44064983	44064983	G	A	splicing	Arhgap15	NM_153820:exon8:c.598-1G>A;NM_001301831:exon8:c.598-1G>A;NM_001301832:exon9:c.193-1G>A				chr2 44064983 . G A . PASS DP=162;SOMATIC;SS=2;SSC=82;GPV=1E0;SPV=5.1307E-9 GT:GQ:DP:RD:AD:FREQ:DP4 0/0:.:41:41:0:0%:33,8,0,0 0/1:.:121:68:52:43.33%:55,13,43,9
GL82TCLvsCLL121TX	40.54		chr10	75814949	75814949	-	T	UTR3	Gstt4	NM_029472:c.*114_*115insA				chr10 75814949 . G GT . PASS DP=49;SOMATIC;SS=2;SSC=22;GPV=1E0;SPV=5.9433E-3 GT:GQ:DP:RD:AD:FREQ:DP4 0/0:.:12:12:0:0%:12,0,0,0 0/1:.:37:22:15:40.54%:22,0,15,0
GL82TCLvsCLL121TX	45.21		chr7	48499218	48499218	A	C	UTR5	Mrgprx2	NM_001034868:c.-57T>G				chr7 48499218 . A C . PASS DP=288;SOMATIC;SS=2;SSC=189;GPV=1E0;SPV=1.0049E-19 GT:GQ:DP:RD:AD:FREQ:DP4 0/0:.:97:96:0:0%:28,68,0,0 0/1:.:191:103:85:45.21%:28,75,34,51
GL82TCLvsCLL122TX	31.69		chr2	86922555	86922555	-	A	downstream	Olfr1098	dist=28				chr2 86922555 . G GA . PASS DP=183;SOMATIC;SS=2;SSC=57;GPV=1E0;SPV=1.6006E-6 GT:GQ:DP:RD:AD:FREQ:DP4 0/0:.:41:41:0:0%:36,5,0,0 0/1:.:142:97:45:31.69%:94,3,44,1
GL82TCLvsCLL122TX	54.79		chr19	4289980	4289980	-	G	exonic	Adrbk1		frameshift insertion	Adrbk1:NM_001290818:exon13:c.1077dupC:p.E360fs,Adrbk1:NM_130863:exon14:c.951dupC:p.E318fs		chr19 4289980 . C CG . PASS DP=111;SOMATIC;SS=2;SSC=96;GPV=1E0;SPV=2.4835E-10 GT:GQ:DP:RD:AD:FREQ:DP4 0/0:.:38:38:0:0%:14,24,0,0 0/1:.:73:33:40:54.79%:17,16,25,15
GL82TCLvsCLL122TX	31.91		chr5	4064639	4064639	G	C	exonic	Akap9		nonsynonymous SNV	Akap9:NM_194462:exon39:c.G9917C:p.G3306A		chr5 4064639 . G C . PASS DP=75;SOMATIC;SS=2;SSC=34;GPV=1E0;SPV=3.2965E-4 GT:GQ:DP:RD:AD:FREQ:DP4 0/0:.:28:28:0:0%:19,9,0,0 0/1:.:47:32:15:31.91%:19,13,10,5
GL82TCLvsCLL122TX	24.36		chr15	91737201	91737201	G	A	exonic	Lrrk2		nonsynonymous SNV	Lrrk2:NM_025730:exon23:c.G2977A:p.E993K		chr15 91737201 . G A . PASS DP=108;SOMATIC;SS=2;SSC=28;GPV=1E0;SPV=1.5015E-3 GT:GQ:DP:RD:AD:FREQ:DP4 0/0:.:28:28:0:0%:15,13,0,0 0/1:.:80:59:19:24.36%:40,19,13,6
GL82TCLvsCLL122TX	27.59		chr1	175720367	175720367	G	A	exonic	Wdr64		nonsynonymous SNV	Wdr64:NM_029453:exon4:c.G469A:p.V157I		chr1 175720367 . G A . PASS DP=200;SOMATIC;SS=2;SSC=62;GPV=1E0;SPV=5.5613E-7 GT:GQ:DP:RD:AD:FREQ:DP4 0/0:.:54:54:0:0%:11,43,0,0 0/1:.:146:105:40:27.59%:27,78,12,28
GL82TCLvsCLL122TX	30.97		chr5	136485834	136485834	G	C	exonic	Cux1		synonymous SNV	Cux1:NM_001291233:exon2:c.C336G:p.T112T,Cux1:NM_001291234:exon2:c.C81G:p.T27T,Cux1:NM_001291238:exon2:c.C81G:p.T27T,Cux1:NM_001291239:exon2:c.C336G:p.T112T,Cux1:NM_001291240:exon2:c.C336G:p.T112T,Cux1:NM_009986:exon2:c.C81G:p.T27T,Cux1:NM_198602:exon2:c.C81G:p.T27T		chr5 136485834 . G C . PASS DP=156;SOMATIC;SS=2;SSC=55;GPV=1E0;SPV=2.7521E-6 GT:GQ:DP:RD:AD:FREQ:DP4 0/0:.:42:42:0:0%:15,27,0,0 0/1:.:114:78:35:30.97%:29,49,10,25
GL82TCLvsCLL122TX	20		chr10	130112111	130112111	G	A	exonic	Olfr823		synonymous SNV	Olfr823:NM_146673:exon1:c.C678T:p.S226S		chr10 130112111 . G A . PASS DP=64;SOMATIC;SS=2;SSC=17;GPV=1E0;SPV=1.9857E-2 GT:GQ:DP:RD:AD:FREQ:DP4 0/0:.:23:23:0:0%:0,23,0,0 0/1:.:41:32:8:20%:1,31,0,8
GL82TCLvsCLL122TX	42.11		chr15	84420078	84420078	G	A	intronic	1810041L15Rik					chr15 84420078 . G A . PASS DP=29;SOMATIC;SS=2;SSC=16;GPV=1E0;SPV=2.4318E-2 GT:GQ:DP:RD:AD:FREQ:DP4 0/0:.:9:9:0:0%:8,1,0,0 0/1:.:20:11:8:42.11%:11,0,8,0
GL82TCLvsCLL122TX	33.54		chr7	131194395	131194395	G	T	intronic	5430419D17Rik					chr7 131194395 . G T . PASS DP=218;SOMATIC;SS=2;SSC=85;GPV=1E0;SPV=2.5908E-9 GT:GQ:DP:RD:AD:FREQ:DP4 0/0:.:59:59:0:0%:9,50,0,0 0/1:.:159:105:53:33.54%:14,91,11,42
GL82TCLvsCLL122TX	25.53		chr6	47525418	47525418	C	T	intronic	Cul1					chr6 47525418 . C T . PASS DP=67;SOMATIC;SS=2;SSC=20;GPV=1E0;SPV=8.713E-3 GT:GQ:DP:RD:AD:FREQ:DP4 0/0:.:20:20:0:0%:20,0,0,0 0/1:.:47:35:12:25.53%:34,1,12,0
GL82TCLvsCLL122TX	29.17		chr8	123459710	123459710	A	C	intronic	Def8					chr8 123459710 . A C . PASS DP=44;SOMATIC;SS=2;SSC=19;GPV=1E0;SPV=1.0741E-2 GT:GQ:DP:RD:AD:FREQ:DP4 0/0:.:20:19:0:0%:8,11,0,0 0/1:.:24:17:7:29.17%:7,10,3,4
GL82TCLvsCLL122TX	27.42		chr4	86821282	86821282	A	G	intronic	Dennd4c					chr4 86821282 . A G . PASS DP=100;SOMATIC;SS=2;SSC=39;GPV=1E0;SPV=1.1122E-4 GT:GQ:DP:RD:AD:FREQ:DP4 0/0:.:38:38:0:0%:31,7,0,0 0/1:.:62:45:17:27.42%:39,6,16,1
GL82TCLvsCLL122TX	28.12		chr16	22591143	22591143	G	A	intronic	Dgkg					chr16 22591143 . G A . PASS DP=98;SOMATIC;SS=2;SSC=36;GPV=1E0;SPV=2.1446E-4 GT:GQ:DP:RD:AD:FREQ:DP4 0/0:.:33:33:0:0%:14,19,0,0 0/1:.:65:46:18:28.12%:22,24,10,8
GL82TCLvsCLL122TX	32.64		chr11	23699994	23699994	G	T	intronic	Pus10					chr11 23699994 . G T . PASS DP=209;SOMATIC;SS=2;SSC=88;GPV=1E0;SPV=1.408E-9 GT:GQ:DP:RD:AD:FREQ:DP4 0/0:.:65:65:0:0%:17,48,0,0 0/1:.:144:97:47:32.64%:24,73,9,38
GL82TCLvsCLL122TX	32.39		chr11	23699995	23699995	T	A	intronic	Pus10					chr11 23699995 . T A . PASS DP=207;SOMATIC;SS=2;SSC=87;GPV=1E0;SPV=1.7798E-9 GT:GQ:DP:RD:AD:FREQ:DP4 0/0:.:65:65:0:0%:16,49,0,0 0/1:.:142:96:46:32.39%:23,73,8,38
GL82TCLvsCLL122TX	43.75		chr12	104115814	104115814	G	C	intronic	Serpina3a					chr12 104115814 . G C . PASS DP=24;SOMATIC;SS=2;SSC=14;GPV=1E0;SPV=3.3054E-2 GT:GQ:DP:RD:AD:FREQ:DP4 0/0:.:8:8:0:0%:8,0,0,0 0/1:.:16:9:7:43.75%:9,0,7,0
GL82TCLvsCLL122TX	21.74		chrX	139083034	139083034	A	T	intronic	Serpina7					chrX 139083034 . A T . PASS DP=109;SOMATIC;SS=2;SSC=30;GPV=1E0;SPV=8.7433E-4 GT:GQ:DP:RD:AD:FREQ:DP4 0/0:.:39:37:0:0%:24,13,0,0 0/1:.:70:54:15:21.74%:42,12,13,2
GL82TCLvsCLL122TX	33.33		chr7	121667935	121667935	A	G	intronic	Usp31					chr7 121667935 . A G . PASS DP=70;SOMATIC;SS=2;SSC=27;GPV=1E0;SPV=1.875E-3 GT:GQ:DP:RD:AD:FREQ:DP4 0/0:.:19:19:0:0%:0,19,0,0 0/1:.:51:34:17:33.33%:3,31,4,13
GL82TCLvsCLL122TX	30.39		chr8	109568942	109568942	G	A	UTR5	Txnl4b	NM_175646:c.-24G>A				chr8 109568942 . G A . PASS DP=149;SOMATIC;SS=2;SSC=56;GPV=1E0;SPV=2.2208E-6 GT:GQ:DP:RD:AD:FREQ:DP4 0/0:.:45:45:0:0%:36,9,0,0 0/1:.:104:71:31:30.39%:54,17,25,6
GL91TCLvsCLL125TX	37.35		chr5	8910650	8910650	C	G	exonic	Abcb4		nonsynonymous SNV	Abcb4:NM_008830:exon8:c.C731G:p.A244G		chr5 8910650 . C G . PASS DP=109;SOMATIC;SS=2;SSC=44;GPV=1E0;SPV=3.8366E-5 GT:GQ:DP:RD:AD:FREQ:DP4 0/0:.:26:26:0:0%:12,14,0,0 0/1:.:83:52:31:37.35%:32,20,13,18
GL91TCLvsCLL125TX	46.61		chr1	74256020	74256020	A	C	exonic	Arpc2		nonsynonymous SNV	Arpc2:NM_029711:exon6:c.A518C:p.D173A		chr1 74256020 . A C . PASS DP=170;SOMATIC;SS=2;SSC=110;GPV=1E0;SPV=9.5233E-12 GT:GQ:DP:RD:AD:FREQ:DP4 0/0:.:52:52:0:0%:22,30,0,0 0/1:.:118:63:55:46.61%:23,40,19,36
GL91TCLvsCLL125TX	30.19		chr14	47548931	47548931	T	G	exonic	Atg14		nonsynonymous SNV	Atg14:NM_172599:exon6:c.A865C:p.T289P		chr14 47548931 . T G . PASS DP=70;SOMATIC;SS=2;SSC=21;GPV=1E0;SPV=7.759E-3 GT:GQ:DP:RD:AD:FREQ:DP4 0/0:.:17:16:0:0%:16,0,0,0 0/1:.:53:37:16:30.19%:36,1,15,1
GL91TCLvsCLL125TX	32.16		chr8	21702783	21702783	G	A	exonic	AY761184		nonsynonymous SNV	AY761184:NM_001007582:exon2:c.C196T:p.R66W		chr8 21702783 . G A . PASS DP=245;SOMATIC;SS=2;SSC=98;GPV=1E0;SPV=1.3247E-10 GT:GQ:DP:RD:AD:FREQ:DP4 0/0:.:73:73:0:0%:33,40,0,0 0/1:.:172:116:55:32.16%:53,63,15,40
GL91TCLvsCLL125TX	32.46		chr17	42796359	42796359	G	A	exonic	Cd2ap		nonsynonymous SNV	Cd2ap:NM_009847:exon18:c.C1883T:p.A628V		chr17 42796359 . G A . PASS DP=270;SOMATIC;SS=2;SSC=107;GPV=1E0;SPV=1.7461E-11 GT:GQ:DP:RD:AD:FREQ:DP4 0/0:.:78:78:0:0%:38,40,0,0 0/1:.:192:129:62:32.46%:51,78,26,36
GL91TCLvsCLL125TX	34.15		chr5	107426918	107426918	G	C	exonic	Ephx4		nonsynonymous SNV	Ephx4:NM_001001804:exon6:c.G821C:p.G274A		chr5 107426918 . G C . PASS DP=62;SOMATIC;SS=2;SSC=29;GPV=1E0;SPV=1.2119E-3 GT:GQ:DP:RD:AD:FREQ:DP4 0/0:.:21:21:0:0%:12,9,0,0 0/1:.:41:27:14:34.15%:9,18,3,11
GL91TCLvsCLL125TX	44.44		chr15	56668365	56668365	G	T	exonic	Has2		nonsynonymous SNV	Has2:NM_008216:exon4:c.C953A:p.T318N		chr15 56668365 . G T . PASS DP=181;SOMATIC;SS=2;SSC=121;GPV=1E0;SPV=6.585E-13 GT:GQ:DP:RD:AD:FREQ:DP4 0/0:.:64:64:0:0%:35,29,0,0 0/1:.:117:65:52:44.44%:40,25,32,20
GL91TCLvsCLL125TX	100	COSMIC	chr6	145246771	145246771	C	A	exonic	Kras		nonsynonymous SNV	Kras:NM_021284:exon2:c.G35T:p.G12V		chr6 145246771 . C A . PASS DP=148;SOMATIC;SS=2;SSC=255;GPV=1E0;SPV=3.129E-41 GT:GQ:DP:RD:AD:FREQ:DP4 0/0:.:52:52:0:0%:28,24,0,0 1/1:.:96:0:96:100%:0,0,36,60
GL91TCLvsCLL125TX	43.37		chr18	12556738	12556738	C	A	exonic	Lama3		nonsynonymous SNV	Lama3:NM_001347461:exon28:c.C3718A:p.H1240N,Lama3:NM_010680:exon65:c.C8536A:p.H2846N		chr18 12556738 . C A . PASS DP=122;SOMATIC;SS=2;SSC=74;GPV=1E0;SPV=3.7428E-8 GT:GQ:DP:RD:AD:FREQ:DP4 0/0:.:39:39:0:0%:19,20,0,0 0/1:.:83:47:36:43.37%:25,22,13,23
GL91TCLvsCLL125TX	34.21		chr3	92707912	92707912	G	T	exonic	Lce1e		nonsynonymous SNV	Lce1e:NM_026811:exon2:c.C127A:p.P43T		chr3 92707912 . G T . PASS DP=120;SOMATIC;SS=2;SSC=58;GPV=1E0;SPV=1.2864E-6 GT:GQ:DP:RD:AD:FREQ:DP4 0/0:.:43:43:0:0%:35,8,0,0 0/1:.:77:50:26:34.21%:34,16,19,7
GL91TCLvsCLL125TX	44.71		chr5	3858827	3858827	G	C	exonic	Lrrd1		nonsynonymous SNV	Lrrd1:NM_172879:exon3:c.G2098C:p.G700R		chr5 3858827 . G C . PASS DP=130;SOMATIC;SS=2;SSC=82;GPV=1E0;SPV=5.9687E-9 GT:GQ:DP:RD:AD:FREQ:DP4 0/0:.:45:42:0:0%:14,28,0,0 0/1:.:85:47:38:44.71%:11,36,9,29
GL91TCLvsCLL125TX	30.43		chr11	94514559	94514559	G	A	exonic	Mycbpap		nonsynonymous SNV	Mycbpap:NM_170671:exon2:c.C143T:p.A48V		chr11 94514559 . G A . PASS DP=35;SOMATIC;SS=2;SSC=14;GPV=1E0;SPV=3.6457E-2 GT:GQ:DP:RD:AD:FREQ:DP4 0/0:.:12:12:0:0%:7,5,0,0 0/1:.:23:16:7:30.43%:12,4,4,3
GL91TCLvsCLL125TX	34.69		chr10	127695476	127695476	G	A	exonic	Nemp1		nonsynonymous SNV	Nemp1:NM_001113211:exon8:c.G1082A:p.R361Q		chr10 127695476 . G A . PASS DP=78;SOMATIC;SS=2;SSC=39;GPV=1E0;SPV=1.0362E-4 GT:GQ:DP:RD:AD:FREQ:DP4 0/0:.:29:29:0:0%:18,11,0,0 0/1:.:49:32:17:34.69%:15,17,9,8
GL91TCLvsCLL125TX	50.53		chr6	35225220	35225220	C	A	exonic	Nup205		nonsynonymous SNV	Nup205:NM_027513:exon27:c.C3727A:p.L1243I		chr6 35225220 . C A . PASS DP=132;SOMATIC;SS=2;SSC=89;GPV=1E0;SPV=1.1838E-9 GT:GQ:DP:RD:AD:FREQ:DP4 0/0:.:37:37:0:0%:29,8,0,0 0/1:.:95:47:48:50.53%:32,15,35,13
GL91TCLvsCLL125TX	40		chr6	23649426	23649426	C	T	exonic	Rnf133		nonsynonymous SNV	Rnf133:NM_198251:exon2:c.G503A:p.R168Q		chr6 23649426 . C T . PASS DP=109;SOMATIC;SS=2;SSC=50;GPV=1E0;SPV=8.2063E-6 GT:GQ:DP:RD:AD:FREQ:DP4 0/0:.:29:28:0:0%:19,9,0,0 0/1:.:80:48:32:40%:17,31,12,20
GL91TCLvsCLL125TX	53.12		chr7	86954436	86954436	C	A	exonic	Vmn2r78		nonsynonymous SNV	Vmn2r78:NM_001105189:exon6:c.C1821A:p.D607E		chr7 86954436 . C A . PASS DP=302;SOMATIC;SS=2;SSC=255;GPV=1E0;SPV=1.0228E-26 GT:GQ:DP:RD:AD:FREQ:DP4 0/0:.:109:109:0:0%:71,38,0,0 0/1:.:193:90:102:53.12%:60,30,61,41
GL91TCLvsCLL125TX	52.17		chr19	18717236	18717236	G	A	exonic	D030056L22Rik		stopgain	D030056L22Rik:NM_177640:exon2:c.G351A:p.W117X		chr19 18717236 . G A . PASS DP=66;SOMATIC;SS=2;SSC=48;GPV=1E0;SPV=1.2636E-5 GT:GQ:DP:RD:AD:FREQ:DP4 0/0:.:20:20:0:0%:19,1,0,0 0/1:.:46:22:24:52.17%:21,1,22,2
GL91TCLvsCLL125TX	36.8		chr13	106870713	106870713	G	A	exonic	Ipo11		stopgain	Ipo11:NM_029665:exon20:c.C1858T:p.R620X		chr13 106870713 . G A . PASS DP=180;SOMATIC;SS=2;SSC=86;GPV=1E0;SPV=2.0877E-9 GT:GQ:DP:RD:AD:FREQ:DP4 0/0:.:55:55:0:0%:32,23,0,0 0/1:.:125:79:46:36.8%:50,29,32,14
GL91TCLvsCLL125TX	48.33		chr5	73608310	73608310	G	A	exonic	Lrrc66		synonymous SNV	Lrrc66:NM_153568:exon5:c.C1389T:p.V463V		chr5 73608310 . G A . PASS DP=92;SOMATIC;SS=2;SSC=62;GPV=1E0;SPV=5.1008E-7 GT:GQ:DP:RD:AD:FREQ:DP4 0/0:.:29:29:0:0%:15,14,0,0 0/1:.:63:31:29:48.33%:19,12,14,15
GL91TCLvsCLL125TX	32.14		chr11	67098615	67098615	C	T	exonic	Myh3		synonymous SNV	Myh3:NM_001099635:exon33:c.C4560T:p.N1520N		chr11 67098615 . C T . PASS DP=40;SOMATIC;SS=2;SSC=15;GPV=1E0;SPV=2.5259E-2 GT:GQ:DP:RD:AD:FREQ:DP4 0/0:.:12:12:0:0%:5,7,0,0 0/1:.:28:19:9:32.14%:9,10,3,6
GL91TCLvsCLL125TX	53.72		chr18	37012597	37012597	G	A	exonic	Pcdha11		synonymous SNV	Pcdha11:NM_009960:exon1:c.G1740A:p.V580V		chr18 37012597 . G A . PASS DP=184;SOMATIC;SS=2;SSC=155;GPV=1E0;SPV=2.848E-16 GT:GQ:DP:RD:AD:FREQ:DP4 0/0:.:63:63:0:0%:25,38,0,0 0/1:.:121:56:65:53.72%:28,28,19,46
GL91TCLvsCLL125TX	45.98		chr5	76918046	76918046	G	A	exonic	Ppat		synonymous SNV	Ppat:NM_172146:exon9:c.C1224T:p.S408S		chr5 76918046 . G A . PASS DP=141;SOMATIC;SS=2;SSC=103;GPV=1E0;SPV=4.0471E-11 GT:GQ:DP:RD:AD:FREQ:DP4 0/0:.:54:54:0:0%:39,15,0,0 0/1:.:87:47:40:45.98%:37,10,31,9
GL91TCLvsCLL125TX	52.94		chr17	24424481	24424481	C	T	exonic	Rnps1		synonymous SNV	Rnps1:NM_001080128:exon6:c.C687T:p.P229P,Rnps1:NM_001080127:exon7:c.C756T:p.P252P,Rnps1:NM_009070:exon8:c.C756T:p.P252P		chr17 24424481 . C T . PASS DP=42;SOMATIC;SS=2;SSC=22;GPV=1E0;SPV=6.2312E-3 GT:GQ:DP:RD:AD:FREQ:DP4 0/0:.:8:8:0:0%:7,1,0,0 0/1:.:34:16:18:52.94%:8,8,13,5
GL91TCLvsCLL125TX	63.64		chr11	9274188	9274188	C	A	intronic	Abca13					chr11 9274188 . C A . PASS DP=20;SOMATIC;SS=2;SSC=23;GPV=1E0;SPV=4.257E-3 GT:GQ:DP:RD:AD:FREQ:DP4 0/0:.:9:9:0:0%:0,9,0,0 0/1:.:11:4:7:63.64%:0,4,0,7
GL91TCLvsCLL125TX	40		chr1	65025473	65025473	C	G	intronic	Akr1cl					chr1 65025473 . C G . PASS DP=31;SOMATIC;SS=2;SSC=17;GPV=1E0;SPV=1.5968E-2 GT:GQ:DP:RD:AD:FREQ:DP4 0/0:.:11:11:0:0%:11,0,0,0 0/1:.:20:12:8:40%:12,0,8,0
GL91TCLvsCLL125TX	50.82		chr6	13663182	13663182	C	T	intronic	Bmt2					chr6 13663182 . C T . PASS DP=175;SOMATIC;SS=2;SSC=124;GPV=1E0;SPV=3.6469E-13 GT:GQ:DP:RD:AD:FREQ:DP4 0/0:.:52:52:0:0%:43,9,0,0 0/1:.:123:60:62:50.82%:51,9,52,10
GL91TCLvsCLL125TX	69.23		chrX	6980069	6980069	A	C	intronic	Ccnb3					chrX 6980069 . A C . PASS DP=22;SOMATIC;SS=2;SSC=28;GPV=1E0;SPV=1.4374E-3 GT:GQ:DP:RD:AD:FREQ:DP4 0/0:.:9:9:0:0%:3,6,0,0 0/1:.:13:4:9:69.23%:2,2,3,6
GL91TCLvsCLL125TX	64.29		chr15	90501636	90501636	G	T	intronic	Cpne8					chr15 90501636 . G T . PASS DP=22;SOMATIC;SS=2;SSC=23;GPV=1E0;SPV=4.0248E-3 GT:GQ:DP:RD:AD:FREQ:DP4 0/0:.:8:8:0:0%:0,8,0,0 0/1:.:14:5:9:64.29%:0,5,0,9
GL91TCLvsCLL125TX	46.43		chr7	27030971	27030971	G	T	intronic	Cyp2a12					chr7 27030971 . G T . PASS DP=44;SOMATIC;SS=2;SSC=31;GPV=1E0;SPV=7.2121E-4 GT:GQ:DP:RD:AD:FREQ:DP4 0/0:.:16:16:0:0%:10,6,0,0 0/1:.:28:15:13:46.43%:8,7,6,7
GL91TCLvsCLL125TX	45.71		chr1	140376206	140376206	T	A	intronic	Kcnt2					chr1 140376206 . T A . PASS DP=92;SOMATIC;SS=2;SSC=48;GPV=1E0;SPV=1.5321E-5 GT:GQ:DP:RD:AD:FREQ:DP4 0/0:.:22:22:0:0%:22,0,0,0 0/1:.:70:38:32:45.71%:38,0,32,0
GL91TCLvsCLL125TX	58.33		chr2	23118612	23118612	A	T	intronic	Mastl					chr2 23118612 . A T . PASS DP=62;SOMATIC;SS=2;SSC=65;GPV=1E0;SPV=3.0239E-7 GT:GQ:DP:RD:AD:FREQ:DP4 0/0:.:26:26:0:0%:2,24,0,0 0/1:.:36:15:21:58.33%:3,12,6,15
GL91TCLvsCLL125TX	45.6		chr16	55816018	55816018	C	T	intronic	Nfkbiz					chr16 55816018 . C T . PASS DP=190;SOMATIC;SS=2;SSC=114;GPV=1E0;SPV=3.3657E-12 GT:GQ:DP:RD:AD:FREQ:DP4 0/0:.:65:64:1:1.54%:55,9,1,0 0/1:.:125:68:57:45.6%:60,8,50,7
GL91TCLvsCLL125TX	66.67		chr13	17323114	17323114	C	A	intronic	Sugct					chr13 17323114 . C A . PASS DP=37;SOMATIC;SS=2;SSC=35;GPV=1E0;SPV=2.652E-4 GT:GQ:DP:RD:AD:FREQ:DP4 0/0:.:10:10:0:0%:10,0,0,0 0/1:.:27:9:18:66.67%:9,0,18,0
GL91TCLvsCLL125TX	35.71		chr4	72120059	72120059	T	C	intronic	Tle1					chr4 72120059 . T C . PASS DP=42;SOMATIC;SS=2;SSC=20;GPV=1E0;SPV=8.9185E-3 GT:GQ:DP:RD:AD:FREQ:DP4 0/0:.:14:14:0:0%:14,0,0,0 0/1:.:28:18:10:35.71%:18,0,9,1
GL91TCLvsCLL125TX	57.89		chr19	57485310	57485310	G	T	intronic	Trub1					chr19 57485310 . G T . PASS DP=32;SOMATIC;SS=2;SSC=28;GPV=1E0;SPV=1.3836E-3 GT:GQ:DP:RD:AD:FREQ:DP4 0/0:.:11:11:0:0%:0,11,0,0 0/1:.:21:8:11:57.89%:0,8,0,11
GL91TCLvsCLL125TX	47.73		chr14	119049849	119049849	C	T	intronic	Uggt2					chr14 119049849 . C T . PASS DP=65;SOMATIC;SS=2;SSC=44;GPV=1E0;SPV=3.3142E-5 GT:GQ:DP:RD:AD:FREQ:DP4 0/0:.:21:21:0:0%:1,20,0,0 0/1:.:44:23:21:47.73%:1,22,1,20
GL91TCLvsCLL125TX	33.33		chr13	18853556	18853556	G	C	intronic	Vps41					chr13 18853556 . G C . PASS DP=55;SOMATIC;SS=2;SSC=22;GPV=1E0;SPV=5.5971E-3 GT:GQ:DP:RD:AD:FREQ:DP4 0/0:.:16:16:0:0%:2,14,0,0 0/1:.:39:26:13:33.33%:2,24,1,12
GL91TCLvsCLL125TX	39.2		chr10	56389780	56389780	T	-	UTR3	Gja1	NM_010288:c.*1085delT				chr10 56389779 . AT A . PASS DP=219;SOMATIC;SS=2;SSC=65;GPV=1E0;SPV=2.6513E-7 GT:GQ:DP:RD:AD:FREQ:DP4 0/0:.:42:41:1:2.38%:28,13,1,0 0/1:.:177:107:69:39.2%:95,12,54,15
GL91TCLvsCLL125TX	64		chr17	25234578	25234578	A	G	UTR3	Gnptg	NM_001346737:c.*44T>C;NM_172529:c.*44T>C				chr17 25234578 . A G . PASS DP=37;SOMATIC;SS=2;SSC=37;GPV=1E0;SPV=1.5867E-4 GT:GQ:DP:RD:AD:FREQ:DP4 0/0:.:12:12:0:0%:11,1,0,0 0/1:.:25:9:16:64%:6,3,14,2
GL91TCLvsCLL125TX	44.44		chr12	46697309	46697309	G	A	UTR3	Nova1	NM_021361:c.*2660C>T				chr12 46697309 . G A . PASS DP=50;SOMATIC;SS=2;SSC=36;GPV=1E0;SPV=2.4952E-4 GT:GQ:DP:RD:AD:FREQ:DP4 0/0:.:22:21:0:0%:0,21,0,0 0/1:.:28:15:12:44.44%:0,15,0,12
