# Supplementary material for: AID Contributes to Accelerated Disease Progression in the TCL1 Mouse Transplant Model for CLL
Source: Cancers (Basel). 2021 May 26;13(11):2619. doi: 10.3390/cancers13112619 (PMC8198502; doi:10.3390/cancers13112619)
Supplement: Supplementary file 1 [file cancers-13-02619-s001.zip › Table S4.xlsx]

## Sheet: Tabelle1
mouse ID	genotype	Number of input reads	Uniquely mapped reads number	Uniquely mapped reads %
111_114	TCL1 AIDKO	18957186	17000975	0.8968
82_114	TCL1 AIDKO	21900000	19900425	0.9087
91_114	TCL1 AIDKO	27073581	24265157	0.8963
285_20	TCL1	21292684	19316242	0.9072
314_20	TCL1	24673540	22406318	0.9081
347_20	TCL1	23808032	21549798	0.9051
72_14	TCL1 AIDKO Tx	21537885	19469666	0.904
73_14	TCL1 AIDKO Tx	23497001	21068258	0.8966
121_14	TCL1 AIDKO Tx	26066616	23609036	0.9057
122_14	TCL1 AIDKO Tx	24025672	21619109	0.8998
125_14	TCL1 AIDKO Tx	22318155	20033312	0.8976
70_14	TCL1 Tx	25474761	23047824	0.9047
71_14	TCL1 Tx	26625562	24221015	0.9097
113_14	TCL1 Tx	16418086	14685334	0.8945
120_14	TCL1 Tx	25498490	23229877	0.911
703_13	TCL1 Tx	17282433	15926698	0.9216
