# Supplementary material for: AID Contributes to Accelerated Disease Progression in the TCL1 Mouse Transplant Model for CLL
Source: Cancers (Basel). 2021 May 26;13(11):2619. doi: 10.3390/cancers13112619 (PMC8198502; doi:10.3390/cancers13112619)
Supplement: Supplementary file 1 [file cancers-13-02619-s001.zip › Table S5.xlsx]

## Sheet: Tabelle1
sample ID	genotype	Mean coverage/sample
D22_20	TCL1	14478.4
E31_20	TCL1	15420
347_20	TCL1	15604
CD92_13	TCL1 Tx	14711.6
702_13	TCL1 Tx	12442.2
P42_13	TCL1 Tx	12945.3
111_114	TCL1 AIDKO	12534.9
82_114	TCL1 AIDKO	14875.5
91_114	TCL1 AIDKO	12895.8
72_14	TCL1 AIDKO Tx	10634.6
121_14	TCL1 AIDKO Tx	14353.4
125_14	TCL1 AIDKO Tx	12151.8
Q67_13	TCL1 multiple Tx	13853.8
Q76_13	TCL1 multiple Tx	11679.1
314_20_tail	negative control	13722.7
CH12F3_stim	positiv control	12148.6
mean coverage total (without duplicates)		13403.2
SD		1393.67
