# Supplementary material for: AID Contributes to Accelerated Disease Progression in the TCL1 Mouse Transplant Model for CLL
Source: Cancers (Basel). 2021 May 26;13(11):2619. doi: 10.3390/cancers13112619 (PMC8198502; doi:10.3390/cancers13112619)
Supplement: Supplementary file 1 [file cancers-13-02619-s001.zip › Table S6-8.xlsx]

## Sheet: Table S6_TCL1 vs TCL1-AIDKO
genes	111_114	285_20	314_20	347_20	82_114	91_114	logFC	logCPM	PValue	FDR
Zc3h14	1101.5	798.122	915.381	913.108	965.712	980.374	-0.126443	6.03033	0.502282	1
Troap	21.9013	0	27.1358	13.33	5.09342	3.27064	0.580152	1.55464	0.714743	1
1810013L24Rik	744.643	1276.15	1004.93	1313.96	1252.98	1119.38	0.271871	6.24132	0.304669	1
Srsf7	7213.24	6184.92	7730.09	7401.03	5794.27	8608.32	0.0665255	8.73524	0.84223	1
Anapc15	325.942	287.45	265.026	312.304	372.838	321.34	-0.160102	4.49508	0.626125	1
Nmb	48.9558	65.2818	73.2667	59.033	55.0089	73.5894	0.231816	1.88032	0.583713	1
Tcerg1	1986.57	1625.73	1667.95	1560.57	1724.63	1503.68	-0.0112159	7.00234	0.949155	1
Zfp712	171.345	106.346	111.257	130.444	51.9528	121.014	0.120014	2.92803	0.784447	1
Fam129c	13854.5	8435.04	10873.3	12481.7	9036.74	7349.94	0.166036	9.57763	0.730669	1
Atp5g3	2062.58	1622.57	1598.3	1945.23	1211.21	2093.21	0.0323361	7.17259	0.909955	1
Pifo	38.6493	28.4292	29.8494	7.61717	4.07473	8.1766	0.543071	0.78444	0.656942	1
Fyco1	1517.63	1225.61	1141.51	1330.15	1785.75	1008.99	-0.140753	6.41557	0.607891	1
Tlr3	104.353	18.9528	43.4173	169.482	9.16815	65.4128	0.446258	1.69591	0.711915	1
Trafd1	1176.23	1747.87	1397.49	2197.55	1949.76	1632.05	0.228901	6.479	0.380781	1
Armc8	867.032	670.718	624.124	789.329	723.265	663.122	-0.0272493	5.59235	0.89011	1
Ppil4	986.845	862.351	702.817	840.745	1307.99	731.805	-0.252911	5.80821	0.233808	1
C530005A16Rik	32.2077	8.42345	7.23621	9.52146	4.07473	16.3532	-0.924785	0.331091	0.152521	1
Katnbl1	320.789	173.734	175.478	199.951	240.409	189.697	-0.355876	3.92287	0.172639	1
Spag9	1779.16	2006.89	1597.39	1841.45	2337.88	1946.85	-0.0788705	6.94003	0.727477	1
Taz	1475.11	1043.46	955.18	1426.31	928.021	1235.48	-0.00353168	6.25042	0.988665	1
Gfpt1	952.061	540.154	733.571	594.139	764.012	662.304	-0.250962	5.75475	0.481726	1
Abcc5	642.866	187.422	251.458	376.098	229.204	676.205	-0.840889	4.76957	0.080634	1
Kcnmb4	2.57662	6.31759	1.80905	10.4736	38.71	10.6296	-1.45388	-0.605648	0.264015	1
Gm4013	29.6311	18.9528	25.3268	21.8994	20.3737	21.2592	-0.00210996	0.91269	1	1
Hpcal1	32.2077	200.057	40.7037	151.391	191.512	187.244	-0.0328588	2.90793	0.975722	1
Tbc1d31	188.093	628.6	577.993	378.954	740.583	399.018	0.324716	5.29844	0.46773	1
Tmem176b	25.7662	51.5937	6.33169	19.9951	11.2055	36.7947	0.157075	1.0518	0.903268	1
Akap7	275.698	220.063	171.86	336.107	254.671	287.816	-0.100576	4.05985	0.768918	1
Ablim1	5136.49	7422.12	7492.2	5110.17	4036.02	5326.24	0.56401	8.51818	0.0182896	1
Ulk1	533.36	442.231	557.189	411.327	1230.57	394.93	-0.53632	5.16466	0.157819	1
Golga3	1083.47	967.644	1046.54	932.151	1204.08	905.967	-0.0287058	6.12524	0.883988	1
Wdyhv1	307.906	451.708	283.117	335.155	323.941	398.2	0.132034	4.58297	0.637908	1
Traf1	760.102	1118.21	695.581	1316.82	664.182	570.726	0.725431	6.08315	0.0876579	1
Rxra	83.7401	77.917	17.186	72.3631	64.177	152.902	-0.788478	2.40254	0.205856	1
Dapk3	883.78	1055.04	925.331	1094.02	831.246	753.882	0.400115	5.96775	0.0246823	1
Ap3m2	780.715	492.772	509.249	844.553	1165.37	724.446	-0.469205	5.56173	0.1045	1
Sirt2	1701.86	3000.86	3405.54	3743.84	2806.47	1359.77	0.863731	7.64473	0.0618182	1
Dcakd	200.976	121.087	158.292	175.195	149.746	184.791	-0.148929	3.55144	0.657016	1
Vps35l	832.248	931.845	761.612	773.142	816.984	754.7	0.123327	5.86712	0.496408	1
Cyhr1	1275.43	1515.17	1412.87	1136.86	1261.13	1293.54	0.176262	6.64362	0.416172	1
Taf10	1100.22	1164.54	1192.17	1274.92	745.676	1022.89	0.43015	6.40131	0.0837776	1
Hagh	199.688	450.655	527.339	422.753	247.54	311.528	0.966129	4.8562	0.0899206	1
Ogfod3	162.327	163.204	141.106	215.185	228.185	184.791	-0.0811712	3.44775	0.819789	1
Syn1	86.3167	4.21173	50.6535	35.2294	12.2242	97.3015	-1.00577	2.03873	0.361457	1
Ccl27a	38.6493	49.4878	45.2263	54.2723	43.8034	33.524	0.440949	1.43977	0.292979	1
Fundc2	770.409	631.759	754.375	671.263	532.771	513.49	0.278648	5.5902	0.313323	1
Rab5if	590.046	786.54	623.219	602.708	554.164	688.469	0.220141	5.83711	0.40148	1
Pop4	398.088	266.392	400.705	463.695	467.576	318.07	0.0132029	4.64963	0.965541	1
Carnmt1	212.571	145.305	170.051	185.668	149.746	168.438	0.00877601	3.69195	0.985202	1
Clcc1	555.261	460.131	447.741	596.995	621.397	539.655	-0.114413	5.1811	0.535385	1
Ilf3	2696.43	2019.52	1970.96	1793.84	2511.05	1874.08	-0.199582	7.2427	0.375781	1
Tpd52l2	663.479	660.188	524.626	726.487	611.21	649.222	0.068838	5.54422	0.761317	1
Arhgap25	2800.78	1846.84	2207.05	2584.12	3186.44	3467.69	-0.435209	7.39955	0.0967521	1
Banf1	946.907	867.616	843.924	1021.65	424.791	859.36	0.385759	6.13022	0.198059	1
Tbc1d23	858.014	806.546	916.286	1202.56	1115.46	919.867	0.0867437	5.86934	0.72724	1
Evi5l	385.204	195.845	298.494	321.825	311.717	285.363	-0.177465	4.21481	0.522311	1
Mtmr1	803.905	603.33	729.049	609.373	781.33	612.427	-0.0856661	5.53415	0.665917	1
Mtor	1307.63	1089.78	1052.87	1060.69	1058.41	1066.23	-0.0087783	6.36415	0.965987	1
Zfp758	276.986	233.751	229.75	302.782	213.923	263.286	0.104898	3.87545	0.694824	1
Golga5	1162.05	957.115	972.366	1050.22	1636.01	779.23	-0.184464	6.10776	0.426815	1
Nufip1	378.763	364.314	344.625	366.576	624.453	363.859	-0.27174	4.72997	0.275698	1
Smap1	847.708	710.729	619.601	865.5	739.564	659.034	0.0491962	5.77449	0.795186	1
Hars2	833.536	629.653	620.505	699.827	921.908	820.113	-0.321646	5.64189	0.08399	1
Sdhb	1077.03	1124.53	1030.26	1159.71	1045.17	1478.33	-0.0412516	6.35258	0.843801	1
Magt1	899.24	733.893	630.455	775.047	385.062	834.013	0.107618	5.94032	0.702249	1
Mcam	149.444	106.346	20.8041	5.71287	16.2989	5.72362	-0.196674	3.07069	0.883009	1
Tab2	2583.06	2196.42	2564.33	2054.73	2910.38	2106.29	-0.0672404	7.34327	0.739513	1
Mettl27	2.57662	1.05293	0.904527	0	3.05605	3.27064	-1.91979	-1.08376	0.317099	1
Trmt1	1759.83	1342.49	1594.68	1736.71	1441.44	1471.79	0.087586	6.85292	0.610286	1
Vps37c	359.438	462.237	449.55	466.551	524.622	451.348	0.119828	4.86394	0.617958	1
Sec23a	419.989	268.498	316.584	365.624	444.146	278.004	-0.181003	4.5665	0.578348	1
Rara	1257.39	1740.5	791.461	1315.87	2185.08	678.658	-0.0298868	6.42562	0.939308	1
Med1	2074.18	1736.28	1911.27	1608.17	2192.21	1428.45	-0.0241113	6.95408	0.903242	1
Ap5b1	189.381	226.38	140.202	197.094	138.541	208.503	0.151061	3.5484	0.61553	1
Bag5	421.277	371.685	371.761	425.609	877.086	526.573	-0.576431	4.82026	0.031006	1
Pdcd2l	298.888	337.991	345.529	432.274	350.427	372.853	0.19857	4.52226	0.41349	1
Ctcf	2869.06	2926.1	2966.85	2640.3	3239.41	2623.87	0.0531758	7.55869	0.8219	1
Mnd1	9.01817	0	6.33169	6.66502	2.03737	8.1766	-0.445277	0.223467	0.70297	1
Tktl1	5.15324	24.2174	11.7588	7.61717	2.03737	0.81766	2.57722	0.0224845	0.0125763	1
Ctnnbl1	677.651	769.693	687.44	728.391	617.322	684.381	0.227306	5.62459	0.200085	1
Ppm1m	1497.02	2186.94	2329.16	2549.85	1414.95	2328.69	0.508722	7.02153	0.03585	1
Prkar1a	3483.59	3245.14	3406.45	3092.57	4553.51	4226.48	-0.250987	7.91897	0.225579	1
Slc27a3	114.66	102.134	28.0403	71.4109	29.5418	96.4838	-0.163845	2.7906	0.816352	1
Impdh2	2308.65	1436.2	2113.88	1942.38	1313.08	2245.29	-0.000229529	7.12555	1	1
Tiprl	650.596	638.077	504.726	650.315	666.219	629.598	-0.0399019	5.38237	0.822287	1
Phf3	2299.63	1933.18	1989.05	1989.98	2722.94	1765.33	-0.11548	7.09184	0.604191	1
9330020H09Rik	74.7219	80.0228	210.755	73.3152	98.8123	92.3955	0.55604	2.76462	0.292489	1
Ube2q2	476.674	470.661	398.896	438.939	450.258	470.154	-0.0116104	5.0258	0.954039	1
Rfx3	380.051	381.161	442.314	306.591	519.528	96.4838	0.27703	4.37389	0.748951	1
Bri3	497.287	987.65	587.038	795.994	1536.17	965.656	-0.282208	5.72545	0.536933	1
Fbxo27	0	12.6352	3.61811	0	5.09342	1.63532	1.26201	-0.748516	0.380503	1
Eps15l1	1956.94	2012.15	1462.62	1638.64	1155.19	1255.93	0.325391	6.89859	0.150073	1
Max	2035.53	2279.6	1898.6	1706.25	1951.8	1542.11	0.181631	7.02293	0.343085	1
Ttc8	103.065	24.2174	37.9901	69.5066	16.2989	32.7064	-0.0949758	1.59462	0.919094	1
Vti1b	943.042	1114	865.632	1264.45	846.526	1184.79	0.199165	6.15783	0.322004	1
Cpsf3	1758.54	1783.67	1585.64	1760.52	1575.9	1521.66	0.165024	6.91506	0.342049	1
Pidd1	398.088	230.592	293.971	321.825	230.222	209.321	0.116631	4.46097	0.698114	1
Orc4	671.209	451.708	421.51	522.728	541.94	524.938	-0.229582	5.21675	0.21484	1
Mapkbp1	414.836	277.974	388.947	358.007	338.203	332.788	0.0101967	4.63683	0.971181	1
Mospd1	109.506	111.611	114.875	97.1189	155.859	105.478	-0.113968	3.09864	0.750609	1
Gpcpd1	6522.71	4952.99	3829.77	3959.02	5960.32	3891.24	-0.270249	8.41333	0.298251	1
Sinhcaf	260.238	194.792	226.132	250.414	248.559	266.557	-0.126095	4.15903	0.657977	1
Acbd5	892.798	898.151	1061.91	994.04	1501.54	914.144	-0.0873282	6.011	0.739942	1
Myo7a	1330.82	1689.96	827.642	1304.44	1871.32	1923.14	-0.354668	6.7593	0.454771	1
Luc7l2	9010.44	5611.07	6976.62	8658.81	7498.53	5920.67	0.00668845	8.91983	0.974397	1
Dnah8	52.8207	1232.98	33.4675	141.87	325.979	421.912	0.874003	5.71602	0.639987	1
Evc	103.065	4.21173	18.0905	2.85644	80.476	0.81766	-2.70501	2.0604	0.0972315	1
1500009C09Rik	0	16.8469	4.52263	1.90429	2.03737	1.63532	2.53756	-1.20534	0.0352385	1
Kmt2e	8080.28	8267.62	7377.32	6850.69	10016.7	4555.18	0.0772009	8.91354	0.809495	1
Setd5	3910.02	3487.31	3512.28	2988.79	4133.82	2969.74	-0.0503946	7.87483	0.793513	1
Pcyox1	291.158	294.821	287.64	322.777	280.138	363.041	0.0323949	4.5068	0.896841	1
Smim4	96.6232	71.5994	91.3572	107.592	68.2518	95.6662	0.13919	2.66489	0.718958	1
Smc6	1705.72	1861.58	2126.54	1317.77	2575.23	1457.89	-0.0231591	6.89811	0.93764	1
Nsmf	416.124	157.94	142.011	232.324	200.681	307.44	-0.708579	4.25037	0.238358	1
Hmbs	229.319	180.051	226.132	212.328	103.906	228.127	0.23712	4.79909	0.761288	1
Slc35b1	495.999	371.685	358.193	457.03	685.574	502.861	-0.432851	5.17876	0.0838257	1
Synj2	122.389	124.246	50.6535	23.8036	96.7749	130.826	-0.715005	3.41945	0.270424	1
Suds3	1150.46	1135.06	1044.73	1311.1	1274.37	1355.68	-0.0401729	6.37944	0.813365	1
Ptk2b	1265.12	1948.98	2155.49	1648.16	2175.91	1691.74	0.244098	6.90994	0.330276	1
Gfm2	800.04	761.27	617.792	735.056	562.313	708.911	0.117716	5.73501	0.49689	1
Rlim	1493.15	1437.25	2153.68	1372.99	3167.09	1431.72	-0.213674	6.70147	0.523752	1
Ddt	287.293	186.369	217.086	282.787	176.232	217.497	0.101533	4.21277	0.69624	1
Gatad2a	1774	1860.53	1587.44	1781.46	2183.04	1608.34	-0.0104373	6.9062	0.957991	1
Shc1	1424.87	1751.03	1962.82	1731	1872.34	1565.82	0.244877	6.84551	0.199438	1
Anks1b	217.724	171.628	125.729	164.721	212.905	174.162	-0.306378	3.21036	0.593278	1
Cdk6	699.552	134.775	104.925	140.918	248.559	77.6777	-1.30996	4.84793	0.14109	1
Cdk5r1	30.9194	26.3233	15.377	36.1815	58.0649	25.3475	-0.495355	1.07819	0.389636	1
Kdm1a	1214.88	947.639	917.19	1063.55	1327.34	923.138	-0.160758	6.19623	0.393027	1
Scaf4	1405.55	1359.33	1063.72	1322.53	1002.38	1151.26	0.161881	6.48513	0.457555	1
Plcxd2	24.4779	53.6995	44.3218	78.0759	98.8123	123.467	-0.446097	2.29357	0.561518	1
Morc2a	1128.56	1104.53	895.482	825.51	1536.17	1031.07	-0.304746	6.25576	0.209927	1
Atp6v1c2	355.573	52.6466	63.3169	194.238	14.2616	17.9885	-0.198136	3.47129	0.859074	1
Map1a	1.28831	16.8469	0	2.85644	35.6539	3.27064	-0.983978	1.36335	0.593465	1
Runx2	124.966	43.1702	1289.86	19.9951	783.367	116.925	0.515457	4.21508	0.712734	1
Ackr3	514.035	13.6881	235.177	128.54	67.2331	20.4415	-0.507768	4.63997	0.690024	1
Socs1	130.119	160.046	341.911	628.416	181.326	444.807	0.624411	3.99328	0.337913	1
Sort1	3.86493	1.05293	0.904527	0.952146	3.05605	2.45298	-1.48017	-0.96546	0.423387	1
Rangrf	79.8752	48.4349	49.749	72.3631	28.5231	65.4128	0.0657353	2.63003	0.924023	1
Phyhd1	1209.72	1181.39	1287.14	1608.17	653.995	816.842	0.698049	6.39006	0.0924559	1
Specc1	167.48	127.405	251.458	149.487	34.6352	123.467	0.821046	3.40672	0.453418	1
Gtf2a2	704.705	513.831	547.239	695.066	695.761	573.997	-0.0881666	5.41292	0.647469	1
Deaf1	363.303	313.774	262.313	355.15	296.437	408.012	-0.118931	4.34411	0.679935	1
Set	6042.17	4840.33	4778.62	5036.85	3596.97	6295.98	-0.0297634	8.59165	0.900758	1
Dnhd1	311.771	207.428	136.584	333.251	112.055	246.933	0.0951208	3.73667	0.821335	1
Pgpep1l	392.934	64.2288	49.749	28.5644	42.7847	170.891	-1.94706	2.88709	0.127766	1
Chml	150.732	146.358	131.156	138.061	215.961	126.737	-0.168879	3.473	0.666336	1
Ranbp3	1819.09	1431.99	1421.92	1569.14	1586.09	1514.31	-0.066778	6.76631	0.660458	1
Parp6	818.076	613.859	610.556	836.936	793.554	723.629	-0.10232	5.47338	0.709794	1
Gng10	1182.67	559.107	745.33	693.162	566.388	659.034	-0.163334	5.85238	0.624557	1
Mrps18b	429.007	327.462	283.117	336.107	449.239	259.198	-0.178954	4.68708	0.503895	1
D16Ertd472e	434.16	391.691	323.821	453.221	360.614	439.901	-0.000568497	4.8524	1	1
2310039H08Rik	124.966	93.7109	94.0708	100.927	150.765	119.378	-0.372423	3.08353	0.413176	1
Rps10	8599.46	10090.2	10681.6	10557.4	10757.3	9726.88	0.187122	9.38225	0.389895	1
Arih1	2348.59	2797.64	2179.01	2323.24	3346.37	2544.56	-0.0976124	7.3707	0.640004	1
Dancr	208.706	68.4406	75.9803	114.257	75.3826	152.902	-0.661136	2.8412	0.10539	1
Itgal	6315.29	5275.19	5606.26	5761.43	3566.41	4716.26	0.286007	8.56322	0.254299	1
Sirt6	547.531	408.538	373.57	462.743	309.68	369.582	0.116555	4.87306	0.61768	1
Rgs12	96.6232	40.0114	43.4173	107.592	66.2144	165.985	-0.727545	3.16567	0.355628	1
Tdrd7	474.098	634.918	410.655	644.603	687.611	700.734	-0.0749482	5.15491	0.852679	1
Ak2	2879.37	1971.09	1756.59	2075.68	1533.12	1921.5	-0.0296207	7.3566	0.897109	1
Znhit1	305.329	260.074	210.755	342.772	170.12	331.97	0.0897809	4.30742	0.742297	1
Prx	90.1817	52.6466	54.2716	99.9753	77.4199	92.3955	-0.260074	2.60398	0.696756	1
Zxdb	124.966	106.346	125.729	124.731	88.6254	109.566	0.235017	2.8307	0.504914	1
Fiz1	532.072	583.324	657.591	633.177	870.974	568.273	0.00269701	5.26583	0.993541	1
Vill	14.1714	1299.32	294.876	542.723	27.5044	29.4357	4.96349	5.01622	2.12709e-06	0.0256357
Wnk1	5908.19	6876.7	5737.41	5180.62	7473.06	5044.96	0.0348291	8.78939	0.88364	1
Tex14	15.4597	6.31759	14.4724	12.3779	39.7286	17.9885	-1.05748	0.0423609	0.0712267	1
Zbtb37	517.9	365.367	317.489	435.131	424.791	307.44	-0.0748278	4.54773	0.840063	1
Eya1	2.57662	71.5994	3.61811	0	51.9528	0.81766	0.494747	0.648287	0.82187	1
Cd2bp2	2178.53	1492	1732.17	1941.42	1990.51	1319.7	-0.000193582	7.04062	0.999617	1
Sapcd2	21.9013	2.10586	24.4222	4.76073	2.03737	2.45298	0.450693	1.25464	0.783242	1
Tecr	1865.47	1961.61	1839.81	2044.26	1951.8	1111.2	0.332222	7.09026	0.192453	1
Tfg	539.802	501.196	428.746	475.121	521.566	422.73	0.00723681	5.14627	0.979075	1
Itih5	14.1714	42.1173	21.7086	52.368	80.476	40.883	-0.188929	1.10876	0.8551	1
Mical1	1819.09	2395.42	1405.63	2280.39	1847.89	2202.78	0.123892	6.97847	0.720982	1
Zc3hav1l	27.0545	41.0643	18.9951	22.8515	33.6165	75.2247	-0.649756	1.23057	0.344678	1
Gbp5	409.682	157.94	253.268	518.919	103.906	437.448	0.043642	4.29484	0.934625	1
Wnk2	3.86493	0	13.5679	1.90429	16.2989	14.7179	-1.04925	0.675599	0.484706	1
Sec22a	146.867	75.8111	125.729	140.918	83.532	120.196	0.0598899	3.04604	0.875319	1
Ahsa2	477.963	866.563	532.766	588.426	526.659	804.577	0.212739	5.29808	0.547583	1
Tfeb	1428.74	1594.14	1463.52	1793.84	1284.56	1710.54	0.2123	6.71959	0.498174	1
Tgm1	0	4.21173	9.04527	4.76073	40.7473	4.90596	-1.27187	-0.545791	0.324331	1
Dynlt1f	41.2259	27.3762	10.8543	39.038	11.2055	42.5183	-0.224817	1.02867	0.737139	1
Tlcd2	69.5687	112.664	113.066	120.922	80.476	125.92	0.399502	3.02811	0.408209	1
Bend5	1082.18	831.816	1045.63	1113.06	736.508	784.953	0.29268	5.83849	0.256261	1
Cbwd1	158.462	121.087	117.588	159.96	110.018	103.843	0.189051	3.18654	0.592224	1
Zdhhc6	810.347	566.477	533.671	550.34	547.033	523.302	-0.0907925	5.59312	0.649764	1
Cbx3	613.235	553.842	573.47	676.976	503.23	788.224	0.00123749	5.55779	0.997154	1
Slc25a28	842.554	575.954	579.802	763.621	1011.55	714.635	-0.344749	5.52724	0.0705898	1
Gbp4	845.131	467.502	877.391	2468.91	1223.44	1619.78	0.0848975	5.91168	0.877462	1
Cdkl3	143.002	52.6466	60.6033	81.8845	72.3265	45.7889	-0.311084	2.35729	0.506113	1
Etfrf1	124.966	98.9756	106.734	159.96	102.887	236.304	-0.277884	3.19233	0.576281	1
Atn1	1334.69	1299.32	1434.58	1572.94	851.619	747.341	0.651354	6.29285	0.0031085	1
Sema3b	9.01817	5.26466	11.7588	9.52146	8.14947	9.81192	0.0671423	-0.112046	0.932283	1
Rbm43	838.689	787.593	581.611	1152.1	803.741	1159.44	-0.0884966	5.7868	0.724641	1
Kif18b	68.2804	3.1588	31.6584	0.952146	4.07473	4.0883	-0.869001	2.34651	0.583594	1
Hsh2d	358.15	309.562	286.735	277.074	210.867	346.688	0.025511	4.43538	0.923981	1
Sgsm2	869.609	514.884	395.278	640.794	649.92	720.358	-0.45028	5.70866	0.194311	1
Sem1	903.105	977.121	811.361	1148.29	688.63	1402.29	0.0460964	6.24416	0.857951	1
Lcp1	12057.3	14690.5	14821.6	11173.4	7479.17	10882.2	0.520816	9.92852	0.125031	1
Rnps1	579.739	1045.56	1168.65	1114.01	1013.59	770.235	0.566879	6.1354	0.0258874	1
Rab23	150.732	65.2818	61.5078	134.253	72.3265	84.2189	-0.148169	2.78002	0.728672	1
Ext2	575.874	506.46	624.124	663.646	376.913	565.003	0.330365	5.26829	0.127226	1
Clec11a	18.0363	3.1588	6.33169	13.33	27.5044	8.1766	-1.14304	0.106036	0.104325	1
Ola1	695.687	512.778	541.812	596.043	426.828	663.94	-0.0239635	5.62652	0.917851	1
Tmigd3	2.57662	1.05293	0	15.2343	50.9342	0.81766	-1.74386	-0.403889	0.297012	1
Slc25a51	722.742	789.699	737.189	763.621	951.45	717.088	0.0169376	5.77464	0.953853	1
Ubald2	1.28831	3.1588	11.7588	6.66502	7.13078	10.6296	0.214047	-0.866975	0.805535	1
6720489N17Rik	72.1453	44.2231	13.5679	49.5116	28.5231	86.6719	-0.734644	1.77	0.208243	1
Zfp703	465.08	2012.15	1764.73	1065.45	2325.65	1143.91	0.36739	6.42974	0.592906	1
Clasp2	677.651	492.772	592.465	607.469	1020.72	744.07	-0.453813	5.49182	0.0445325	1
Smim19	315.636	317.985	315.68	415.136	289.306	385.935	0.15667	4.42999	0.51477	1
Sh3d19	0	2.10586	5.42716	0	37.6913	51.5126	-3.41193	0.800496	0.0868668	1
Ppp1r32	21.9013	3.1588	16.2815	17.1386	27.5044	10.6296	-0.610691	-0.0133045	0.380727	1
Ctps2	1110.52	910.786	1031.16	992.136	931.077	793.948	0.142286	5.96705	0.423309	1
Gps1	1087.33	813.916	703.722	1059.74	983.029	950.121	-0.151464	6.039	0.433007	1
Shmt2	1529.22	1029.77	1662.52	1076.88	767.069	1240.39	0.201044	6.80409	0.5346	1
Ncor1	4936.8	4216.99	3943.74	3883.8	4156.23	3551.91	0.0218398	8.20574	0.909805	1
Dhrs3	20.6129	37.9055	1.80905	0	20.3737	9.81192	-0.25046	0.787825	0.887961	1
Rps7	14815.6	16765.8	18110.4	17033.9	15156	16338.5	0.249514	10.0977	0.247967	1
Cep131	163.615	56.8583	106.734	124.731	144.653	123.467	-0.496887	2.99853	0.260892	1
Mapkapk2	1583.33	2186.94	2296.59	2009.03	3228.21	2201.14	-0.037846	7.15447	0.905411	1
Ppp2r5c	1905.41	2430.17	2193.48	2380.36	2380.66	2474.24	0.127528	7.27918	0.49377	1
Commd4	1172.36	1280.37	1118.9	1304.44	1234.64	1320.52	0.069503	6.39647	0.748389	1
Utp23	260.238	296.927	269.549	224.706	313.754	270.645	-0.00905563	4.20522	0.981835	1
Ppcs	221.589	201.11	165.528	202.807	210.867	234.668	-0.148917	3.83526	0.641452	1
Mrpl19	586.181	487.507	435.982	494.164	432.94	527.391	-0.037458	5.20208	0.858195	1
Tctn2	12.8831	2.10586	0.904527	8.56931	6.1121	2.45298	-0.774008	-0.32688	0.57601	1
Tppp3	671.209	3926.38	108.543	2147.09	402.38	390.024	2.15949	6.5754	0.00688153	1
U2surp	1759.83	1555.18	1374.88	1616.74	1641.1	1750.61	-0.0982777	6.83835	0.52	1
Plekhj1	1363.03	1414.09	1148.75	1480.59	905.609	1370.4	0.237149	6.46924	0.305078	1
Cux1	2079.33	1809.99	1763.83	1639.59	1428.19	1020.44	0.304689	7.01832	0.490144	1
Mpv17	447.043	439.073	388.947	459.886	305.605	430.089	0.209734	4.89361	0.362498	1
Ankrd23	327.231	232.698	220.705	265.649	328.016	246.933	-0.243967	4.16873	0.451431	1
Nit1	480.539	424.332	397.087	511.302	330.053	377.759	0.253685	4.91256	0.244049	1
Rnf25	733.048	620.177	504.726	688.401	585.743	538.02	0.0513858	5.28135	0.79731	1
Tmem33	765.256	987.65	565.329	605.565	688.63	717.905	0.0786452	5.66273	0.731643	1
Osgin1	14.1714	178.998	125.729	48.5594	605.098	48.2419	-0.859945	2.82765	0.455579	1
Snora65	195.823	112.664	122.111	137.109	93.7189	186.426	-0.262919	3.39392	0.523974	1
Nfix	20.6129	48.4349	10.8543	21.8994	51.9528	96.4838	-1.00252	1.88152	0.348325	1
Stk35	462.503	511.725	374.474	459.886	505.267	398.2	0.0593815	4.91483	0.794677	1
Pex26	150.732	280.08	139.297	194.238	94.7375	207.686	0.516582	3.48348	0.186734	1
Stard7	1713.45	1029.77	1168.65	1615.79	1777.6	2299.26	-0.531408	6.75455	0.0084642	1
Stat5b	1004.88	1764.71	1403.83	1549.14	2194.24	1386.75	0.108058	6.60664	0.763029	1
Ubac1	611.947	512.778	382.615	441.796	352.464	449.713	0.0149433	5.30291	0.968395	1
Stat5a	722.742	784.434	691.963	778.855	874.03	621.421	0.103922	5.59858	0.664734	1
Clba1	16.748	7.37052	1.80905	6.66502	0	4.0883	-0.240206	-0.251745	0.874576	1
Mical3	1008.75	526.466	1168.65	646.507	264.858	358.953	0.655794	5.45627	0.367836	1
Slc38a10	1783.02	1925.81	1906.74	1937.62	1454.68	1830.74	0.27422	7.01121	0.1014	1
Zfp451	650.596	561.213	430.555	534.154	556.201	487.325	-0.0643353	5.21303	0.790588	1
Bloc1s4	459.926	376.95	374.474	509.398	500.174	536.385	-0.174551	4.75283	0.513395	1
Abhd17c	261.527	483.296	629.551	548.436	564.351	552.738	0.337665	5.12186	0.295451	1
Acad10	175.21	188.475	190.855	212.328	99.831	181.52	0.462423	3.6024	0.168233	1
Snx10	392.934	409.59	384.424	560.814	439.053	480.784	0.115035	5.03417	0.637392	1
Metrn	104.353	40.0114	76.8848	48.5594	95.7562	112.019	-0.817479	2.44416	0.120676	1
Rab43	874.762	828.657	743.521	912.156	922.927	1373.67	-0.278591	5.9514	0.334976	1
Abcb8	511.459	271.656	452.263	457.982	240.409	327.882	0.233237	5.01902	0.406227	1
Optn	1665.78	181.104	824.024	938.816	885.236	703.187	-0.646501	5.69651	0.280447	1
Sidt2	4087.81	4791.89	5598.12	4710.26	6453.36	3616.51	0.174086	8.29673	0.576203	1
Pum1	1942.77	1897.38	2074.08	1606.27	2091.36	1673.75	0.0580376	6.99196	0.776651	1
Oxr1	968.809	881.304	994.075	826.462	1469.96	1072.77	-0.297247	6.20296	0.327755	1
Zfat	90.1817	140.04	103.116	90.4538	103.906	100.572	0.260807	2.89784	0.448808	1
Mecp2	1391.37	1339.33	1361.31	1355.86	1609.52	1343.41	-0.016484	6.42774	0.926483	1
Efcab12	10.3065	12.6352	8.14074	8.56931	2.03737	6.54128	0.7423	0.154807	0.540015	1
Gnb1l	52.8207	71.5994	82.3119	98.071	74.3639	98.1192	0.222465	2.54075	0.543799	1
Ap1b1	1249.66	1527.8	1281.71	1265.4	1326.33	1155.35	0.212528	6.63847	0.386618	1
Tbc1d4	5.15324	6.31759	0.904527	7.61717	0	0.81766	1.43447	-0.97483	0.393126	1
B4galnt1	2508.34	2769.21	1194.88	2664.1	2248.23	3335.23	-0.219547	7.61628	0.605342	1
Carmil1	315.636	729.682	646.737	341.82	270.97	484.055	0.778881	5.08918	0.0804442	1
Rngtt	364.592	306.403	312.966	308.495	258.746	300.081	0.100805	4.46178	0.64024	1
Larp4b	1829.4	1561.5	1506.94	1604.37	1918.18	1604.25	-0.112129	6.96478	0.590568	1
Sh2b3	4717.79	5017.22	4102.03	6158.48	7417.03	5215.03	-0.118115	8.38728	0.750175	1
Ap4s1	435.449	337.991	274.976	420.848	234.297	359.77	0.092992	4.573	0.71209	1
Ntng2	698.264	920.262	1013.97	1331.1	335.147	770.235	0.94177	5.81392	0.0599354	1
Stk26	381.34	337.991	521.007	223.754	265.876	459.525	0.0766673	4.56544	0.898585	1
Ubap2l	3665.24	3571.54	3275.29	2785.98	3408.51	2564.18	0.0934645	7.94541	0.642668	1
Tsen34	305.329	286.397	294.876	411.327	419.698	457.889	-0.187968	4.38782	0.518543	1
Nup98	1426.16	1481.48	1411.97	1431.07	1895.77	1291.9	-0.013272	6.62169	0.946795	1
Nbr1	2009.76	1660.47	1762.92	1572.94	2170.81	1847.09	-0.183711	6.92756	0.40454	1
Fen1	436.737	270.603	337.389	301.83	686.593	463.613	-0.724097	5.07216	0.159782	1
Xpo6	2432.33	2524.93	1931.16	2182.32	3083.55	2171.7	-0.132345	7.28435	0.566827	1
Bak1	1011.32	894.992	972.366	1081.64	713.078	991.004	0.206258	6.31516	0.36036	1
Mybl2	149.444	70.5464	98.5934	74.2674	59.0836	47.4243	0.0516347	3.34786	0.960105	1
Vamp2	2733.79	2131.13	2908.05	3071.62	2575.23	2638.59	0.112503	7.33265	0.690387	1
Vamp1	1517.63	1190.87	947.04	1224.46	1558.59	982.827	-0.18919	6.29713	0.495273	1
Ahi1	166.192	49.4878	72.3621	140.918	94.7375	133.279	-0.508276	2.84686	0.314807	1
Arpc4	2020.07	2721.83	2174.48	2467.96	1769.45	2312.34	0.35443	7.4825	0.253939	1
Ackr2	55.3973	2061.64	104.925	885.495	405.436	2151.26	0.267694	5.78595	0.852818	1
Vps8	721.453	503.301	615.983	606.517	579.631	700.734	-0.125622	5.40079	0.580061	1
H2-Ob	10171.2	6569.24	6839.13	8558.84	4006.48	11889.6	-0.158169	9.04265	0.699506	1
Pccb	577.163	330.621	352.765	462.743	229.204	346.688	0.0914155	4.98774	0.771348	1
Bpgm	278.275	291.662	253.268	314.208	254.671	309.893	0.106487	4.24396	0.730744	1
2310057M21Rik	316.924	178.998	192.664	237.084	284.213	211.774	-0.330396	3.96272	0.253175	1
Ubr7	555.261	508.566	423.319	412.279	782.349	468.519	-0.345079	5.20738	0.242197	1
Lbh	2170.8	4114.86	2501.02	3209.68	5117.87	4147.17	-0.15632	7.76849	0.664014	1
Hspa13	211.283	176.893	175.478	226.611	267.914	218.315	-0.195646	4.06357	0.63402	1
Tspyl4	66.9921	81.0757	61.5078	82.8367	83.532	85.0366	0.00715042	2.5345	1	1
Cutc	262.815	180.051	132.965	177.099	138.541	227.309	-0.268708	3.80738	0.357909	1
Sprtn	872.185	781.275	674.777	782.664	1371.15	671.299	-0.305867	5.7569	0.207111	1
Prkd2	1607.81	2058.48	1561.21	2347.04	1637.02	1636.14	0.364078	6.93667	0.0952784	1
Ube2d2a	1453.21	1346.7	1115.28	1284.44	1335.49	1577.27	-0.139003	6.52343	0.409502	1
Polr3k	525.63	430.649	439.6	511.302	516.472	495.502	-0.072988	5.0985	0.768155	1
Tsc22d4	2050.99	3197.75	2449.46	3414.39	2240.08	3695.82	0.251791	7.62469	0.388426	1
Asb3	267.968	233.751	242.413	245.654	155.859	285.363	0.115804	4.01139	0.67911	1
Mmp10	34.7844	1.05293	2.71358	27.6122	1.01868	0	-0.0803952	-0.83265	0.981374	1
Eefsec	461.215	426.437	423.319	539.867	373.857	534.749	0.0990024	5.04934	0.628399	1
Ccdc57	66.9921	5.26466	9.9498	26.6601	86.5881	17.1709	-1.95079	1.25114	0.00463884	1
Arhgap4	9186.93	12902.6	8935.82	12355	6025.51	10114.5	0.516674	9.37	0.171566	1
Mtf2	1768.85	799.175	893.673	971.189	1767.42	878.167	-0.640254	6.20905	0.0205343	1
Cxxc5	1105.37	1252.99	1354.98	1663.4	1346.7	1390.84	0.225295	6.31239	0.454049	1
Nmnat3	139.137	66.3347	99.498	116.162	95.7562	112.837	-0.213577	2.90439	0.690313	1
St3gal6	1971.11	518.042	1004.02	2486.05	1578.96	2310.71	-0.494275	6.83705	0.312036	1
Rock1	3158.93	2353.3	2189.86	2882.14	2809.53	2693.37	-0.141094	7.43422	0.437779	1
Atpif1	405.817	483.296	331.057	474.169	251.615	331.97	0.468547	4.97973	0.311126	1
Hyal1	45.0908	44.2231	40.7037	38.0858	42.7847	33.524	0.112402	1.58302	0.806678	1
Krba1	637.713	471.713	566.234	438.939	333.109	399.018	0.216833	4.8383	0.617026	1
Pik3cd	9612.08	6191.24	6855.41	5974.71	6087.65	9465.23	-0.308101	8.97588	0.145006	1
Nfe2l1	2559.87	2462.81	2589.66	2139.47	2496.79	2053.96	0.108764	7.50555	0.556345	1
Btbd6	252.509	229.539	156.483	207.568	135.485	108.749	0.361837	3.62858	0.264934	1
Lpp	533.36	315.88	255.077	418.944	503.23	549.467	-0.607406	5.09639	0.388239	1
Wac	1744.37	1895.28	1695.99	1672.92	2451.97	1428.45	-0.0148451	6.86268	0.946811	1
Setdb1	1430.02	1045.56	1051.96	1069.26	890.329	1095.66	-0.013372	6.4	0.945205	1
Chn2	0	1.05293	0	0	49.9155	5.72362	-5.29153	0.523563	0.205759	1
Rnpep	627.407	445.39	481.208	694.114	323.941	640.228	0.109404	5.32958	0.698905	1
Gm10548	15.4597	23.1645	8.14074	9.52146	5.09342	17.9885	0.158819	0.157731	0.81928	1
Yars2	186.805	209.533	232.463	253.271	276.063	279.64	-0.0251011	4.15147	0.93728	1
Fam49b	3441.07	5373.11	5623.44	4215.15	4703.26	5220.76	0.269982	8.3032	0.20936	1
Kdm6a	848.996	1649.94	1061.91	795.042	1712.41	622.239	0.220715	6.23855	0.580927	1
Mettl1	417.412	160.046	274.072	210.424	144.653	312.346	-0.328401	4.38024	0.407234	1
Dnajc2	1347.57	1116.11	1099	1366.33	1188.8	1361.4	-0.0415949	6.52823	0.798593	1
Mid1	389.069	195.845	74.1712	1049.26	1213.25	537.202	-0.696135	4.98553	0.380217	1
Bcl11a	1437.75	1625.73	2229.66	1949.99	427.847	2126.73	0.635782	6.68637	0.248469	1
Tpx2	144.291	113.717	184.523	91.406	87.6068	71.9541	0.477945	4.02154	0.593991	1
1700001G11Rik	6.44155	11.5822	6.33169	18.0908	0	4.90596	1.72975	-0.4034	0.027277	1
Mad2l1bp	382.628	441.178	583.42	565.575	582.687	491.413	0.201308	4.89319	0.623624	1
Tars2	1538.24	1129.8	1069.15	1335.86	1130.74	1075.22	0.00578352	6.51443	0.979645	1
Mrps34	575.874	505.407	468.545	634.129	401.361	495.502	0.211401	5.22583	0.477224	1
Pycard	450.908	623.336	500.203	489.403	226.148	619.786	0.404881	5.46697	0.239577	1
Ints12	347.844	223.222	308.444	288.5	424.791	260.016	-0.246723	4.32553	0.375138	1
Trnau1ap	521.765	474.872	449.55	639.842	475.725	614.88	0.0302164	5.16311	0.895594	1
Rreb1	1022.92	1453.05	1321.51	1261.59	1233.63	916.597	0.430956	6.36601	0.119476	1
Ipcef1	122.389	103.187	140.202	47.6073	76.4012	643.498	-1.43781	3.40345	0.308582	1
Gnpda1	644.155	728.629	495.681	436.083	391.174	489.778	0.223879	5.53569	0.553007	1
Ksr1	461.215	549.63	593.37	260.888	187.438	228.127	0.807968	4.87213	0.0965905	1
Thbs3	501.152	610.7	218.896	378.002	483.875	205.233	0.107454	5.07198	0.831533	1
Sart1	2883.24	3166.17	3034.69	3309.66	3472.69	3753.88	-0.0114614	7.77235	0.949043	1
Cuta	597.776	536.995	478.495	676.023	347.371	938.673	-0.0791551	5.3965	0.806116	1
Amdhd2	243.49	227.433	215.277	299.926	152.802	267.375	0.243222	4.25349	0.572438	1
Gprasp1	760.102	919.209	449.55	601.756	333.109	1035.97	-0.024278	5.27282	0.947844	1
Zfp7	400.664	484.349	358.193	336.107	345.334	329.517	0.224057	4.83579	0.325336	1
Syce2	15.4597	7.37052	2.71358	19.9951	23.4297	41.7006	-1.38718	1.11692	0.165448	1
Vezt	481.828	351.679	284.926	401.805	307.642	346.688	-0.040213	4.73168	0.854901	1
Stil	73.4336	2.10586	67.8395	8.56931	16.2989	6.54128	-0.100708	2.45107	0.93887	1
Tbl2	526.919	291.662	301.207	321.825	444.146	360.588	-0.450312	4.75374	0.0488824	1
Rrm2	247.355	26.3233	148.342	52.368	43.8034	53.9655	-0.442256	4.84517	0.717498	1
St3gal1	9408.52	12195.1	10867.9	6546	10505.7	6596.06	0.257847	9.46021	0.425776	1
Zfp317	1391.37	1154.01	1085.43	1094.97	992.198	1147.18	0.0103571	6.2017	0.962401	1
Pdia6	1655.48	984.491	1131.56	1248.26	1213.25	1843	-0.400859	6.89503	0.300645	1
Mrpl1	327.231	219.01	210.755	263.744	205.774	210.956	-0.00720514	4.08233	0.983489	1
Dcaf7	2517.36	2187.99	2174.48	1911.91	2026.16	2582.17	-0.0920852	7.28718	0.667294	1
Ccdc163	543.667	374.844	358.193	507.494	290.325	420.277	0.0733512	4.77872	0.806695	1
2410004B18Rik	410.971	439.073	388.042	470.36	377.932	530.661	0.0531419	4.92014	0.854217	1
Ccdc34	189.381	60.0171	83.2165	127.588	66.2144	96.4838	-0.279189	3.14664	0.647198	1
Rabggtb	1717.32	862.351	1024.83	1124.48	1012.57	1228.12	-0.299256	6.39882	0.169388	1
Pex11b	389.069	380.108	299.398	301.83	438.034	430.907	-0.277505	4.67281	0.216395	1
Dand5	59.2622	50.5407	48.8445	58.0809	18.3363	40.0653	0.526325	1.58151	0.293612	1
Mir22hg	266.68	252.704	519.198	417.992	713.078	243.663	0.0301602	4.62836	0.97155	1
Mrps12	287.293	285.345	268.644	328.49	213.923	319.705	0.186109	4.58322	0.530538	1
Exoc1	1198.13	1064.51	874.677	1021.65	1291.69	717.905	-0.0305008	6.16078	0.8921	1
Lrrc75a	30.9194	628.6	41.6082	86.6453	145.672	184.791	1.12665	3.8461	0.318824	1
Slc23a2	1354.01	1192.97	1235.58	1250.17	1954.85	1754.7	-0.385211	6.44915	0.298199	1
Atg13	717.588	608.595	718.194	626.512	892.367	658.216	-0.130826	5.53678	0.567018	1
Setd2	2357.61	3239.87	4189.77	2980.22	3551.13	3252.65	0.267748	7.81072	0.361447	1
Cops7a	954.637	604.383	579.802	605.565	575.556	676.205	-0.204731	5.68731	0.383618	1
Cops6	1329.54	987.65	1011.26	1134.96	791.517	828.289	0.18428	6.32124	0.456837	1
Rpl21	19810.3	19739.3	21917.6	23001	24031.8	25344.2	-0.0202152	10.4633	0.928549	1
Derl3	87.605	23.1645	110.352	46.6551	104.924	58.0538	-0.367135	3.28233	0.710546	1
Kctd18	414.836	420.12	317.489	427.513	637.696	411.283	-0.259177	4.77317	0.341462	1
Inppl1	2699.01	3259.88	1859.71	1789.08	2468.27	2125.92	0.0141898	7.46018	0.966901	1
Mocs2	318.212	256.915	213.468	320.873	268.932	388.388	-0.228926	4.35176	0.338139	1
Rnf34	796.175	269.551	290.353	537.962	633.621	415.371	-0.671066	5.15276	0.0477498	1
Matn2	24.4779	8.42345	20.8041	11.4257	27.5044	33.524	-0.972825	1.33628	0.118405	1
Tmub1	224.166	306.403	265.026	407.518	275.044	340.146	0.286065	4.22766	0.358851	1
Sdf2l1	148.156	216.904	293.067	226.611	280.138	372.035	-0.0465834	4.60794	0.936706	1
Ulk2	678.939	632.812	563.52	794.089	765.031	847.095	-0.132113	5.54174	0.555826	1
Rhbg	11.5948	22.1116	20.8041	8.56931	1.01868	5.72362	1.62763	-0.0121686	0.068634	1
Ralgps2	6078.24	6437.62	5690.38	4674.08	4750.12	3946.84	0.28477	8.49691	0.445743	1
Klhl22	46.3791	58.9642	12.6634	70.4588	128.354	218.315	-1.4355	2.39486	0.102157	1
Man2c1	2125.71	1947.92	1766.54	2302.29	1793.9	1697.46	0.182446	6.97649	0.392374	1
Setd6	562.991	536.995	334.675	581.761	492.024	548.65	-0.06717	5.04036	0.793363	1
Gm12250	209.994	108.452	91.3572	351.342	60.1023	403.924	-0.241916	3.58437	0.706182	1
Satb2	167.48	9.47639	183.619	100.927	113.074	63.7775	-0.110258	2.54387	0.941373	1
Mark3	1271.56	1178.23	1101.71	1234.93	1037.02	1186.42	0.0941815	6.36832	0.538515	1
Itgb3	56.6856	2.10586	28.0403	12.3779	40.7473	8.99426	-1.1818	1.77003	0.296774	1
Zkscan3	1058.99	884.463	616.887	982.614	544.996	869.172	0.0935704	5.88492	0.745477	1
Enpp4	92.7583	4.21173	2.71358	4.76073	34.6352	14.7179	-3.45349	1.35935	0.102752	1
Gimap8	5012.81	3545.22	2834.79	4149.45	2410.2	3874.89	-0.0112154	7.93458	0.970147	1
Fbf1	584.892	279.027	277.69	397.045	366.726	456.254	-0.475	4.7489	0.0459197	1
Atraid	756.238	618.071	501.108	730.296	842.451	560.915	-0.147011	5.42263	0.52133	1
Dock9	426.43	483.296	360.906	358.007	408.492	547.832	-0.117831	5.60478	0.804185	1
Wdr76	499.864	366.42	342.816	331.347	449.239	267.375	-0.130279	4.80398	0.682763	1
Paqr7	42.5142	149.516	26.2313	39.9901	82.5133	67.0481	0.236928	2.81453	0.76826	1
Phf23	1064.14	1024.5	734.476	1154.95	921.908	1258.38	-0.0806055	6.25875	0.789138	1
Tpm1	583.604	520.148	451.359	541.771	441.09	426.001	0.150365	5.19945	0.579575	1
Gramd4	1640.02	905.521	1718.6	1582.47	7490.38	3609.97	-1.54213	7.29919	0.138264	1
Polk	404.529	440.125	309.348	318.017	212.905	218.315	0.459266	4.49567	0.126609	1
Syne1	1174.94	1303.53	1133.37	825.51	1116.48	747.341	0.200915	6.35575	0.644155	1
Dbi	387.781	230.592	236.986	327.538	178.27	375.306	-0.156172	4.79716	0.693341	1
Daxx	984.268	824.446	803.22	890.256	928.021	899.426	-0.0751753	5.89494	0.659514	1
Eif4ebp3	337.537	302.191	249.649	353.246	233.278	325.429	0.0963977	4.28669	0.741692	1
Mprip	1436.46	1248.78	1198.5	1376.8	1870.3	1424.36	-0.230749	6.48809	0.284269	1
Epc1	2085.77	1844.74	2292.98	2163.27	2152.48	1793.95	0.149262	6.94069	0.605319	1
Dnm1l	1167.21	1615.2	1326.94	1380.61	1520.89	1109.56	0.266841	6.6911	0.171661	1
Exoc3l4	1355.3	0	0	0	0	0	-11.7129	3.03988	0.112462	1
Rfc1	1370.76	986.597	1066.44	1262.55	933.114	1413.73	-0.0798737	6.54328	0.696824	1
Zfp850	325.942	144.252	208.946	187.573	282.175	169.256	-0.425885	3.68692	0.26455	1
Tnip1	1310.21	1896.33	1522.32	1600.56	1591.18	1340.14	0.323379	6.78087	0.117541	1
Smarcd1	882.492	1131.9	1051.96	824.558	1225.48	948.485	0.061566	6.12061	0.791211	1
Lpcat1	1527.93	961.327	1276.29	1565.33	702.891	998.363	0.33176	6.51038	0.372974	1
Secisbp2l	1151.75	806.546	768.848	948.337	1242.79	1143.91	-0.40976	6.06458	0.0201669	1
Rragd	2.57662	0	0	0	11.2055	0	-5.23689	0.229446	0.108111	1
Lrp8	14.1714	27.3762	1.80905	6.66502	50.9342	4.90596	-0.905128	1.59473	0.410433	1
Ampd3	371.033	526.466	357.288	591.282	329.035	550.285	0.308098	4.95773	0.42436	1
Mgst2	216.436	100.029	94.0708	101.88	55.0089	134.096	-0.343347	3.16113	0.61699	1
Sh3bp1	395.511	1465.68	875.582	306.591	602.042	556.826	0.863755	5.76501	0.140874	1
Usf1	2865.2	2814.49	2097.6	3018.3	3871	3002.45	-0.225856	7.5315	0.363667	1
Wdr44	555.261	527.519	523.721	588.426	528.697	636.139	0.0111152	5.16928	0.963851	1
Adamts10	698.264	827.604	463.118	735.056	1046.19	983.645	-0.363221	5.9159	0.422084	1
Itpa	403.241	297.98	310.253	369.433	352.464	286.999	-0.00595616	4.71005	0.983877	1
Rint1	456.061	353.785	319.298	366.576	286.25	416.189	-0.0660942	4.71937	0.833522	1
Vasp	3947.38	8196.02	5911.99	7559.08	4650.29	4394.1	0.813974	8.67306	0.0222757	1
Rgl2	2043.26	2377.52	1545.84	2185.17	1237.7	2038.43	0.285338	6.97121	0.280932	1
Ptpra	1344.99	1070.83	1086.34	1278.73	1237.7	1412.92	-0.136906	6.38443	0.512323	1
Rabggta	1075.74	1002.39	1095.38	1106.39	1043.13	912.508	0.166382	5.97083	0.491728	1
Ccdc186	1512.48	1287.74	1867.85	1529.15	1949.76	1278.82	0.0684794	6.59184	0.835022	1
Timm10b	537.225	410.643	362.715	513.207	322.923	468.519	0.0393399	4.98113	0.892807	1
Arvcf	45.0908	45.2761	50.6535	77.1238	90.6628	120.196	-0.512873	2.47037	0.361473	1
Csde1	5203.48	4661.33	4660.12	4980.67	7321.28	5539.64	-0.260721	8.46169	0.195866	1
Dctn6	519.189	505.407	355.479	528.441	406.455	384.3	0.169346	5.0203	0.43111	1
Tpk1	229.319	86.3404	133.87	158.056	128.354	134.096	-0.27971	3.18065	0.440851	1
Mgme1	286.005	260.074	149.247	233.276	202.718	276.369	-0.170255	3.90736	0.614899	1
St7	76.0102	0	2.71358	5.71287	40.7473	67.8658	-4.31315	1.71187	0.00252168	1
Azin2	29.6311	14.741	36.1811	14.2822	18.3363	7.35894	0.377604	0.74866	0.66681	1
Ddit3	459.926	677.035	1107.14	417.04	2447.9	447.26	-0.530774	5.49038	0.390756	1
Aida	1280.58	979.227	585.229	1306.34	699.835	1312.34	-0.12326	6.25054	0.693085	1
Homer3	131.408	114.77	141.106	208.52	165.027	191.332	-0.00706906	3.42542	0.993827	1
Hint3	310.483	314.827	239.7	392.284	198.643	270.645	0.361599	4.36763	0.270227	1
Etfdh	530.783	402.22	404.324	453.221	457.389	475.06	-0.130387	4.99798	0.537039	1
Alg6	148.156	66.3347	97.6889	136.157	61.121	96.4838	0.0706004	3.01611	0.878032	1
Tspan2	171.345	622.283	198.996	418.944	94.7375	37.6123	2.13268	4.04569	0.00168049	1
Rufy3	1053.84	262.18	473.068	808.372	385.062	524.12	-0.255258	5.1278	0.573119	1
Als2	1343.71	922.368	623.219	664.598	568.425	1134.09	-0.362382	6.31301	0.365656	1
Nus1	1136.29	1090.84	1023.92	919.773	1109.35	1309.89	-0.142629	6.34167	0.438745	1
Mettl18	135.272	111.611	62.4124	107.592	128.354	124.284	-0.387015	2.74361	0.271274	1
Ubap1	975.25	791.805	937.09	953.098	990.16	903.514	-0.012982	5.85096	0.949239	1
Slc2a4rg-ps	304.041	344.309	120.302	205.663	32.5979	198.691	0.43571	4.05716	0.464869	1
Retreg1	1631	5166.74	2372.57	1644.36	4544.35	1544.56	0.326713	7.66028	0.664145	1
Hnrnpf	4135.47	4211.73	3956.4	4139.93	4422.1	3386.75	0.127703	8.19479	0.48553	1
Sfxn4	213.859	61.07	91.3572	203.759	131.41	141.455	-0.376871	2.92253	0.445911	1
Sfxn3	1146.6	1904.75	1553.98	1955.71	1368.09	1116.11	0.652953	6.66361	0.0281263	1
Camsap2	568.144	604.383	648.546	669.358	810.872	578.903	0.0503461	5.32577	0.849283	1
A930033H14Rik	27.0545	2.10586	28.0403	31.4208	11.2055	6.54128	0.571228	0.370775	0.67025	1
Psmc5	1667.07	1543.6	1043.82	1437.74	1336.51	1165.17	0.0356365	6.64347	0.888815	1
Fli1	1124.69	1601.51	1115.28	1104.49	1319.19	1067.05	0.20635	6.35705	0.500075	1
Cldn10	33.496	10.5293	5.42716	0.952146	2.03737	4.0883	-1.03586	-0.254786	0.551127	1
Rad18	118.524	35.7997	52.4626	79.9802	124.279	81.766	-0.87164	2.67528	0.140676	1
Mrpl53	301.464	219.01	196.282	279.931	226.148	264.104	-0.105103	4.11206	0.686885	1
Nadsyn1	288.581	327.462	218.896	329.442	159.933	300.899	0.308258	4.10008	0.381717	1
Lrrc40	347.844	212.692	265.931	278.027	358.577	295.175	-0.32003	4.26428	0.2667	1
4933439C10Rik	369.745	153.728	206.232	365.624	326.997	150.449	-0.144721	4.05547	0.700508	1
Pdcd4	3228.5	3264.09	2283.93	2806.93	3079.48	3370.39	-0.130581	7.54993	0.695259	1
Zeb2	1574.31	1587.82	1303.42	997.849	2245.18	2953.39	-0.71889	7.19683	0.288003	1
BC031181	760.102	807.599	739.903	928.342	753.826	732.623	0.219435	5.78167	0.318033	1
Cyp39a1	577.163	143.199	908.145	731.248	368.763	777.594	0.138668	5.26613	0.872324	1
Rpap3	383.916	384.32	417.891	294.213	487.949	398.2	-0.123642	5.00672	0.662171	1
Armcx3	15.4597	5.26466	0.904527	0	6.1121	0	-1.60659	-0.591949	0.507574	1
Fanca	655.749	441.178	397.992	461.791	260.783	409.648	0.0751647	4.96004	0.857774	1
Naa30	738.201	749.687	464.022	619.847	1103.23	695.011	-0.395725	5.47793	0.104583	1
Rap1gap	538.513	1682.58	1007.64	1622.46	237.353	759.606	1.57056	6.17005	0.00499887	1
Chchd6	54.109	16.8469	15.377	77.1238	31.5792	68.6834	-0.451681	1.49401	0.509623	1
Rapgef4	265.392	404.326	310.253	691.258	29.5418	478.331	0.933041	4.60713	0.424	1
Zbed4	435.449	429.596	334.675	270.409	264.858	320.523	0.1227	4.64013	0.657492	1
Gtf2h3	471.521	370.632	352.765	384.667	156.877	291.087	0.377113	4.81367	0.229109	1
Fcgrt	94.0466	124.246	16.2815	122.827	40.7473	354.864	-0.847588	3.20477	0.49297	1
Mapk1	2923.17	2792.38	2343.63	2845.96	2553.84	2990.18	-0.00285295	7.74342	0.990857	1
Ahcyl1	1792.04	1303.53	1179.5	1317.77	1465.89	1287.81	-0.168644	6.63807	0.415258	1
Mzf1	27.0545	7.37052	5.42716	14.2822	15.2802	8.1766	-0.780338	-0.207876	0.246449	1
Cdk2ap1	448.332	354.838	424.223	497.02	434.978	419.459	0.0511883	4.92295	0.829587	1
Phyh	615.812	545.419	490.254	771.238	384.044	529.843	0.322508	5.07963	0.205021	1
Vdac1	1334.69	1497.27	1110.76	1442.5	1113.42	1188.06	0.239256	6.76989	0.304487	1
Grb2	6480.2	6750.35	5267.96	5857.6	5771.86	6773.49	-0.00530591	8.72305	0.977688	1
Zcchc18	623.542	777.064	737.189	907.395	1202.05	1455.43	-0.375586	5.78633	0.460284	1
Khdc3	6.44155	3.1588	3.61811	14.2822	4.07473	8.99426	0.152171	-0.710091	0.928778	1
Rab5a	772.986	873.933	1026.64	843.601	1394.58	695.828	0.0176914	5.90949	0.952864	1
Slc25a23	88.8933	41.0643	142.011	65.6981	52.9715	89.9426	0.214292	2.53743	0.809551	1
Cd68	309.194	1235.09	1027.54	402.758	302.549	322.158	1.61759	5.72073	0.00327526	1
Sh3kbp1	4247.56	2609.16	3833.38	3686.71	3258.77	3076.85	0.0293051	7.83872	0.905657	1
Pan3	3012.07	2950.31	2675.59	2670.77	3227.19	2705.64	-0.0235454	7.52809	0.920293	1
Cobll1	1920.87	1378.29	1583.83	1472.97	1630.91	1706.46	-0.155261	6.71429	0.534711	1
Dguok	687.957	675.982	521.007	689.353	444.146	522.485	0.27886	5.28449	0.212102	1
Rpl3	26107.6	23162.4	30462.7	24619.6	20912.5	25480.7	0.20371	10.8456	0.304898	1
Ap1ar	1365.61	818.128	946.135	1356.81	788.461	613.245	0.266782	6.11415	0.373678	1
Srfbp1	360.727	291.662	269.549	325.634	467.576	327.064	-0.305159	4.52717	0.171483	1
Myl12a	2602.38	3407.29	3440.82	3770.5	2699.51	3090.75	0.419108	7.8552	0.0757108	1
Stard3nl	235.761	295.874	192.664	323.73	133.448	389.206	0.170242	4.27426	0.63056	1
Xaf1	207.418	146.358	135.679	223.754	106.962	183.973	0.104705	3.59166	0.759087	1
Kansl2	1164.63	1597.3	1287.14	1071.16	1223.44	1273.1	0.199614	6.61654	0.353641	1
Otub1	1066.72	883.41	783.32	970.236	1078.79	890.431	-0.122186	6.03757	0.620741	1
C2cd5	1526.65	1550.97	1318.8	1835.74	1548.4	1666.39	0.0641189	6.6997	0.822513	1
Capza1	1958.23	1997.41	1614.58	1568.18	1455.7	1159.44	0.277661	6.9758	0.182131	1
Asap1	1901.54	2819.75	2276.69	1561.52	3729.4	2594.43	-0.224241	7.41546	0.589945	1
Alyref	1132.42	996.073	1420.11	1406.32	1122.59	1193.78	0.231558	6.39404	0.31367	1
Prkacb	1022.92	1262.47	1296.19	1314.91	2157.57	2040.88	-0.363604	6.73376	0.319046	1
Scyl2	471.521	509.619	421.51	478.929	737.527	340.146	-0.0594458	5.06513	0.822825	1
Rgs19	2223.62	2299.6	1742.12	2549.85	1103.23	1990.18	0.398081	7.06044	0.134269	1
Ctbp1	3589.23	3511.53	3763.74	3977.11	3572.52	4806.2	-0.009149	8.0508	0.961897	1
Txndc16	2236.5	2727.09	2203.43	2133.76	2103.58	2070.31	0.228484	7.25142	0.334701	1
Ncor2	2888.39	2897.67	2590.56	2753.61	2144.33	2229.76	0.274239	7.51193	0.266747	1
Ckm	16.748	1.05293	1.80905	0	1.01868	0	-2.27248	-1.21572	0.180912	1
Ncan	10.3065	4.21173	13.5679	7.61717	27.5044	44.1536	-1.60326	1.63	0.10517	1
Ablim2	240.914	658.082	75.9803	41.8944	115.111	34.3417	1.12233	4.92394	0.361015	1
Armt1	655.749	571.742	365.429	556.053	306.624	523.302	0.098438	5.1864	0.72485	1
Ncbp3	763.967	516.99	568.043	625.56	848.563	661.487	-0.328994	5.52535	0.0735061	1
Slc15a3	858.014	2033.21	812.265	725.535	1686.94	1700.73	-0.173855	6.65258	0.838998	1
Ccnc	456.061	371.685	274.976	361.815	646.864	423.548	-0.525126	4.76977	0.0258802	1
Atp2a3	29774.1	34993.1	34463.4	33299.4	19758.4	35457	0.364024	11.1251	0.249985	1
2810004N23Rik	468.945	351.679	381.71	418.944	277.082	388.388	0.116195	4.97562	0.601058	1
Rwdd1	391.646	393.796	352.765	413.231	376.913	475.06	-0.0230056	4.92821	0.922814	1
Zfp617	533.36	219.01	298.494	346.581	376.913	318.887	-0.415691	4.34953	0.190269	1
Bpnt1	286.005	279.027	260.504	283.739	192.531	294.357	0.179113	4.20088	0.606884	1
Ube3a	1851.3	1289.84	1405.63	1498.68	1024.8	1430.9	0.0575512	6.63444	0.788888	1
Ubb	9226.87	8942.55	12600.1	11782.8	7800.06	9161.88	0.435889	9.34552	0.144667	1
Nob1	980.403	907.627	782.416	776.951	846.526	689.287	0.0637157	5.89442	0.792933	1
Med21	217.724	164.257	141.106	221.85	199.662	143.908	-0.00907702	3.77824	0.978509	1
Sostdc1	213.859	7.37052	236.986	12.3779	10.1868	3.27064	0.394988	2.5487	0.875825	1
Ftsj3	2376.93	1762.61	1808.15	1937.62	1909.01	2041.7	-0.111713	7.17778	0.472004	1
Gdpd3	15.4597	17.8998	9.9498	19.9951	15.2802	4.90596	0.52311	0.175156	0.415966	1
Tjap1	680.227	433.808	431.459	508.446	562.313	417.006	-0.18175	5.09094	0.367203	1
Mrps7	1245.8	1239.3	833.069	984.519	720.209	950.938	0.16257	6.28471	0.539624	1
Stau2	148.156	74.7582	121.207	172.338	203.737	150.449	-0.380737	3.25044	0.431059	1
Clasp1	1717.32	2078.49	1621.82	1592.94	1670.64	1391.66	0.236152	6.94468	0.321124	1
Rbm10	2192.7	1717.33	1531.36	1685.3	990.16	1424.36	0.200564	6.8967	0.411257	1
Slc41a3	42.5142	151.622	71.4576	116.162	116.13	223.221	-0.121103	2.73164	0.853915	1
Flot2	769.121	675.982	657.591	985.471	810.872	777.594	0.0483614	5.72401	0.846802	1
Ccnyl1	149.444	56.8583	63.3169	100.927	157.896	98.9368	-0.799731	2.5187	0.0406922	1
Ecm1	69.5687	57.9112	51.558	53.3202	105.943	58.0538	-0.441796	2.5252	0.314041	1
Cd82	952.061	1222.45	1074.58	1673.87	1103.23	1342.6	0.291453	6.21378	0.306022	1
Anks1	547.531	1004.5	848.446	732.2	633.621	1040.06	0.298279	5.74261	0.30822	1
Dnmt3a	2626.86	1772.08	1786.44	1719.58	1682.86	1675.38	-0.0825702	7.38155	0.828008	1
Mpv17l	11.5948	3.1588	9.04527	12.3779	23.4297	4.90596	-0.612366	-0.236935	0.456298	1
Pde4dip	620.965	504.354	485.731	616.038	576.575	644.316	-0.118692	5.27324	0.622797	1
Ankrd10	1691.55	1731.02	1370.36	1827.17	1623.78	1667.21	0.0630575	6.80694	0.763365	1
Tmem159	41.2259	75.8111	45.2263	119.018	83.532	5.72362	0.931759	1.98967	0.364029	1
Thumpd1	979.115	732.841	723.621	846.457	1286.6	894.52	-0.380246	5.87304	0.0763956	1
Brdt	168.769	18.9528	128.443	63.7938	95.7562	44.1536	-0.417443	2.59094	0.646567	1
Ctu1	198.4	160.046	125.729	180.908	166.045	224.039	-0.258467	3.50017	0.391583	1
Ube2m	1075.74	1040.3	1012.17	1143.53	933.114	1017.17	0.163261	6.31572	0.352408	1
Mrps35	362.015	301.138	266.835	325.634	264.858	304.987	0.0271235	4.40503	0.915663	1
Znf41-ps	68.2804	125.299	97.6889	146.63	120.205	76.86	0.540812	2.87627	0.39168	1
Tmem141	72.1453	111.611	82.3119	126.635	93.7189	98.9368	0.340322	2.67264	0.470625	1
Adam17	1401.68	1258.25	1236.49	1149.24	1238.72	1368.76	-0.0489828	6.51005	0.761452	1
Tmem86a	27.0545	30.535	34.372	59.9852	72.3265	39.2477	-0.102133	1.64199	0.889177	1
Pde2a	45.0908	7094.65	541.812	233.276	411.548	102.207	3.87778	7.08783	0.0243033	1
Rhbdf2	238.337	708.623	488.445	807.42	737.527	637.775	0.362237	5.17297	0.505718	1
Rps27l	389.069	274.815	290.353	392.284	203.737	333.605	0.135773	4.88168	0.7511	1
Ppa1	534.648	295.874	246.031	327.538	182.344	383.482	-0.240651	4.85618	0.526337	1
Ifi30	2880.66	2518.61	2457.6	4169.45	4156.23	4604.24	-0.288838	8.10144	0.450176	1
Nipbl	4326.14	5022.48	4930.58	3205.87	5539.6	4214.22	-0.00620517	8.29851	0.979484	1
Rbm12b1	300.176	235.857	117.588	247.558	91.6815	211.774	0.0862079	3.70797	0.846547	1
Eral1	438.025	462.237	374.474	495.116	511.379	334.423	0.13135	4.81669	0.581122	1
Nqo2	191.958	199.004	154.674	203.759	68.2518	246.116	0.224635	3.71999	0.587383	1
4930526I15Rik	101.776	100.029	138.393	115.21	140.578	120.196	0.0446882	2.89837	0.908889	1
1110038B12Rik	423.854	201.11	340.102	255.175	332.091	460.342	-0.516471	4.59205	0.104695	1
Angel2	1946.64	1269.84	1327.85	1518.67	1828.54	1403.92	-0.245671	6.60422	0.153404	1
Cpeb3	57.9739	67.3876	110.352	87.5974	146.69	40.883	0.1856	2.64864	0.792086	1
Armh3	269.257	200.057	195.378	222.802	194.569	228.945	-0.0749922	3.88079	0.789275	1
Dhx30	1643.88	1393.03	1358.6	1486.3	1464.87	1576.45	-0.0600745	6.6713	0.696592	1
Efemp2	0	2.10586	0	0.952146	8.14947	0.81766	-1.44825	-1.17979	0.504746	1
Mmaa	204.841	217.957	163.719	275.17	134.466	170.891	0.445874	3.83668	0.194134	1
Cstf2	1221.32	826.551	875.582	987.375	1521.91	948.485	-0.377582	6.25639	0.11033	1
Hap1	57.9739	65.2818	46.1309	71.4109	25.4671	73.5894	0.299621	1.97872	0.714421	1
Ormdl2	297.599	309.562	307.539	335.155	282.175	375.306	0.0747916	4.40757	0.777606	1
Tec	4168.97	4164.35	3137.8	2809.78	2469.29	2638.59	0.227692	7.93807	0.576691	1
Tom1	266.68	335.885	207.137	216.137	285.231	268.192	-0.028015	4.23268	0.935676	1
Sgpl1	3510.64	3153.53	3150.47	2634.59	4349.78	3521.66	-0.262966	7.96674	0.489408	1
Hvcn1	7503.11	13454.4	8602.96	11606.7	19584.2	14458.7	-0.244006	9.76366	0.659369	1
1700109H08Rik	38.6493	22.1116	26.2313	19.9951	47.8781	37.6123	-0.770873	1.03419	0.180417	1
Pi4k2b	133.984	128.458	85.9301	136.157	138.541	125.102	-0.107418	3.00693	0.797079	1
Rtn4ip1	1039.67	743.37	1840.71	801.707	447.202	1183.15	0.458342	6.11843	0.358993	1
Sdr42e1	144.291	122.14	49.749	136.157	45.8407	54.7832	0.429212	2.52298	0.573055	1
Ahctf1	3371.51	2617.59	2806.75	2472.72	4152.15	2762.87	-0.295646	7.7076	0.190609	1
C330018D20Rik	262.815	217.957	156.483	248.51	78.4386	169.256	0.387007	3.83234	0.316536	1
Ankrd55	146.867	15.794	68.744	20.9472	47.8781	3.27064	-0.741543	2.4992	0.621385	1
Wdr82	1681.24	2622.85	2305.64	2032.83	2618.02	2610.79	0.0879356	7.30905	0.704325	1
4933430I17Rik	14.1714	9.47639	3.61811	4.76073	2.03737	4.0883	-0.0254287	-0.717749	1	1
Dao	9.01817	9.47639	23.5177	9.52146	11.2055	7.35894	0.726051	-0.169671	0.392362	1
E2f3	274.41	234.804	281.308	367.528	267.914	352.411	0.0549751	4.4147	0.858843	1
Zbtb39	486.981	418.014	432.364	420.848	600.004	529.026	-0.265668	4.83961	0.305627	1
1810058I24Rik	604.217	675.982	542.716	706.492	461.464	585.444	0.304641	5.45311	0.198322	1
Hspb1	19.3246	1971.09	46.1309	16.1865	1225.48	11.4472	0.74444	6.13989	0.704442	1
Neb	2.57662	15.794	16.2815	0.952146	1.01868	3.27064	2.31726	-0.690876	0.100937	1
Pstpip1	1225.18	1423.56	1175.88	1643.4	1829.56	1990.18	-0.184078	6.54714	0.684504	1
Slc20a1	787.157	749.687	1222.02	763.621	2098.49	878.167	-0.383052	6.065	0.350358	1
Csnk1g2	2549.56	2488.08	2466.64	2537.47	2951.13	2526.57	-0.0181103	7.478	0.921571	1
Rap2c	1303.77	1109.79	967.844	1182.56	1327.34	1130.82	-0.125444	6.298	0.488337	1
Aplf	171.345	112.664	89.5482	125.683	118.167	187.244	-0.459021	3.10018	0.302826	1
Phospho2	346.555	310.615	208.946	338.012	458.407	422.73	-0.451192	4.31429	0.108407	1
Col20a1	213.859	211.639	173.669	297.069	123.261	139.002	0.606082	3.50868	0.115016	1
Fgd6	1828.11	1162.44	1633.58	1391.08	2212.58	1759.6	-0.385197	6.66855	0.159968	1
Trerf1	37.361	678.088	2.71358	30.4687	205.774	260.016	0.563684	4.5119	0.722453	1
Ctnnd1	1.28831	0	0	0	6.1121	5.72362	-5.18113	0.0143491	0.113536	1
Stxbp1	302.753	1.05293	102.212	36.1815	143.634	81.766	-1.77615	3.15343	0.281299	1
Zfp275	792.31	562.266	680.204	554.149	705.948	576.45	-0.111879	5.32071	0.616979	1
Acer2	20.6129	1.05293	2.71358	11.4257	15.2802	44.1536	-2.32831	0.499249	0.0334065	1
Adh5	1263.83	1058.2	983.221	1177.8	699.835	1205.23	0.112544	6.28775	0.613115	1
Tmcc2	29.6311	1.05293	0.904527	6.66502	14.2616	50.6949	-3.35908	2.39204	0.0521227	1
Hnrnph3	1415.85	1116.11	824.024	1413.94	1134.81	1452.98	-0.180825	6.23207	0.38365	1
Odf2	927.583	871.828	689.249	1014.04	949.413	771.871	0.0361593	5.94077	0.863025	1
Stx8	380.051	303.244	257.79	333.251	205.774	388.388	-0.0366516	4.57003	0.903985	1
S100pbp	989.422	646.5	502.917	607.469	761.975	683.564	-0.380783	5.59479	0.0937576	1
BC051537	11.5948	11.5822	6.33169	11.4257	3.05605	3.27064	0.846826	-0.86671	0.341013	1
Nt5c3b	556.55	355.891	331.961	355.15	254.671	373.67	-0.0815914	4.90313	0.764972	1
Gpr179	7.72986	1.05293	1.80905	2.85644	0	4.90596	-0.973258	0.0443502	0.539213	1
Gm16157	163.615	21.0586	20.8041	12.3779	9.16815	46.6066	-1.85742	1.6148	0.116583	1
Gtf2ird1	20.6129	17.8998	12.6634	3.80858	11.2055	20.4415	-0.490425	2.07132	0.609416	1
Lats1	1467.38	1043.46	1061.91	970.236	1211.21	1046.6	-0.181696	6.22979	0.287554	1
Lat	5.15324	5.26466	8.14074	16.1865	17.3176	10.6296	-0.122852	-0.030277	0.929712	1
Lasp1	1378.49	2106.92	1395.68	1832.88	1259.09	2014.71	0.274357	6.95503	0.315316	1
Laptm5	9958.63	5771.12	5516.71	6961.14	12965.8	12079.3	-0.867529	9.58256	0.192552	1
Ing1	882.492	1144.54	986.839	1199.7	1557.57	1112.83	-0.0249766	6.18305	0.92879	1
Ccr7	458.638	1240.35	816.788	225.659	1631.93	327.064	0.00210173	5.39699	0.998116	1
Clk4	2611.4	2352.25	2216.09	2402.26	2758.59	2583.8	-0.108488	7.32014	0.577335	1
Lta4h	856.726	899.204	707.34	791.233	516.472	874.078	0.183271	5.86645	0.371061	1
Tmem116	11.5948	3.1588	12.6634	4.76073	9.16815	4.0883	-0.108651	-0.604202	0.927806	1
Mast2	793.599	465.396	453.168	520.824	971.824	488.961	-0.56559	5.61841	0.0364804	1
Pigv	608.082	364.314	327.439	481.786	365.707	580.538	-0.322284	4.79166	0.191425	1
Cabyr	11.5948	8.42345	4.52263	20.9472	15.2802	10.6296	-0.0975233	-0.208546	0.923776	1
Mtif2	1031.94	658.082	696.486	835.984	558.238	668.028	0.0526465	5.74503	0.808109	1
Blcap	351.708	200.057	208.946	371.337	230.222	313.981	-0.122275	4.20161	0.66774	1
Sgk1	152.02	161.099	527.339	356.102	296.437	267.375	0.62305	3.82257	0.42918	1
Sertad1	838.689	1087.68	1981.82	1469.16	1516.82	1753.06	0.220051	6.24732	0.745452	1
Ash2l	876.05	692.829	763.421	808.372	514.435	744.888	0.178476	5.74626	0.432072	1
Smarcal1	721.453	573.848	648.546	655.076	603.061	604.251	0.0510229	5.45158	0.760484	1
Dusp14	324.654	447.496	633.169	365.624	847.545	208.503	0.148027	4.75209	0.790133	1
Cbx5	2401.41	2002.68	1975.49	1565.33	1761.3	1637.77	0.0353292	7.3736	0.906189	1
Bclaf3	700.84	729.682	692.868	702.683	445.165	500.408	0.465097	5.43231	0.115841	1
Zbtb3	69.5687	53.6995	32.563	52.368	19.355	60.5068	-0.0147941	1.69988	1	1
Abcc8	0	0	0	0.952146	117.149	2.45298	-6.51857	2.20853	0.0969516	1
Nr6a1	43.8025	85.2875	53.3671	67.6023	31.5792	49.0596	0.807907	2.01216	0.104946	1
Ak7	29.6311	22.1116	32.563	45.703	10.1868	7.35894	1.20194	1.72965	0.253064	1
Pold3	827.095	683.353	636.787	710.301	663.163	753.065	-0.0570125	5.64073	0.768562	1
Cds2	3371.51	3581.02	3566.55	3434.39	4247.91	3933.76	-0.0462642	7.8542	0.873484	1
Armc9	66.9921	38.9585	41.6082	48.5594	49.9155	71.1364	-0.457838	1.89241	0.3351	1
Slc22a5	229.319	241.121	224.323	281.835	427.847	306.622	-0.30167	4.01519	0.524277	1
Dlk1	65.7038	0	9.04527	0.952146	1.01868	2.45298	-2.52473	0.483071	0.201403	1
Slc7a7	1551.12	3008.23	1586.54	2294.67	2054.68	2167.62	0.326347	7.53377	0.468713	1
Tcf7l2	3.86493	0	0	1.90429	8.14947	10.6296	-3.30842	-0.983838	0.0292043	1
Bcl2l2	516.612	337.991	48.8445	447.508	334.128	238.757	-0.318846	4.44985	0.634939	1
Anxa4	313.059	260.074	191.76	329.442	90.6628	314.799	0.208125	4.61012	0.769734	1
Rgl1	690.534	1245.62	152.865	144.726	779.293	936.22	-0.550336	5.86939	0.628713	1
Psme3	2550.85	1993.2	1938.4	1930	2174.89	2105.47	-0.130959	7.20683	0.517523	1
Tmem19	664.768	394.849	407.037	539.867	362.651	524.938	-0.119759	5.02019	0.579706	1
Mrpl42	488.269	374.844	334.675	480.834	283.194	220.768	0.359656	4.93455	0.214854	1
Herc4	1351.44	1351.96	1191.26	1316.82	1223.44	1681.11	-0.0595532	6.52357	0.778176	1
Aup1	2813.67	2897.67	2576.09	3333.46	3132.45	2774.32	0.0905751	7.65772	0.662512	1
Hadhb	709.858	712.835	539.098	686.497	737.527	637.775	-0.0254303	5.59243	0.897753	1
Agbl5	520.477	315.88	386.233	379.906	302.549	322.158	0.01988	4.74453	0.946037	1
Pvr	126.254	148.463	208.041	179.003	187.438	165.167	0.238787	3.6868	0.530598	1
Zmym2	1561.43	1462.52	1190.36	1387.28	1508.67	1412.1	-0.0666253	6.45722	0.771766	1
Nol8	832.248	750.74	651.259	655.076	925.983	677.022	-0.158219	5.75918	0.45572	1
Anxa6	2791.77	5878.52	3137.8	5230.14	2547.73	4446.43	0.613444	8.14434	0.0961813	1
Sh3gl1	1141.44	1417.25	1107.14	1203.51	1018.68	986.098	0.331877	6.23407	0.0720554	1
Cpt1c	1.28831	0	2.71358	10.4736	8.14947	5.72362	-0.18807	-0.942533	0.920237	1
Map2k7	1897.68	1601.51	1707.75	1828.12	2548.75	1369.58	-0.0994508	6.95404	0.668485	1
Lrrc73	9.01817	13.6881	1.80905	8.56931	17.3176	23.7121	-1.02781	0.0649254	0.135143	1
Cmip	1163.34	2390.16	1333.27	1889.06	2484.57	1685.2	0.136845	6.87075	0.680264	1
Dpy30	320.789	302.191	245.127	409.423	183.363	402.289	0.153136	4.65354	0.631358	1
Ect2	64.4155	56.8583	63.3169	36.1815	29.5418	34.3417	0.406011	2.65638	0.629736	1
Rpl31	7437.41	7843.29	8454.61	8218.92	7894.8	3832.37	0.444724	8.99708	0.083923	1
Insig2	431.584	227.433	262.313	344.677	262.82	390.024	-0.292266	4.64974	0.430725	1
Ncoa7	926.294	1203.5	828.547	871.213	743.639	895.337	0.267883	6.21246	0.565947	1
Cmah	10159.6	8900.43	9695.62	6842.12	9398.37	10412.1	-0.141738	9.37655	0.731472	1
Vps13d	3439.79	3225.13	2197.1	2769.79	2566.06	3031.06	-0.0545392	7.63547	0.853291	1
Zfp59	221.589	133.722	145.629	142.822	117.149	160.261	-0.1396	3.3497	0.656739	1
Commd6	436.737	376.95	345.529	468.456	302.549	322.158	0.254064	4.67737	0.27274	1
Tmem42	208.706	129.511	199.9	202.807	143.634	148.814	0.182318	3.47666	0.593213	1
Traf7	1509.9	1794.2	1815.39	2073.77	1547.38	1339.33	0.452101	6.91668	0.0148027	1
Mynn	753.661	723.364	813.17	767.429	903.572	607.521	0.109534	5.62785	0.631231	1
Il6ra	783.292	2203.79	1423.73	716.014	1601.37	479.149	0.689735	6.43747	0.182221	1
Kcnd1	52.8207	30.535	9.04527	33.3251	22.411	25.3475	-0.37431	1.21555	0.655202	1
Kcnc3	556.55	148.463	250.554	154.248	554.164	338.511	-1.28714	4.92747	0.0114254	1
Tnfrsf18	251.22	331.674	202.614	275.17	94.7375	156.173	0.791821	3.99492	0.0243349	1
Jpt1	3881.68	3102.99	2890.87	3209.68	2113.77	3669.66	0.0218806	7.83512	0.934424	1
St3gal2	761.391	1010.81	881.914	1037.84	1091.01	816.024	0.208884	5.97032	0.476553	1
Tbca	711.147	731.788	682.918	963.571	438.034	919.867	0.279029	5.79685	0.242313	1
Ceacam2	6.44155	3.1588	27.1358	8.56931	2.03737	7.35894	1.40011	-0.577979	0.423709	1
Slc25a4	1656.77	1274.05	1429.15	1698.63	956.544	1479.96	0.194355	6.74228	0.517679	1
Ang	5.15324	23.1645	10.8543	17.1386	9.16815	6.54128	1.3341	-0.125289	0.0624579	1
Amy1	20.6129	13.6881	13.5679	19.9951	32.5979	11.4472	-0.36967	0.336908	0.545443	1
Ctnnb1	3844.31	3842.15	2342.72	3260.15	3180.33	3231.39	-0.0348525	7.92209	0.892184	1
Ctsl	61.8388	40.0114	44.3218	51.4159	135.485	94.8485	-1.04075	1.81777	0.119922	1
Ctsd	1589.77	2946.1	2257.7	1673.87	2337.88	2538.83	0.17163	7.43044	0.584203	1
Sec61g	354.285	330.621	360.002	438.939	270.97	488.143	0.0987704	4.81843	0.773474	1
Pik3c2a	721.453	530.678	628.646	622.703	1056.37	632.869	-0.357478	5.39267	0.184812	1
6230400D17Rik	9.01817	10.5293	6.33169	14.2822	9.16815	13.9002	0.00277825	-0.0940711	1	1
Lpar5	255.085	393.796	362.715	510.35	204.755	304.987	0.802592	4.68377	0.000973518	1
Rnf20	2137.31	2049.01	1768.35	1903.34	2354.18	2000.81	-0.100312	7.08046	0.56274	1
Prxl2a	684.092	210.586	443.218	902.634	1289.65	775.141	-0.774491	5.49942	0.0590046	1
4921525O09Rik	162.327	7.37052	0.904527	15.2343	9.16815	18.8062	-2.89179	1.38671	0.0989915	1
Tbx2	23.1896	11.5822	28.0403	21.8994	100.85	20.4415	-1.1606	0.703807	0.090613	1
Fam149b	427.719	331.674	329.248	383.715	361.633	333.605	-0.016595	4.60187	0.935487	1
Pus1	1021.63	721.258	651.259	746.482	504.248	827.472	-0.055614	5.82632	0.816802	1
Aldh18a1	704.705	655.976	742.617	473.216	370.801	502.043	0.357824	5.92787	0.420352	1
Gdi2	6553.63	6043.83	7176.52	5617.66	5387.82	6122.64	0.155415	8.80373	0.461498	1
Pkib	7.72986	71.5994	159.197	89.5017	51.9528	17.1709	2.11881	1.49409	0.0868232	1
Inka2	69.5687	9.47639	14.4724	18.0908	12.2242	17.1709	-1.09507	1.30776	0.203062	1
Rhot1	747.219	642.288	600.606	681.736	648.901	690.105	-0.0315429	5.51425	0.851832	1
Cacfd1	441.89	336.938	337.389	395.14	398.305	485.69	-0.229906	4.73476	0.26104	1
Jarid2	1457.08	1044.51	1398.4	1491.06	2263.51	1505.31	-0.336401	6.75052	0.286171	1
St7l	431.584	493.825	397.087	487.499	533.79	309.075	0.192531	4.81994	0.536973	1
Arhgap15	995.863	709.676	903.622	1422.51	1071.65	1170.89	-0.026368	5.99005	0.93518	1
Mag	180.363	2.10586	7.23621	32.373	22.411	21.2592	-2.31648	2.10803	0.0653803	1
Zfp467	9.01817	96.8697	22.6132	58.0809	30.5605	40.0653	1.19152	1.59583	0.132947	1
Pecam1	2510.91	3147.21	3818.01	2724.09	1988.47	1928.86	0.6921	7.60103	0.015774	1
Stk32c	34.7844	0	0	1.90429	2.03737	0.81766	-3.93169	-0.149012	0.0454246	1
Maf1	2121.85	3045.08	3003.03	2550.8	3884.24	3021.25	0.00587929	7.56413	0.983614	1
Itch	1552.41	1270.89	1320.61	1207.32	1732.78	1140.64	-0.132445	6.51995	0.530045	1
Slc30a6	238.337	195.845	159.197	214.233	160.952	181.52	0.0600686	3.80481	0.828418	1
Prmt1	1654.19	1235.09	1482.52	1578.66	1302.9	1285.36	0.107605	6.74397	0.615253	1
Lin54	283.428	301.138	249.649	212.328	439.053	280.457	-0.31339	4.26445	0.277518	1
Rpain	251.22	211.639	140.202	235.18	285.231	221.586	-0.296704	3.9478	0.291616	1
Arih2	1444.19	1296.16	1320.61	1383.47	2167.76	1439.08	-0.260591	6.47366	0.220437	1
Osbpl3	91.47	24.2174	133.87	105.688	37.6913	121.014	0.171782	2.76019	0.850388	1
Cmtm7	1646.46	2415.43	1447.24	2127.09	1186.77	1682.74	0.490066	7.08771	0.226585	1
Cbfa2t3	3618.86	6879.86	3688.66	4555.06	1468.94	3412.09	0.92832	8.22038	0.0380302	1
Senp6	1976.27	1472	1498.8	1694.82	2162.66	1628.78	-0.22444	6.90234	0.254898	1
Wdr18	754.949	532.783	521.007	638.89	665.2	649.222	-0.206395	5.54708	0.27896	1
Thap3	376.186	461.184	325.63	489.403	350.427	457.072	0.181938	4.61201	0.510685	1
Mtpap	689.245	568.583	505.631	576.048	712.06	575.632	-0.177329	5.33006	0.353258	1
Peli3	10.3065	11.5822	12.6634	0.952146	19.355	20.4415	-0.892238	-0.467491	0.301802	1
Gm5741	7.72986	15.794	4.52263	6.66502	6.1121	10.6296	0.191629	-0.294019	0.81382	1
Zfp169	343.979	341.15	294.876	239.941	214.942	259.198	0.200724	4.16894	0.504035	1
Tmem241	127.543	165.31	170.956	183.764	210.867	153.72	0.150864	3.37102	0.691557	1
Tcf20	2604.96	3213.55	3608.16	2040.45	3607.16	1759.6	0.248066	7.70779	0.392267	1
Cacnb1	441.89	226.38	369.951	205.663	191.512	159.444	0.144623	4.34209	0.770325	1
Tet3	1902.83	2171.15	1691.47	1875.73	1393.56	1736.71	0.278579	6.83491	0.193523	1
Arhgap33	632.56	1036.08	357.288	552.244	494.061	310.711	0.529833	5.44123	0.284905	1
Pianp	825.806	0	0	0	412.567	562.55	-12.1892	4.35485	8.43131e-55	1.01656e-50
Lpar6	228.031	24.2174	122.111	193.286	77.4199	103.025	-0.172551	2.88819	0.828929	1
Rae1	922.429	766.534	558.998	747.434	848.563	852.001	-0.258887	5.77554	0.227913	1
4931406C07Rik	189.381	166.363	136.584	189.477	127.335	116.925	0.275046	3.48994	0.440028	1
Cnep1r1	404.529	284.292	208.041	294.213	435.996	322.976	-0.486616	4.45356	0.0556685	1
Snx16	70.857	65.2818	66.935	115.21	83.532	80.1307	0.141701	2.34469	0.744204	1
Tbc1d30	12.8831	194.792	72.3621	86.6453	249.577	165.167	-0.22652	2.91042	0.849213	1
Asnsd1	1115.68	1363.55	979.603	1044.5	824.115	1585.44	0.0267239	6.3645	0.911042	1
Kptn	265.392	203.216	180.905	249.462	102.887	250.204	0.125229	4.04822	0.70933	1
F9	114.66	20.0057	84.121	45.703	62.1397	64.5951	-0.565746	2.30601	0.39399	1
Ankra2	485.693	402.22	297.589	446.556	483.875	396.565	-0.175389	4.75107	0.511075	1
Capzb	4574.79	7992.81	5745.55	6831.65	5060.82	5953.38	0.477713	8.80724	0.0928113	1
Nf2	1305.06	1142.43	1038.4	1192.09	1267.24	1152.9	-0.0600816	6.42589	0.726195	1
Pex3	298.888	165.31	228.845	238.036	343.296	188.879	-0.308207	4.05419	0.281222	1
Trim24	850.284	533.836	473.068	601.756	1026.83	485.69	-0.475053	5.66365	0.22569	1
Kmt5a	1913.14	1746.81	1740.31	1862.4	1587.11	1481.6	0.191839	7.07779	0.346263	1
Cep57	1013.9	1072.94	853.873	712.205	1077.77	955.027	-0.117785	5.91294	0.644758	1
Tsc2	1370.76	1188.76	1193.98	1083.54	919.871	1185.61	0.0916129	6.36826	0.621488	1
Mapk7	717.588	787.593	624.124	775.999	914.778	628.78	0.0290201	5.53361	0.905963	1
Txk	6.44155	7.37052	7.23621	21.8994	11.2055	0	1.09896	-0.00206786	0.406065	1
Zfp862-ps	242.202	109.505	93.1663	115.21	49.9155	156.173	-0.386539	2.88149	0.477432	1
Dnajb6	963.655	818.128	807.742	916.916	941.263	1014.72	-0.118706	5.9304	0.468582	1
Hspa14	1046.11	935.003	968.748	1066.4	1320.21	1000.82	-0.102879	6.12848	0.602673	1
Fkbp11	14.1714	20.0057	10.8543	11.4257	47.8781	30.2534	-1.06161	1.7074	0.322152	1
Nubp2	855.437	926.58	752.566	985.471	880.142	824.201	0.135933	5.9582	0.473469	1
Ndrg3	541.09	634.918	533.671	598.9	580.649	590.35	0.125487	5.38768	0.578985	1
Gbp3	1163.34	345.362	876.487	1203.51	532.771	1354.04	-0.251071	6.05423	0.692644	1
Lct	12.8831	3.1588	2.71358	0.952146	4.07473	2.45298	-1.29133	-1.01764	0.177721	1
Fmo5	405.817	356.944	236.082	365.624	256.708	349.958	0.00572403	4.25408	0.989408	1
Fbxw7	1463.52	1197.18	1186.74	1203.51	1360.96	759.606	0.0938344	6.42766	0.689167	1
Csf2ra	1163.34	665.453	782.416	1056.88	379.969	1242.03	-0.0642062	5.9076	0.867212	1
Brd2	12132	17419.7	26464.6	15405.7	17131.2	15316.4	0.501644	10.0944	0.278316	1
Slc15a2	1275.43	9.47639	1132.47	848.362	2499.85	6.54128	-0.844962	6.02939	0.659314	1
Tmpo	2929.62	2593.37	1836.19	2550.8	1721.57	2783.31	-0.00407816	7.46955	0.99058	1
Abr	702.129	1623.62	970.557	1543.43	1198.99	1437.45	0.370278	6.28639	0.274711	1
Gins4	450.908	303.244	328.343	398.949	331.072	528.208	-0.265101	4.84074	0.341706	1
Med27	392.934	264.286	245.127	287.548	295.418	200.327	-0.0614741	4.29771	0.829448	1
Gxylt1	1017.76	1707.86	1878.7	1177.8	2714.79	1671.3	-0.105259	6.65694	0.757842	1
Magoh	632.56	570.689	700.104	770.286	742.62	663.122	0.0797466	5.47682	0.742333	1
Tmem175	327.231	277.974	303.921	374.193	285.231	312.346	0.129447	4.48808	0.600485	1
Alkbh4	342.69	253.757	255.077	268.505	280.138	300.899	-0.160458	4.26229	0.58439	1
Myl4	27.0545	3.1588	11.7588	31.4208	34.6352	23.7121	-0.817915	1.56844	0.188147	1
E030030I06Rik	114.66	58.9642	67.8395	95.2146	58.0649	90.7602	-0.155999	2.57633	0.699936	1
Slc25a25	320.789	469.608	369.951	451.317	613.247	389.206	0.0316325	5.00131	0.954315	1
Srrm1	3555.73	3467.3	3230.97	3317.28	4874.4	2730.17	-0.0758007	7.86775	0.769637	1
Lrrc56	372.321	459.078	281.308	225.659	223.092	138.184	0.51046	4.3463	0.261462	1
Klhdc3	1053.84	832.869	774.275	1032.13	1174.54	862.631	-0.150565	6.1099	0.410966	1
Dars2	336.249	193.739	225.227	248.51	136.504	354.864	-0.217407	4.28159	0.505461	1
Tmem218	55.3973	29.4821	26.2313	39.9901	47.8781	53.9655	-0.637507	1.46167	0.167315	1
Adnp	94.0466	92.658	101.307	70.4588	94.7375	102.207	-0.0481217	2.65535	0.900964	1
Parp11	792.31	620.177	417.891	673.167	467.576	681.928	-0.097901	5.41125	0.682649	1
Zfp773	96.6232	49.4878	66.0305	110.449	30.5605	136.549	-0.14789	2.23544	0.803098	1
G3bp1	4339.03	3533.64	3271.67	3649.57	3241.45	3763.69	-0.0290778	8.09039	0.884521	1
Extl3	848.996	655.976	856.587	1014.99	685.574	1051.51	0.046014	5.72131	0.839493	1
Dhx16	2366.62	2624.96	2059.61	2125.19	1951.8	2855.27	0.0106822	7.32406	0.959426	1
Tbc1d7	112.083	52.6466	59.6988	97.1189	48.8968	71.1364	-0.053975	2.61192	0.917274	1
Map3k4	599.064	722.311	639.5	735.056	451.277	853.637	0.218971	5.46611	0.337108	1
Slc27a1	368.456	528.572	223.418	296.117	200.681	166.803	0.614352	4.52777	0.124737	1
Aqr	1077.03	1062.41	940.708	903.586	1181.67	1006.54	-0.0826574	6.22007	0.706933	1
Colgalt1	5063.06	4350.71	4450.27	4459.85	4080.85	3626.32	0.146294	8.31965	0.665224	1
Acap1	4201.18	6614.52	3588.26	6089.92	5299.19	3982	0.343874	8.43764	0.383126	1
Zfp687	618.388	460.131	653.973	706.492	722.246	557.644	0.0194322	5.27834	0.937562	1
Zmym5	2005.9	1640.47	1408.35	1722.43	2108.67	1477.51	-0.147098	6.72375	0.535579	1
Tfdp1	1205.86	452.761	515.58	455.126	254.671	600.98	-0.413065	5.95536	0.413777	1
Cct2	4985.76	4672.91	5122.34	4598.86	4981.36	4854.45	0.0453829	8.46156	0.7996	1
Ccng2	1039.67	514.884	1108.05	974.997	825.133	984.462	-0.042663	5.93016	0.910589	1
Ccnf	48.9558	13.6881	38.8947	26.6601	16.2989	28.6181	-0.12299	2.82365	0.923939	1
Kcnc1	2.57662	2.10586	9.04527	0.952146	3.05605	4.90596	0.298519	-0.466971	0.846022	1
Mitf	28.3428	6.31759	4.52263	16.1865	14.2616	39.2477	-1.52858	-0.164786	0.0850668	1
Pkd1	2307.36	2368.04	1683.32	2352.75	1804.09	2747.34	-0.0195885	7.02001	0.942484	1
Nfatc1	11503.3	13443.8	16347.5	14070.8	14917.6	10738.3	0.323173	9.74709	0.285904	1
Tnk2	1825.53	2100.6	1571.16	1849.07	2015.97	2169.25	-0.0443204	7.01724	0.861314	1
Pdlim5	552.685	912.892	559.902	794.089	806.797	668.846	0.229875	5.55715	0.436273	1
Tmlhe	23.1896	5.26466	3.61811	22.8515	4.07473	6.54128	0.00327981	-0.791414	1	1
Ints13	1028.07	936.056	792.366	948.337	1039.06	824.201	-0.0282932	6.02375	0.874622	1
Aak1	1387.51	1131.9	969.653	1019.75	1331.42	946.032	-0.142693	6.27754	0.473629	1
Cryz	91.47	45.2761	56.0807	90.4538	45.8407	71.1364	-0.0325344	2.18845	0.960509	1
Hus1	425.142	304.297	284.021	212.328	170.12	220.768	0.0906377	4.48159	0.797683	1
Fkbp2	6.44155	12.6352	2.71358	12.3779	3.05605	4.0883	1.09716	-0.285231	0.16721	1
Wbp1	463.791	360.103	379.901	462.743	236.335	350.776	0.289444	4.68732	0.237195	1
Cdk2	1053.84	1140.33	1095.38	1173.04	1421.06	721.176	0.173378	6.36733	0.500466	1
Mylpf	29.6311	11.5822	17.186	13.33	14.2616	8.99426	-0.190376	0.529482	0.816177	1
Lxn	11.5948	64.2288	18.0905	44.7508	20.3737	20.4415	1.32012	1.87113	0.055956	1
Nup88	1422.29	1112.95	1189.45	1249.22	1803.07	1031.07	-0.17962	6.46607	0.389504	1
Ggps1	690.534	621.23	515.58	787.424	790.498	678.658	-0.0949633	5.33808	0.649478	1
Tmem250-ps	882.492	630.706	684.727	707.444	518.51	676.205	0.0578868	5.73265	0.822561	1
Ate1	698.264	584.377	544.525	657.933	694.742	649.222	-0.112039	5.39793	0.575573	1
Papss1	386.493	333.779	350.052	360.863	206.793	300.081	0.323718	4.42939	0.225081	1
Pi4kb	1314.08	1470.95	1253.67	1289.21	1259.09	1156.17	0.192764	6.47821	0.331796	1
Gid8	1195.55	1150.85	797.793	1109.25	1344.66	1085.85	-0.16936	6.26647	0.450653	1
Zdhhc23	133.984	367.473	293.067	384.667	483.875	135.732	0.525998	4.10633	0.324314	1
Vcp	4920.05	4428.63	4001.63	4721.69	3930.08	4399.01	0.0751165	8.43472	0.688239	1
Hsd3b7	108.218	157.94	112.161	63.7938	155.859	103.843	-0.0487663	3.79305	0.940875	1
Ppp1r11	852.861	949.744	700.104	1004.51	316.811	1077.68	0.325651	5.78871	0.327308	1
Brk1	1432.6	1523.59	1410.16	1762.42	1011.55	1614.88	0.292993	6.72745	0.201571	1
C9orf72	275.698	190.581	237.891	383.715	372.838	322.976	-0.19555	4.15867	0.538617	1
Zfp202	204.841	86.3404	124.825	146.63	117.149	184.791	-0.412061	3.33207	0.2871	1
Ube2w	404.529	379.055	330.152	395.14	427.847	388.388	-0.0648816	4.74235	0.818341	1
Kif20a	182.94	51.5937	128.443	66.6502	65.1957	59.6892	-0.18435	3.80461	0.843304	1
Gm45871	189.381	121.087	67.8395	133.3	116.13	129.19	-0.346994	2.82946	0.343873	1
Dph3	490.846	382.214	466.736	558.909	637.696	543.744	-0.175157	4.97542	0.404144	1
Mir677	21.9013	10.5293	13.5679	22.8515	7.13078	30.2534	-0.261098	0.525467	0.75878	1
Tjp2	197.111	553.842	250.554	366.576	326.997	294.357	0.584093	4.49048	0.274957	1
Fchsd2	2884.52	785.487	1777.4	815.037	793.554	541.291	-0.173895	6.58269	0.768379	1
Mphosph6	358.15	391.691	366.333	418.944	665.2	501.225	-0.305768	4.85973	0.341832	1
Hcrtr2	806.482	18.9528	111.257	170.434	329.035	345.052	-2.20737	4.17494	0.011583	1
Fubp1	2742.81	1625.73	1616.39	1771.94	1630.91	1769.42	-0.196079	7.10925	0.307668	1
Hnrnpab	5102.99	4814	5495.91	5080.65	4486.28	5543.73	0.112027	8.62305	0.640951	1
Rad1	320.789	345.362	210.755	211.376	203.737	346.688	-0.0911249	4.32683	0.808334	1
Ovol3	21.9013	0	42.5128	7.61717	65.1957	21.2592	-0.996757	1.63389	0.662149	1
Bmf	153.309	265.339	215.277	188.525	904.591	132.461	-0.773991	3.96514	0.280612	1
Mcts1	608.082	446.443	380.806	559.862	316.811	379.394	0.182186	5.11461	0.484341	1
Ccpg1	1171.07	2279.6	2112.97	1164.47	1524.97	1152.9	0.624329	6.83875	0.051828	1
Dnajb2	495.999	740.211	312.966	609.373	713.078	912.508	-0.290245	5.21543	0.424573	1
Nthl1	85.0284	64.2288	58.7942	58.0809	44.8221	80.9483	-0.124415	2.29922	0.793343	1
Pkm	5229.25	5795.34	6048.57	5877.6	5720.93	6410.45	0.11149	8.64992	0.528309	1
Tssk4	24.4779	8.42345	9.9498	10.4736	14.2616	16.3532	-0.816361	0.458916	0.126549	1
Apbb1	94.0466	4.21173	14.4724	10.4736	28.5231	31.0711	-2.2527	0.961054	0.0656591	1
Mphosph9	435.449	330.621	303.921	318.017	412.567	391.659	-0.294184	4.6457	0.236576	1
Immt	1723.76	1580.45	1392.07	1696.72	1385.41	1336.06	0.157548	6.74391	0.512283	1
Enpp1	677.651	1135.06	632.264	981.662	1085.92	875.714	0.125035	6.04644	0.792373	1
Pmepa1	16.748	0	2.71358	6.66502	26.4858	45.7889	-3.15684	-0.0372103	0.0858917	1
Mtrr	564.279	292.715	326.534	355.15	271.988	301.716	-0.11906	4.7925	0.668031	1
Sumo3	1181.38	1110.84	1222.02	1405.37	1629.89	1611.61	-0.170922	6.45289	0.39327	1
Hipk1	6132.35	7150.46	7283.25	4612.19	8767.81	6964.01	-0.110184	8.69806	0.704663	1
Brd8	3296.78	2673.39	3020.22	2674.58	1895.77	2375.3	0.246222	7.59464	0.20368	1
Tmem63c	1082.18	0	0	6.66502	2.03737	66.2304	-7.2616	3.43717	0.00734369	1
Apool	256.374	125.299	157.388	251.366	75.3826	167.62	0.19325	3.76238	0.624776	1
Ppt2	128.831	15.794	47.0354	111.401	151.784	134.914	-1.20145	2.7939	0.0748287	1
Pbx3	163.615	253.757	400.705	372.289	254.671	244.48	0.704709	3.79939	0.0979296	1
Plpp2	97.9115	261.127	125.729	148.535	111.036	166.803	0.583636	3.48275	0.185804	1
Kmt2b	5034.71	4830.85	4146.35	4115.17	4593.24	3887.15	0.0440413	8.2619	0.845948	1
Kctd9	632.56	472.766	427.841	646.507	473.688	510.22	0.0181753	5.25529	0.948953	1
Dusp28	101.776	69.4935	99.498	143.774	167.064	128.373	-0.28272	2.78422	0.502014	1
Lax1	2379.51	2559.68	1752.07	3285.85	2237.03	1316.43	0.432518	7.1675	0.441259	1
Ikzf5	555.261	628.6	669.35	555.101	995.254	538.838	-0.0944064	5.36038	0.749933	1
Actn1	820.653	629.653	651.259	491.307	239.391	905.967	-0.043276	5.65666	0.951575	1
Rps19bp1	323.366	392.744	349.147	328.49	395.249	383.482	0.0383772	4.82184	0.888484	1
Slc16a13	69.5687	36.8526	43.4173	64.7459	16.2989	75.2247	-0.0639847	2.11295	0.917203	1
Zranb1	1033.22	826.551	1065.53	1024.51	1692.03	1170.89	-0.342801	6.09424	0.14991	1
Tom1l2	1162.05	953.956	900.004	1338.72	1023.78	1092.39	0.0382979	6.06935	0.897745	1
Pex10	181.652	104.24	107.639	155.2	68.2518	155.355	-0.0512004	3.16288	0.900207	1
Rad52	458.638	309.562	262.313	400.853	192.531	302.534	0.123611	4.50913	0.655668	1
Traf3	713.723	2523.88	2112.07	988.327	1772.51	2080.13	0.382272	7.02021	0.491969	1
Hsp90b1	7266.06	6116.48	7662.25	6201.32	5760.65	9708.89	-0.0961376	9.3044	0.83389	1
Ralbp1	2188.84	2229.06	1789.15	2488.91	1468.94	2261.65	0.219093	7.18333	0.244307	1
Arhgef2	2959.25	5129.88	4470.17	4453.19	4340.61	5142.26	0.250347	8.08138	0.46358	1
Fip1l1	1129.85	1126.64	1105.33	1226.36	1381.33	1127.55	0.00487588	6.33229	0.980174	1
Tada2b	463.791	415.908	412.464	482.738	760.956	562.55	-0.377207	4.9718	0.164218	1
Wbp2	1355.3	1595.19	1783.73	1729.1	1990.51	1268.19	0.225286	6.7392	0.294109	1
Apaf1	751.084	811.81	737.189	608.421	691.686	795.583	0.0370062	5.7338	0.869281	1
Grb7	341.402	1451.99	848.446	885.495	244.484	299.263	1.94087	5.3264	0.00136512	1
Mon1b	970.097	890.78	733.571	791.233	634.64	681.111	0.175105	5.69144	0.514972	1
Enox2	179.075	231.645	274.072	261.84	165.027	174.162	0.65305	3.92872	0.0263837	1
Haghl	381.34	184.263	251.458	376.098	281.157	336.876	-0.221321	4.22766	0.521897	1
Orc6	296.311	206.375	274.976	225.659	480.819	248.569	-0.4551	4.30479	0.286205	1
Camsap1	2043.26	1095.05	966.939	1172.09	810.872	755.518	-0.0491081	6.50726	0.871326	1
Dst	33.496	1326.69	72.3621	397.997	857.731	334.423	0.58969	5.01478	0.708849	1
Slc30a4	30.9194	1.05293	0	0.952146	20.3737	22.8945	-4.91953	0.661695	0.0209521	1
Cdk10	939.177	505.407	483.017	768.382	376.913	748.976	-0.144257	5.38987	0.63203	1
Hnrnpr	2557.29	1788.93	2046.94	2151.85	2545.69	2111.2	-0.183975	7.19134	0.314041	1
Wdr37	1165.92	780.222	756.184	862.644	1044.15	811.118	-0.244945	5.92119	0.205798	1
Tfpt	328.519	279.027	281.308	433.226	334.128	399.018	-0.0265082	4.58757	0.920849	1
Polg	3004.34	2618.64	2414.18	2791.69	2369.46	3074.4	-0.0258926	7.58904	0.90779	1
Cyba	5510.1	6620.84	4471.98	7521	4422.1	6713.8	0.235266	8.82731	0.488035	1
Slc26a2	135.272	82.1287	149.247	122.827	155.859	139.002	-0.193512	3.14618	0.58696	1
Smarca2	1663.21	2255.38	2628.56	2634.59	2036.35	2002.45	0.477691	7.07113	0.0766442	1
Gnas	13997.5	14075.6	12553	13345.3	11628.3	13152.1	0.131333	9.89604	0.567736	1
Rpusd4	452.197	408.538	338.293	465.599	410.529	490.596	-0.0819996	4.85905	0.697627	1
Ppp6r2	1007.46	900.257	1140.61	895.017	1337.53	781.683	-0.0033542	6.12512	0.989916	1
Irak2	2963.11	2652.34	2661.12	3096.38	3045.86	2810.3	0.0118776	7.52739	0.958838	1
Msrb2	43.8025	68.4406	37.0856	41.8944	18.3363	80.9483	0.121965	1.48119	0.856236	1
Knl1	220.301	6.31759	89.5482	47.6073	71.3078	57.2362	-1.14054	3.4573	0.301985	1
Clec4a3	113.371	3.1588	47.9399	149.487	36.6726	114.472	-0.34388	1.75963	0.799092	1
6030458C11Rik	645.443	465.396	468.545	379.906	290.325	626.327	-0.147419	5.33392	0.651398	1
Smim10l1	961.079	508.566	446.836	622.703	686.593	372.853	-0.263583	5.50361	0.427004	1
Rit1	389.069	312.721	225.227	419.896	399.324	435.813	-0.286846	4.56361	0.261724	1
Pum2	3586.65	3686.31	3337.7	3000.21	4005.46	3638.59	-0.0781142	7.94724	0.69026	1
Scoc	145.579	110.558	96.7844	157.104	148.728	161.079	-0.251291	3.25483	0.504928	1
Ptger4	282.14	536.995	726.335	266.601	794.573	668.028	-0.104009	4.69307	0.815596	1
Ptpn21	273.122	184.263	218.896	195.19	307.642	147.179	-0.190082	3.95676	0.532845	1
Snrpa	943.042	793.911	853.873	825.51	616.303	674.569	0.244146	5.98763	0.297933	1
Hspbp1	483.116	466.449	471.258	537.962	517.491	603.433	-0.0435113	5.1858	0.870939	1
Ptprc	11789.3	11696	10773.8	11758	14335.9	14621.4	-0.173997	9.74757	0.5273	1
Bckdha	587.469	630.706	982.316	795.042	701.873	576.45	0.454345	5.62403	0.0603046	1
Bcat1	5.15324	0	4.52263	1.90429	1.01868	13.9002	-1.4879	0.218011	0.363688	1
Abi1	2633.3	3143	2488.35	2694.57	3397.31	2399.83	0.0618036	7.53956	0.798196	1
Slc25a32	368.456	415.908	377.188	239.941	529.715	385.935	-0.225731	4.81452	0.410796	1
Mbnl3	537.225	496.984	489.349	500.829	382.006	398.2	0.268569	5.09751	0.489582	1
Mcoln3	70.857	841.292	439.6	567.479	92.7002	113.655	2.80742	4.54904	7.18243e-05	0.864477
Zfp809	396.799	329.568	270.454	324.682	277.082	401.471	-0.13199	4.30865	0.643737	1
Zfp87	367.168	225.327	169.147	223.754	162.989	300.081	-0.331164	4.11677	0.266994	1
Dlg1	2165.65	1489.9	2120.21	3124.94	2848.24	3533.93	-0.281665	7.33761	0.378086	1
Tmem38a	65.7038	41.0643	84.121	21.8994	47.8781	31.8887	0.146512	1.9421	0.868375	1
Ubxn4	1530.51	1755.24	1174.98	1543.43	1657.4	1556.01	-0.00681387	6.69308	0.975635	1
C130026I21Rik	3061.02	1806.83	2422.32	2905.95	1285.58	4627.95	-0.247556	7.86785	0.552457	1
Rnf181	977.827	1049.77	810.456	1116.87	901.535	999.18	0.126629	6.00113	0.523998	1
Ccdc59	555.261	471.713	557.189	610.325	753.826	643.498	-0.177795	5.22369	0.484289	1
Aldh9a1	626.118	680.194	556.284	672.215	697.798	789.859	-0.0718643	5.75419	0.747782	1
Atxn7l2	333.672	292.715	350.052	341.82	467.576	213.409	0.0388421	4.36689	0.917713	1
Atp9a	90.1817	41.0643	1.80905	2.85644	72.3265	0	-1.7085	1.56877	0.228517	1
Clcf1	629.983	440.125	353.67	219.946	471.65	503.678	-0.558751	4.78371	0.41801	1
Smurf2	561.703	809.705	739.903	697.923	1041.09	587.08	0.112229	5.53672	0.694186	1
Dzip3	300.176	161.099	115.779	174.243	38.71	173.344	-0.0721039	3.78406	0.88924	1
Bin3	651.885	729.682	806.838	947.385	569.444	656.581	0.485146	5.63022	0.0351096	1
Aggf1	847.708	843.398	995.884	894.065	1337.53	1143.09	-0.207887	6.08975	0.322893	1
0610030E20Rik	1421.01	1045.56	886.436	1120.68	1354.85	1105.48	-0.263663	6.1652	0.145529	1
Slc11a1	29.6311	5.26466	35.2765	14.2822	23.4297	12.2649	-0.12161	0.642719	0.91306	1
D230017M19Rik	23.1896	16.8469	11.7588	13.33	10.1868	16.3532	-0.142118	0.0472475	0.833528	1
Elovl4	2.57662	0	0	1.90429	14.2616	6.54128	-3.36878	-0.92117	0.0777847	1
Vash2	60.5505	276.921	420.605	98.071	144.653	86.6719	1.54332	3.66957	0.196856	1
Cahm	21.9013	13.6881	9.9498	10.4736	13.2429	20.4415	-0.610188	-0.0972109	0.372298	1
Gm11532	14.1714	7.37052	16.2815	19.9951	9.16815	21.2592	0.0381927	0.0320813	1	1
Apobec3	9516.74	5924.85	7598.93	5442.46	4014.63	7670.47	-0.0515118	9.03739	0.873623	1
Smox	37.361	18.9528	3.61811	6.66502	11.2055	11.4472	-0.910916	1.65384	0.413133	1
Uimc1	1614.25	1272.99	1251.87	1313.96	1099.16	1173.34	0.0764432	6.38643	0.685742	1
Irf8	1974.98	4362.3	2141.02	2815.49	4162.34	7489.76	-0.48584	7.7123	0.427108	1
Dnase1l1	240.914	315.88	198.091	258.984	180.307	165.985	0.486798	3.90881	0.12269	1
Tspan4	1.28831	1.05293	1.80905	2.85644	5.09342	5.72362	-1.00381	-0.236848	0.549814	1
Zfp410	602.929	420.12	546.334	532.249	561.295	511.855	-0.0731097	5.20892	0.725344	1
Nkiras1	235.761	174.787	175.478	210.424	219.017	242.027	-0.233121	3.69282	0.454563	1
Mus81	614.524	486.454	417.891	556.053	198.643	363.859	0.414847	5.09918	0.218302	1
Ldah	805.193	830.763	769.752	775.047	498.136	810.301	0.260358	5.6799	0.227524	1
Bspry	63.1272	26.3233	27.1358	28.5644	121.223	46.6066	-1.41686	2.15007	0.0969518	1
Tatdn1	164.904	177.945	151.056	155.2	132.429	136.549	0.249017	3.58467	0.367162	1
Chaf1a	199.688	18.9528	150.151	84.741	124.279	130.826	-0.727228	4.06832	0.403358	1
Glrx3	139.137	63.1759	75.9803	107.592	123.261	129.19	-0.586384	3.24376	0.0589056	1
Bloc1s2	931.448	838.134	751.662	1064.5	919.871	772.688	0.0944964	5.91934	0.64221	1
Ebf1	3822.41	3015.6	3766.45	3891.42	4356.91	3272.27	-0.0197211	7.76527	0.936455	1
Zfp229	105.641	32.6409	64.2214	110.449	29.5418	80.9483	0.0276722	2.10644	0.977835	1
Cox7a2l	1404.26	2143.77	2150.96	2434.64	2871.67	3599.34	-0.163438	7.19453	0.635312	1
Shcbp1	45.0908	3.1588	27.1358	1.90429	0	5.72362	-0.435785	1.70324	0.79359	1
Pigp	404.529	370.632	262.313	464.647	295.418	242.845	0.30252	4.5197	0.377074	1
Pcdh9	139.137	0	2.71358	13.33	0	0	-2.97367	1.07241	0.36271	1
Pik3r3	30.9194	2.10586	21.7086	26.6601	14.2616	8.99426	0.0228827	0.651087	1	1
Atp5d	1922.16	1885.8	1962.82	2206.12	1039.06	2032.7	0.367651	7.05296	0.152423	1
Rp9	1209.72	1305.64	1108.05	1417.74	1096.1	1071.95	0.263561	6.2924	0.209597	1
Nemf	2021.36	1774.19	1655.28	1663.4	2278.79	1570.72	-0.120076	7.01551	0.573349	1
Kmt5b	1757.25	1305.64	1376.69	1476.78	1489.32	1453.8	-0.0888478	6.58944	0.661793	1
Suv39h1	523.054	282.186	485.731	419.896	712.06	410.465	-0.386777	4.96869	0.352797	1
Stag2	2702.87	2613.38	2641.22	2766.94	2681.17	2887.16	0.0385625	7.43435	0.844259	1
Nol4l	6.44155	236.91	23.5177	17.1386	19.355	79.313	1.46192	2.34402	0.202729	1
Tor1aip2	1767.56	1553.07	1626.34	1735.76	1871.32	1534.75	0.00911771	6.84116	0.97128	1
Ktn1	1866.76	1682.58	2217.9	2010.93	2106.64	1488.14	0.200603	6.96728	0.338278	1
Miga1	743.354	504.354	483.017	593.187	596.948	632.051	-0.234162	5.4434	0.234962	1
Setd3	1400.39	1367.76	1145.13	1544.38	1223.44	1228.12	0.156152	6.58558	0.325208	1
Mrpl52	601.64	691.776	530.957	858.835	539.902	782.5	0.184487	5.63144	0.538348	1
Gpr180	289.87	169.522	180.001	243.749	197.625	188.062	-0.0968192	3.74175	0.735455	1
Dr1	941.754	836.028	749.853	875.974	1068.6	925.591	-0.175363	5.95328	0.356576	1
Zfand2b	387.781	534.889	433.268	546.532	646.864	518.396	0.0312731	5.04227	0.908151	1
Lman2	2084.48	2365.94	2534.48	2414.64	3150.79	2816.84	-0.0624097	7.57962	0.793865	1
Cmc2	94.0466	66.3347	84.121	91.406	80.476	126.737	-0.237782	2.87489	0.600218	1
Carhsp1	480.539	753.899	790.556	715.061	892.367	536.385	0.317921	5.85217	0.308256	1
Zfp385a	785.869	2598.64	1533.17	978.806	1218.35	1879.8	0.478793	7.02779	0.500855	1
Nde1	614.524	762.323	691.963	916.916	755.863	844.642	0.167838	5.8581	0.397613	1
Mir3101	88.8933	56.8583	82.3119	90.4538	207.811	116.108	-0.781137	2.66919	0.0696432	1
Zmynd10	14.1714	4.21173	5.42716	0.952146	8.14947	4.90596	-1.18636	-0.87039	0.164162	1
Cd46	68.2804	15.794	33.4675	37.1337	64.177	24.5298	-0.758829	1.15097	0.147194	1
Eif3k	1973.69	1971.09	2218.8	2443.21	2115.81	2564.18	0.0729385	7.26887	0.70381	1
Fez2	222.878	235.857	224.323	405.614	395.249	424.365	-0.215568	4.18148	0.556843	1
Tdrd3	394.223	254.809	275.881	413.231	217.998	275.551	0.17734	4.44235	0.535994	1
Sh3bp5l	477.963	368.526	362.715	380.858	400.343	373.67	-0.0807598	4.84509	0.712893	1
Cpsf4	587.469	502.248	526.435	617.943	673.35	691.74	-0.170606	5.37315	0.340196	1
Abhd12	648.02	839.187	787.843	945.481	670.294	617.333	0.490061	5.71267	0.0513205	1
Tbx6	97.9115	90.5521	84.121	72.3631	73.3452	53.1479	0.24001	2.50075	0.758932	1
Gm10451	400.664	247.439	231.559	256.127	174.195	273.916	-0.105414	4.3373	0.74297	1
Cdc123	897.952	650.712	738.094	815.037	616.303	745.706	0.0540846	5.8146	0.8111	1
Scml4	931.448	1844.74	1060.11	1629.12	1226.49	1617.33	0.331514	6.55437	0.545266	1
Cpsf7	4346.76	2771.32	2512.78	2810.73	3499.18	2570.72	-0.272258	7.7028	0.22518	1
Rps21	6834.48	7171.52	7885.67	8563.6	6148.77	9179.87	0.172417	8.94859	0.455025	1
Cdk11b	3996.34	2995.59	2957.8	3569.59	4795.96	3612.42	-0.304361	7.8062	0.112037	1
Hnrnpc	5015.39	5356.26	5499.52	5248.23	5682.22	6453.79	-0.00953916	8.58447	0.959907	1
Lysmd4	148.156	63.1759	58.7942	70.4588	112.055	82.5836	-0.736472	2.64897	0.0482009	1
Zkscan8	747.219	328.515	387.137	358.007	253.652	343.417	-0.207498	4.94945	0.497881	1
Nsfl1c	1359.17	1245.62	1011.26	1338.72	1003.4	1062.14	0.156748	6.40161	0.394183	1
Atp6v0e	1205.86	1731.02	1294.38	1650.07	1224.46	1351.59	0.384004	6.6668	0.131823	1
Adat1	206.129	108.452	83.2165	160.913	56.0276	136.549	-0.0831841	3.12932	0.875468	1
Sema4a	14.1714	520.148	36.1811	33.3251	49.9155	178.25	1.34823	2.84719	0.215099	1
Chek2	162.327	109.505	104.021	148.535	41.766	187.244	-0.0238679	3.3905	0.972775	1
Keap1	1258.68	1300.37	1100.81	1355.86	990.16	1310.71	0.160836	6.49923	0.402622	1
Klf13	2467.11	2769.21	2857.4	2686.96	4811.24	2797.21	-0.204122	7.57883	0.563727	1
Reck	12.8831	2.10586	1.80905	3.80858	25.4671	7.35894	-2.44631	-0.0476988	0.0244948	1
Myo18a	1909.27	3498.89	2062.32	2771.7	2123.95	2250.2	0.483865	7.44985	0.138974	1
Arhgap24	1016.48	140.04	928.949	656.981	499.155	517.579	-0.123694	5.3133	0.814606	1
Cd72	6507.25	476.978	1243.72	3662.9	2245.18	8920.67	-1.66117	8.14074	0.0178725	1
Catsperg1	114.66	272.709	244.222	318.017	160.952	181.52	0.9353	3.7033	0.0541273	1
Fh1	620.965	474.872	440.505	510.35	270.97	430.089	0.208887	5.4085	0.505995	1
Fkbp7	33.496	18.9528	37.0856	44.7508	73.3452	33.524	-0.41107	1.26052	0.473469	1
Cd300a	30.9194	4.21173	135.679	48.5594	26.4858	71.1364	0.65469	2.24271	0.548063	1
Hivep2	3408.87	1587.82	2377.1	2575.55	2441.78	2430.9	-0.250293	7.1927	0.477746	1
Cgrrf1	118.524	121.087	158.292	169.482	237.353	208.503	-0.265307	3.31956	0.548726	1
2210408F21Rik	2.57662	40.0114	6.33169	46.6551	30.5605	8.99426	1.14746	0.602996	0.269121	1
Angptl8	434.16	0	0	0	2.03737	0	-10.0787	1.5563	0.072548	1
Akt1	2112.83	2394.37	2425.04	2951.65	3080.5	2982	-0.00352389	7.48884	0.989258	1
Plpp1	1.28831	6.31759	1.80905	15.2343	29.5418	64.5951	-2.01	1.18673	0.121719	1
Dgcr2	803.905	1015.03	1050.16	945.481	1189.82	995.092	0.0886427	6.15916	0.65997	1
Twf1	646.731	729.682	860.205	613.182	1561.64	675.387	-0.312069	5.8674	0.357087	1
Ptgs1	1.28831	0	0.904527	0.952146	4.07473	3.27064	-1.95228	-0.645668	0.307109	1
Gm14023	25.7662	22.1116	17.186	31.4208	17.3176	22.0768	0.198336	0.65129	0.706901	1
Etaa1os	25.7662	12.6352	14.4724	12.3779	5.09342	6.54128	0.237813	0.0870877	0.787365	1
Trip10	29.6311	101.081	53.3671	88.5495	119.186	96.4838	0.0320314	2.31959	0.965477	1
Gusb	1098.93	1051.88	837.592	1040.7	662.144	1186.42	0.0779765	6.34985	0.76117	1
BC055324	133.984	60.0171	89.5482	85.6931	103.906	130.826	-0.558146	2.90848	0.3273	1
Dmrt2	43.8025	0	2.71358	2.85644	5.09342	40.883	-3.81363	0.750095	0.0624377	1
Sgms1	747.219	1725.76	1081.81	1493.92	1385.41	1545.38	0.289207	6.19522	0.492125	1
Map3k13	42.5142	61.07	42.5128	33.3251	47.8781	16.3532	0.4602	1.90904	0.425335	1
Dip2b	1798.48	3844.25	2462.12	1468.21	3000.02	2000.81	0.281021	7.40177	0.444587	1
Fbxo44	64.4155	73.7052	98.5934	61.8895	166.045	67.8658	-0.270742	2.62788	0.550733	1
Ap5z1	1092.49	1259.31	893.673	1099.73	571.481	957.48	0.404093	6.17582	0.0920733	1
Fbxw8	980.403	729.682	857.491	970.236	728.359	883.89	0.0672167	5.993	0.741208	1
Dna2	24.4779	9.47639	18.0905	10.4736	10.1868	19.6238	-0.393522	1.67087	0.7306	1
Kdm5b	730.471	504.354	784.225	687.449	669.275	524.938	0.130002	5.19563	0.737951	1
Supt3	150.732	100.029	151.961	189.477	87.6068	158.626	0.237068	3.21805	0.522422	1
Chchd7	203.553	96.8697	134.775	154.248	179.288	121.831	-0.298178	3.3454	0.511723	1
Rxrb	1547.26	1584.66	1614.58	1657.69	1774.55	1730.17	0.023494	6.75082	0.91156	1
Gabpb1	534.648	350.626	347.338	322.777	469.613	451.348	-0.420993	4.95093	0.124419	1
Fam57a	19.3246	8.42345	10.8543	12.3779	20.3737	12.2649	-0.614838	0.103863	0.363814	1
Mettl7a1	202.265	869.722	354.575	471.312	322.923	264.922	1.17318	4.87929	0.00460934	1
Spag7	699.552	618.071	537.289	762.669	489.987	605.886	0.178791	5.48921	0.452692	1
Gpr68	0	15.794	0	2.85644	2.03737	4.90596	1.36707	-1.08909	0.372336	1
Golph3l	514.035	418.014	360.906	298.974	441.09	336.876	-0.163733	4.86207	0.613983	1
Sptan1	5343.91	6103.85	4055.9	5657.65	4839.76	5041.69	0.135468	8.51966	0.625687	1
Slx1b	242.202	135.828	196.282	251.366	216.98	129.19	0.0744429	3.57673	0.855185	1
Rprd2	1866.76	1562.55	1607.34	1500.58	1686.94	1321.34	0.030248	6.7161	0.884286	1
Edem3	928.871	685.459	791.461	626.512	1027.85	637.775	-0.210586	5.93738	0.524546	1
Gpr162	2.57662	2.10586	0.904527	0	0	0.81766	0.00505435	1.52644	1	1
Syk	32752.7	18566.3	27332.1	16832	23352.3	25044.9	-0.265892	10.6942	0.613781	1
Pomt1	338.825	253.757	195.378	243.749	145.672	241.21	0.0323382	4.20241	0.918079	1
Chst10	199.688	349.573	81.4074	137.109	382.006	361.406	-0.663423	4.53712	0.432194	1
Abcc10	704.705	328.515	445.027	464.647	518.51	407.195	-0.30161	4.96278	0.270988	1
Chd6	2737.66	1743.66	1903.12	1779.56	2712.75	1559.28	-0.277703	7.05051	0.222251	1
Tyms	162.327	85.2875	151.961	78.0759	27.5044	54.7832	0.511977	3.60143	0.520326	1
Aicda	512.747	1.05293	9.04527	15.2343	580.649	199.509	-5.58161	3.91454	6.23092e-05	0.750141
Zbtb17	829.671	1015.03	776.989	980.71	1256.04	776.777	0.0265506	6.00652	0.926459	1
Gm21992	21.9013	18.9528	27.1358	33.3251	20.3737	22.8945	0.362481	0.868293	0.469449	1
Sergef	172.633	281.133	209.85	311.352	264.858	268.192	0.248058	4.04128	0.497386	1
Armc3	59.2622	113.717	88.6436	152.343	83.532	158.626	0.288578	2.54635	0.644326	1
Gm10790	113.371	91.6051	94.9753	26.6601	34.6352	25.3475	0.450165	2.92708	0.670116	1
A730082K24Rik	14.1714	6.31759	9.9498	1.90429	0	0.81766	0.493057	-0.798938	0.810992	1
Mettl26	304.041	192.687	236.082	298.022	155.859	208.503	0.21496	4.03856	0.583891	1
Acbd6	577.163	547.525	603.319	744.578	404.417	635.322	0.31131	5.46079	0.158135	1
Ccdc88c	4360.93	7288.39	4651.08	3942.84	4140.95	3572.36	0.48912	8.30994	0.131442	1
Nudcd2	306.618	208.48	217.086	225.659	197.625	251.022	-0.120071	4.37154	0.741904	1
Zmynd19	319.501	157.94	214.373	211.376	309.68	249.386	-0.502009	4.21864	0.198497	1
Tmprss13	7.72986	54.7525	12.6634	26.6601	9.16815	42.5183	0.711648	2.11179	0.591815	1
Odr4	855.437	713.888	655.782	863.596	921.908	671.299	-0.0540258	5.79651	0.804237	1
Elovl1	883.78	943.427	804.124	897.873	722.246	645.951	0.322213	5.9762	0.154671	1
Camta2	1754.68	1878.43	1840.71	1678.63	1938.55	1394.11	0.173032	6.77547	0.514563	1
Hdac9	1314.08	307.456	402.514	621.751	494.061	802.942	-0.878594	5.45008	0.127388	1
Pex5	574.586	515.937	525.53	522.728	776.237	609.156	-0.246835	5.29229	0.254328	1
Coq3	154.597	55.8054	77.7893	122.827	83.532	110.384	-0.354706	2.88087	0.387811	1
Dync1i2	1382.36	1293	955.18	1431.07	1033.96	1253.47	0.0849351	6.41378	0.629734	1
Dennd2d	544.955	496.984	593.37	665.55	509.342	381.029	0.377379	5.05171	0.135329	1
Sh2d3c	1169.78	2057.43	1560.31	1421.55	528.697	1032.7	0.985782	6.3838	0.0014176	1
Pard6a	87.605	73.7052	75.9803	114.257	71.3078	100.572	0.097867	2.55608	0.813623	1
Srgap2	413.547	359.05	266.835	513.207	485.912	402.289	-0.127176	4.9079	0.697388	1
Nrip1	121.101	617.018	143.82	21.8994	35.6539	48.2419	2.07007	3.28953	0.166643	1
Tes	358.15	526.466	109.448	339.916	292.362	431.724	-0.0772473	4.63622	0.928765	1
Dnph1	15.4597	2.10586	3.61811	3.80858	3.05605	17.1709	-1.76637	0.603514	0.226295	1
Fbh1	1236.78	980.279	965.13	1115.91	540.921	938.673	0.270389	6.12823	0.241119	1
Rpl15	5356.79	5336.26	5842.34	5670.98	4075.75	5730.16	0.241071	8.54647	0.244634	1
Sh3tc1	162.327	518.042	217.086	282.787	312.736	403.106	0.278759	4.48086	0.6723	1
Ghitm	2032.95	1939.5	2436.8	2097.58	2228.88	1992.64	0.136328	7.2267	0.474823	1
Atp2b1	2957.96	6200.72	2764.23	3771.45	9201.77	2692.55	-0.161231	8.00431	0.708594	1
Zfp532	14.1714	13.6881	1.80905	278.979	177.251	371.218	-0.961242	4.06419	0.58316	1
Tnks2	2460.67	2237.48	2292.98	2254.68	2593.57	2636.95	-0.0975134	7.42843	0.547872	1
Mbtps1	2114.12	1696.27	2344.53	1814.79	1842.8	1827.47	0.11239	7.10943	0.647398	1
Cyp4f16	30.9194	806.546	333.77	455.126	274.026	265.739	1.5308	4.60427	0.1361	1
Prpf38b	6685.04	5936.43	6288.27	6617.41	6422.8	4110.38	0.218239	8.73358	0.359335	1
B4gat1	90.1817	95.8168	113.066	121.875	69.2705	98.1192	0.443834	2.66126	0.205693	1
Rcor3	399.376	429.596	322.916	414.183	331.072	394.93	0.134152	4.63844	0.623388	1
Man2a2	11154.2	5661.61	13329.1	6936.38	11053.7	8347.49	-0.133109	9.3201	0.703642	1
St6gal1	2282.88	2282.76	3928.36	1904.29	3210.89	2714.63	0.0787323	7.68134	0.865938	1
Fam227a	29.6311	12.6352	22.6132	20.9472	18.3363	14.7179	-0.0445501	0.763332	0.970846	1
Arap2	1060.28	807.599	1079.1	1079.73	890.329	1130.01	0.031211	6.14196	0.931852	1
Tmem158	7.72986	1.05293	1.80905	0.952146	8.14947	0.81766	-1.89918	-0.432978	0.164613	1
Diaph1	3082.92	4405.47	3884.94	4035.19	4673.72	3964.83	0.147465	7.98701	0.531274	1
Crim1	131.408	53.6995	374.474	367.528	206.793	792.312	-0.446633	4.07153	0.765013	1
Pde4b	2025.22	995.021	2076.79	1626.26	1794.92	1454.62	-0.072016	6.71914	0.874361	1
Fbrsl1	1344.99	1482.53	1888.65	1618.65	2209.52	1278	0.125391	6.67274	0.702584	1
Phka2	541.09	333.779	336.484	392.284	792.536	372.853	-0.606911	4.77237	0.0300231	1
Eif2ak4	1254.81	1062.41	947.944	958.811	1337.53	984.462	-0.182566	6.2333	0.56463	1
Cpq	20.6129	0	18.0905	39.9901	11.2055	5.72362	0.703313	-0.200841	0.69416	1
Cdadc1	1335.98	439.073	691.963	775.047	851.619	1383.48	-0.819339	5.92811	0.0128541	1
Axin1	1174.94	1191.92	1157.79	1171.14	1693.05	1493.86	-0.233316	6.34543	0.236715	1
Arrdc1	1565.3	1680.48	1295.28	1934.76	1741.95	1648.4	0.0593535	6.68164	0.833217	1
Mettl14	476.674	355.891	343.72	320.873	493.043	373.67	-0.307584	4.6877	0.155932	1
Pcnp	1113.1	1007.66	956.989	1106.39	1345.68	1109.56	-0.139046	6.18042	0.472596	1
Paip2	1874.49	1421.46	1631.77	1749.09	1489.32	1551.92	0.0546775	6.78151	0.817238	1
Trim30a	2172.09	1182.44	1555.79	1500.58	1067.58	1466.06	-0.0489806	6.6548	0.8542	1
Plcb4	96.6232	620.177	0.904527	0.952146	3.05605	0	2.81532	2.65367	0.514684	1
Zfp948	212.571	43.1702	86.8346	63.7938	24.4484	87.4896	-0.607255	2.75641	0.486071	1
Ppfibp2	2003.32	423.279	991.361	833.127	717.153	632.869	-0.45761	6.10628	0.503958	1
Uspl1	997.151	1104.53	916.286	935.959	1173.52	1168.44	-0.0955346	6.08137	0.619384	1
Ptpre	318.212	665.453	309.348	294.213	535.827	344.235	0.161382	4.9531	0.687445	1
Mir5125	95.3349	236.91	233.368	207.568	146.69	172.526	0.782293	3.59472	0.0831384	1
Amer1	282.14	252.704	165.528	241.845	102.887	197.874	0.277612	3.77344	0.434104	1
Nr2f6	524.342	152.675	209.85	202.807	236.335	161.897	-0.592299	4.48579	0.271349	1
Epn2	767.832	374.844	580.706	813.132	516.472	639.41	-0.040154	5.26465	0.95345	1
Ehbp1	61.8388	28.4292	33.4675	24.7558	85.5694	87.4896	-1.35501	1.43359	0.00394532	1
Ppp3cc	1258.68	658.082	1147.84	1243.5	1045.17	1253.47	-0.139036	5.8725	0.742601	1
Apoe	17460.5	7814.86	28150.7	26645.8	37855.3	25284.5	-0.29818	10.2406	0.752304	1
Arid3a	2889.68	5620.55	4762.33	3209.68	2822.77	1835.65	0.948245	8.23855	0.0308446	1
Tnfrsf8	521.765	3375.7	463.118	1166.38	1117.5	560.915	1.25224	6.25821	0.114214	1
Kif2a	435.449	325.356	294.876	336.107	443.127	509.402	-0.458042	4.7495	0.170773	1
Tctex1d2	48.9558	16.8469	32.563	22.8515	26.4858	33.524	-0.477079	1.4036	0.410706	1
Srsf5	14876.1	14612.6	21146.9	18457.3	20891.2	18644.3	0.0742911	9.99838	0.846404	1
Sytl3	1.28831	0	2.71358	1.90429	53.9902	13.0826	-3.72082	-0.46742	0.00737377	1
Zfr2	45.0908	21.0586	18.9951	34.2772	72.3265	22.8945	-0.844015	1.17389	0.138442	1
Ercc6	1815.23	2033.21	1038.4	1049.26	1321.23	1267.37	0.00157683	6.95232	0.997413	1
Eif5	8764.37	9002.57	15096.6	9764.25	12340.3	9594.42	0.229979	9.37026	0.531557	1
Rin1	32.2077	17.8998	10.8543	12.3779	85.5694	26.1651	-1.73659	0.766335	0.00209754	1
Plekhg4	16.748	5.26466	8.14074	24.7558	60.1023	15.5355	-1.23536	0.505125	0.145771	1
Palb2	132.696	72.6523	109.448	71.4109	77.4199	107.931	-0.219458	2.76444	0.627641	1
Rars2	463.791	319.038	286.735	365.624	254.671	315.617	0.0051507	4.70199	0.990997	1
Tmcc3	629.983	529.625	778.798	571.287	555.182	921.502	-0.0748676	5.27476	0.850631	1
Eif2ak1	1351.44	1058.2	1192.17	965.476	1303.91	1065.41	-0.117296	6.52168	0.654762	1
Rab3d	48.9558	220.063	85.9301	50.4637	113.074	122.649	0.3999	2.86191	0.583423	1
Tnrc6a	5028.27	3320.95	3516.8	3442.01	9385.13	2942.76	-0.680259	8.03105	0.0286537	1
Capn5	94.0466	174.787	48.8445	311.352	240.409	439.901	-0.509546	4.0566	0.568569	1
Ctla4	2697.72	215.851	1192.17	557.957	2397.98	846.278	-1.47954	6.0975	0.281218	1
Nptn	1168.5	1150.85	1063.72	1221.6	1401.71	1273.91	-0.0847869	6.43416	0.694638	1
Slc25a44	484.404	446.443	437.791	428.466	521.566	462.795	-0.0778393	5.04554	0.703384	1
Slc25a45	829.671	822.34	681.109	947.385	471.65	739.982	0.350777	5.75205	0.222493	1
Lpxn	1481.56	961.327	1051.96	1317.77	1575.9	995.092	-0.202365	6.36128	0.440369	1
Poc1b	325.942	335.885	281.308	405.614	360.614	470.972	-0.110331	4.56414	0.667833	1
Acd	1007.46	903.415	871.964	954.05	837.358	989.368	0.0312159	5.8899	0.884487	1
Alkbh2	315.636	301.138	264.122	480.834	148.728	426.818	0.303959	4.38115	0.38661	1
Dhx32	418.701	285.345	329.248	300.878	216.98	350.776	-0.00800955	4.50838	0.984741	1
Wsb1	1283.16	2970.32	2886.35	1851.92	3537.89	1869.17	0.280345	7.26217	0.556874	1
Mtmr14	2078.04	1660.47	1693.27	1343.48	1597.3	1401.47	-0.0120006	6.93568	0.949627	1
Ap5s1	206.129	154.781	161.91	148.535	164.008	160.261	-0.0941272	3.48315	0.734089	1
Tmem9	292.446	333.779	435.982	327.538	453.314	325.429	0.117324	4.55517	0.718723	1
Bmp1	20.6129	0	0	0	4.07473	4.90596	-6.24022	0.0180827	0.00354071	1
Nsmce4a	1026.78	801.281	787.843	1008.32	1079.8	1305.8	-0.31946	5.97359	0.179917	1
Satb1	1.28831	2.10586	1.80905	0.952146	3.05605	0.81766	0.00171821	-0.402947	1	1
Dbn1	3.86493	12.6352	7.23621	13.33	2.03737	4.90596	1.64964	-0.197623	0.158683	1
Psma2	1819.09	1647.84	1390.26	1845.26	1524.97	1471.79	0.103262	6.89545	0.663187	1
Cd79a	26680.9	16630	23493.3	25657.5	20536.7	19455.4	0.0690456	10.6687	0.811208	1
Utrn	921.141	1161.38	621.41	1330.15	1540.25	950.938	-0.0741254	6.18505	0.879325	1
Usp24	3174.39	2477.55	2111.17	2166.13	2865.56	2953.39	-0.325592	7.63699	0.254806	1
Foxred2	177.787	201.11	347.338	62.8416	147.709	158.626	0.460173	3.93704	0.447721	1
Homez	72.1453	36.8526	43.4173	51.4159	48.8968	84.2189	-0.55699	1.87071	0.229209	1
Hdac7	2179.82	3470.46	2786.85	1916.67	1919.2	1857.72	0.555078	7.46497	0.0443472	1
Xylb	28.3428	21.0586	19.8996	19.0429	21.3923	42.5183	-0.541697	1.14109	0.348486	1
Pmm1	133.984	142.146	121.207	115.21	157.896	274.734	-0.508149	3.64866	0.196079	1
Sh3glb1	2784.04	2773.42	2768.76	3274.43	4476.09	3088.3	-0.160547	7.57714	0.57821	1
Foxp1	9889.06	8173.91	11189	8566.45	11702.6	6251.01	0.0957968	9.05702	0.850309	1
Eps8	186.805	1561.5	574.375	1003.56	787.442	671.299	0.9817	5.96096	0.0897516	1
Cast	1813.94	2302.76	1743.93	2440.35	2072	1701.55	0.290488	7.06218	0.24309	1
Ube2h	2594.65	1818.41	2295.69	1188.28	1323.27	938.673	0.251314	7.01844	0.629049	1
Spx	3.86493	3.1588	5.42716	8.56931	8.14947	9.81192	-0.301694	-0.934234	0.794274	1
Stk40	945.619	1120.32	1288.95	1183.52	1166.39	856.907	0.358832	6.23123	0.0759318	1
Ppp1r36	9.01817	18.9528	1.80905	1.90429	2.03737	3.27064	0.783401	-0.877049	0.557108	1
R3hdm2	1569.16	1648.89	1748.45	1409.18	1845.85	1354.86	0.099671	6.79605	0.627313	1
Pola2	650.596	357.997	542.716	504.637	830.227	546.197	-0.445733	5.28672	0.15181	1
4930432K21Rik	9.01817	9.47639	16.2815	10.4736	27.5044	13.9002	-0.401332	-0.390568	0.617086	1
Mmp19	1.28831	4.21173	8.14074	1.90429	15.2802	31.8887	-1.6747	-0.534033	0.10951	1
Grwd1	635.136	333.779	403.419	461.791	478.781	599.345	-0.42885	5.14752	0.0348541	1
Smtn	3.86493	3.1588	0.904527	1.90429	9.16815	0.81766	-1.10508	-0.457183	0.468569	1
Mapkap1	861.879	779.17	761.612	949.289	709.004	933.767	0.072168	5.94257	0.750301	1
Rce1	457.35	481.19	416.987	594.139	517.491	654.128	-0.0580625	5.10194	0.800348	1
Zfp831	1967.25	2311.19	2036.09	1695.77	1590.16	1840.55	0.257206	6.83426	0.377241	1
Gm14305	55.3973	34.7467	28.9449	46.6551	17.3176	40.0653	0.0670679	1.57877	0.907888	1
Plekha7	915.988	1227.72	1337.8	840.745	863.843	615.698	0.609209	6.2538	0.0778941	1
Elf2	1348.86	1513.06	1365.84	1447.26	2234.99	1363.86	-0.119524	6.6626	0.66357	1
Coasy	481.828	501.196	426.032	527.489	487.949	467.701	0.0965978	5.10242	0.658551	1
Csrp1	352.997	491.719	311.157	476.073	538.883	630.416	-0.188894	5.23006	0.508466	1
Pcx	144.291	95.8168	114.875	140.918	86.5881	107.113	0.14972	3.10821	0.695181	1
Lrrc57	479.251	404.326	432.364	474.169	534.809	439.083	-0.0677551	4.84535	0.800912	1
Mindy3	276.986	266.392	235.177	314.208	309.68	266.557	0.0109279	4.26806	0.971065	1
Tcea2	409.682	216.904	248.745	289.452	317.829	240.392	-0.265426	4.10161	0.333281	1
Stam	429.007	276.921	312.062	285.644	286.25	246.933	-0.0345195	4.35521	0.887912	1
Fgf13	2.57662	42.1173	1.80905	185.668	59.0836	191.332	-0.15403	1.23323	0.929476	1
Nxt2	123.678	126.352	167.337	183.764	197.625	191.332	-0.0342943	3.38824	0.938386	1
Tmeff1	307.906	444.337	295.78	545.579	233.278	254.292	0.770374	4.67682	0.00116025	1
Chfr	1506.03	1246.67	1097.19	1124.48	1964.02	1175.79	-0.33995	6.50093	0.11098	1
Mlst8	618.388	554.895	416.082	613.182	357.558	570.726	0.11967	5.26556	0.607434	1
Psma4	1457.08	1069.78	776.084	1188.28	908.666	913.326	-0.0229871	6.3433	0.927465	1
Dnajc14	1611.67	1419.35	1505.13	1529.15	1633.97	1632.87	-0.0479736	6.72624	0.755439	1
Becn1	2675.82	2310.13	2244.13	2515.57	2972.52	2593.62	-0.14122	7.37573	0.525374	1
Mier2	699.552	562.266	481.208	653.172	475.725	492.231	0.114219	5.27823	0.573424	1
Zfp653	525.63	357.997	375.379	451.317	308.661	382.665	0.0545578	4.63574	0.841708	1
Itgav	523.054	450.655	525.53	590.33	780.311	500.408	-0.129623	4.98365	0.671884	1
Sec23b	694.399	621.23	495.681	583.665	663.163	538.838	-0.0722989	5.50232	0.808366	1
Cd180	5327.16	4831.9	6439.33	5120.64	4068.62	4821.74	0.301092	8.48165	0.402846	1
Gna13	2613.98	3783.18	3334.99	3975.21	8904.31	4932.12	-0.511835	7.87567	0.187906	1
Actr6	144.291	118.981	91.3572	137.109	161.971	174.979	-0.400271	3.24578	0.226366	1
Rnf146	894.087	789.699	685.631	908.347	1470.98	1055.6	-0.45389	5.77035	0.0437015	1
Cdc42ep3	0	16.8469	0.904527	0	33.6165	2.45298	-0.964877	1.15466	0.679278	1
Ttc30a1	36.0727	35.7997	19.8996	23.8036	24.4484	36.7947	-0.206427	1.26806	0.74055	1
Slc35a1	383.916	175.84	284.021	271.362	284.213	355.682	-0.394066	4.44547	0.119629	1
Lpin2	1441.62	936.056	1254.58	1695.77	1473.02	1645.13	-0.15797	6.42653	0.602928	1
Cdc40	660.903	612.806	752.566	640.794	947.375	573.997	-0.0383	5.55057	0.869599	1
Lrmda	29.6311	0	3.61811	24.7558	5.09342	29.4357	-1.11933	0.279348	0.400717	1
Aldh1b1	0	7.37052	0	12.3779	4.07473	20.4415	-0.328703	-0.59855	0.828303	1
Shisa5	17554.5	6487.11	6286.46	9295.8	5118.88	5237.11	-0.228918	9.41243	0.639299	1
Mtdh	4573.5	6283.9	5682.24	4611.24	5146.39	6373.66	0.128264	8.7418	0.632194	1
Usp15	1375.91	1325.64	1112.57	1293.97	2139.23	1300.08	-0.293952	6.58962	0.195101	1
Plekha1	2005.9	2598.64	1454.48	1470.11	2266.57	1802.94	-0.0515622	6.91754	0.84134	1
Lag3	99.1998	12.6352	7.23621	27.6122	78.4386	75.2247	-2.34479	2.41164	0.0594192	1
L1cam	269.257	1187.71	1151.46	1489.16	932.095	2553.55	0.0792717	6.44001	0.94525	1
Abl2	1075.74	1049.77	1279.91	1161.62	1575.9	1206.05	-0.0651634	6.21692	0.804874	1
Clmn	74.7219	175.84	51.558	107.592	21.3923	13.0826	1.73927	2.83154	0.0436494	1
Pcdhb22	19.3246	25.2704	18.9951	3.80858	16.2989	42.5183	-0.604375	1.38092	0.494415	1
Slc37a3	486.981	369.579	331.961	424.657	350.427	396.565	-0.0448635	4.75053	0.860901	1
Rasl10a	32.2077	115.822	69.6486	93.3103	214.942	18.8062	0.113941	2.29746	0.883072	1
Klc1	2197.86	3048.24	2179.91	2352.75	2456.05	2417.82	0.181719	7.34841	0.425353	1
Higd1a	208.706	272.709	233.368	316.112	235.316	242.027	0.334018	4.3154	0.421012	1
Ythdc1	3810.82	3632.61	4281.13	3459.15	4989.51	3695	-0.0504982	7.93915	0.851289	1
Adck1	235.761	280.08	227.036	312.304	205.774	343.417	0.133855	4.18461	0.629281	1
Slc4a2	1419.72	1548.86	1495.18	1646.26	1371.15	1451.35	0.227339	6.59681	0.325238	1
A530072M11Rik	27.0545	16.8469	18.9951	42.8466	10.1868	35.1594	0.184537	0.915017	0.78022	1
Slc10a7	351.708	388.532	409.751	345.629	433.959	285.363	0.182437	4.73089	0.463329	1
Cyb5r2	81.1635	4.21173	93.1663	95.2146	8.14947	36.7947	0.729783	1.44224	0.591611	1
B130034C11Rik	28.3428	13.6881	16.2815	14.2822	7.13078	16.3532	-0.0985013	0.264216	0.912095	1
9630028I04Rik	19.3246	41.0643	44.3218	135.205	16.2989	246.116	-0.326392	1.67303	0.792903	1
Ypel5	861.879	1060.3	1269.05	1260.64	2320.56	1288.63	-0.252295	6.26798	0.503966	1
Zfp574	382.628	374.844	304.826	387.523	390.156	377.759	-0.0300299	4.64094	0.900578	1
Shoc2	666.056	926.58	617.792	804.563	1115.46	619.786	0.0387428	5.71584	0.87846	1
Islr2	21.9013	192.687	28.0403	232.324	633.621	770.235	-1.63828	3.92524	0.299857	1
Abhd14a	130.119	72.6523	73.2667	106.64	79.4573	140.637	-0.391171	3.08014	0.268804	1
Zfp78	55.3973	42.1173	17.186	43.7987	28.5231	42.5183	-0.212266	1.35496	0.661525	1
Ipo7	2079.33	2017.42	2104.83	1590.08	2454.01	2006.54	-0.105929	7.28961	0.646623	1
Wdr70	635.136	598.065	613.269	590.33	733.452	686.016	-0.107611	5.45827	0.617354	1
Cacna1d	713.723	546.472	285.83	200.903	449.239	542.108	-0.616671	4.87103	0.281066	1
Ddah2	50.2441	70.5464	94.9753	99.0231	105.943	195.421	-0.35081	2.89177	0.570613	1
Men1	712.435	533.836	473.972	466.551	425.81	448.078	-0.00478524	5.24933	0.989122	1
Taf1a	408.394	325.356	284.926	333.251	379.969	333.605	-0.164918	4.53254	0.496874	1
Tk1	761.391	46.329	201.709	169.482	70.2891	157.808	-1.1021	5.05636	0.249948	1
Trim2	324.654	386.426	368.142	489.403	554.164	572.362	-0.15913	5.03571	0.708076	1
Ildr1	83.7401	143.199	171.86	550.34	547.033	217.497	0.0434015	3.97884	0.957813	1
Pars2	133.984	89.4992	63.3169	92.3581	91.6815	130.008	-0.45471	2.65462	0.173822	1
Clip1	640.29	761.27	706.435	643.65	1079.8	456.254	0.035993	5.68706	0.906764	1
Arhgdib	9775.69	12179.3	9631.4	12389.3	6546.06	10203.6	0.451678	9.54463	0.0920867	1
Bub3	1071.87	933.95	757.994	933.103	749.751	780.047	0.103074	5.99406	0.73227	1
Mtch2	793.599	606.489	575.279	704.588	714.097	661.487	-0.118161	5.67138	0.62508	1
Atf3	2308.65	8159.17	18876.6	10036.6	22735	7336.04	0.258609	8.84487	0.809194	1
Mns1	38.6493	10.5293	22.6132	30.4687	26.4858	22.0768	-0.364125	2.64521	0.722244	1
Casp4	225.454	273.762	265.931	437.987	791.517	516.761	-0.604068	4.95652	0.283555	1
Cdr2	110.795	45.2761	86.8346	21.8994	72.3265	44.9713	-0.431202	2.55095	0.615122	1
Lmna	1633.58	13458.6	5917.41	6887.82	24397.5	3403.92	-0.120517	8.71282	0.878619	1
Ap2b1	3339.3	3320.95	2540.82	2723.14	2306.3	2789.85	0.117908	7.73336	0.549627	1
Blzf1	378.763	283.239	421.51	337.06	613.247	277.187	-0.201499	4.63858	0.525032	1
Stoml2	752.373	603.33	557.189	673.167	508.323	733.441	-0.0346139	5.63017	0.901901	1
Cic	6596.14	8089.67	6414	6254.64	7587.15	6080.94	0.119453	8.88333	0.702486	1
Aven	213.859	154.781	156.483	207.568	105.943	259.198	-0.0759451	3.88956	0.821603	1
Tspan17	319.501	468.555	276.785	496.068	281.157	453.801	0.305049	4.6249	0.51832	1
Ctbs	124.966	104.24	94.0708	122.827	86.5881	71.1364	0.277921	2.9185	0.511993	1
Zbtb14	342.69	300.086	221.609	315.16	292.362	321.34	-0.112864	4.31851	0.635116	1
Rsrc1	440.602	340.097	341.007	448.461	387.1	318.07	0.0637998	4.66475	0.791067	1
Zfp638	2369.2	2027.95	1835.29	2049.97	1516.82	1984.46	0.102284	7.08088	0.608564	1
Il21r	2339.57	180.051	540.907	524.632	427.847	1107.93	-1.51968	5.99748	0.0217427	1
Yeats4	1267.7	1211.92	1047.44	1382.52	1475.05	1571.54	-0.171929	6.34207	0.325824	1
Slc25a39	617.1	483.296	552.666	617.943	440.071	717.088	-0.0173772	5.54432	0.950773	1
Tcirg1	1382.36	2024.79	1747.55	1813.84	2704.6	1858.54	-0.0194331	6.92101	0.964928	1
Crb2	20.6129	4.21173	6.33169	4.76073	4.07473	2.45298	-0.626576	-0.545344	0.49994	1
Tnnt3	54.109	81.0757	98.5934	47.6073	124.279	31.0711	0.206663	2.45018	0.735643	1
Mgat1	3070.04	3639.99	2482.93	3413.44	1924.29	3408.82	0.266694	7.74753	0.283719	1
Ubr5	3831.43	4705.55	4640.22	2749.8	4495.45	4363.03	0.0246025	8.30442	0.930452	1
Tax1bp1	1856.45	2163.77	1879.61	2170.89	3285.25	1867.53	-0.102928	7.08434	0.676126	1
AA465934	41.2259	14.741	27.1358	29.5165	51.9528	39.2477	-0.806129	1.16964	0.0896105	1
Cbln1	0	1.05293	0	0.952146	14.2616	0.81766	-2.70585	-0.906605	0.385721	1
Adar	2760.85	2106.92	2012.57	2342.28	1967.08	2219.13	-0.0152765	7.31205	0.935113	1
Trpv4	6.44155	3.1588	9.9498	3.80858	7.13078	5.72362	-0.0765477	-0.00893386	1	1
Rsrc2	2329.26	2135.35	3101.62	2546.99	3292.38	2087.49	0.0972861	7.35711	0.740024	1
Pdcd6ip	1996.88	2633.38	2008.95	2156.61	2113.77	2134.09	0.204918	7.24782	0.276617	1
Endov	791.022	418.014	454.977	648.411	302.549	506.949	0.0234522	5.16903	0.938949	1
Ppp1r8	805.193	688.617	708.245	656.028	947.375	663.122	-0.149038	5.71869	0.459386	1
Hdac5	1763.7	3227.24	2414.18	2883.1	2505.96	2560.09	0.392153	7.31056	0.265397	1
Btf3l4	458.638	262.18	343.72	414.183	432.94	359.77	-0.21108	4.68753	0.331935	1
Plec	7675.75	18880.1	6747.77	9011.11	9146.76	5917.4	0.690249	9.37522	0.10445	1
Cbln2	29.6311	1.05293	15.377	39.038	11.2055	17.9885	-0.00582342	-0.273205	1	1
Rprd1b	586.181	578.06	490.254	463.695	634.64	513.49	-0.0924384	5.25896	0.685184	1
Srpr	1511.19	1418.3	1625.43	1328.24	1735.84	1308.26	0.0293037	6.74336	0.888731	1
Thra	6.44155	1.05293	2.71358	1.90429	17.3176	9.81192	-2.41479	0.477941	0.0708907	1
Mx1	24.4779	98.9756	40.7037	29.5165	66.2144	99.7545	-0.101356	2.59995	0.927049	1
Aamp	2030.38	2072.17	1929.36	2281.34	1792.88	2372.85	0.100504	7.19721	0.584427	1
Mroh1	2303.5	2253.27	2489.26	1669.11	2511.05	1856.09	0.0380617	7.23763	0.883117	1
Triobp	1895.1	2822.91	2253.18	2179.46	2195.26	1961.57	0.345352	7.36901	0.218521	1
Nod2	219.013	518.042	560.807	488.451	234.297	298.446	1.14312	4.72699	0.0435616	1
Cep55	74.7219	5.26466	37.0856	26.6601	35.6539	34.3417	-0.947066	2.2255	0.360562	1
Zfp119a	124.966	70.5464	62.4124	103.784	61.121	75.2247	-0.048114	2.3649	0.906934	1
Sh3d21	9.01817	6.31759	3.61811	3.80858	5.09342	5.72362	-0.417509	-0.68113	0.621037	1
Fam174b	261.527	1039.24	224.323	107.592	131.41	7.35894	1.91145	4.51007	0.291084	1
Rangap1	1344.99	2055.32	1436.39	1222.56	1231.59	1860.99	0.17514	7.04157	0.558122	1
Syvn1	7309.87	5332.05	6312.69	6049.93	6159.98	5522.47	-0.0109343	8.73677	0.96338	1
Aurkaip1	800.04	804.44	739.903	924.533	664.182	721.176	0.259269	5.74558	0.224569	1
Ndfip1	2029.09	2191.15	1818.1	2217.55	2108.67	2202.78	0.0523524	7.14951	0.760874	1
Grk6	9217.85	12480.4	10634.5	11831.4	11192.3	12269.8	0.173598	9.63283	0.606256	1
Cenpa	738.201	247.439	510.153	331.347	546.014	797.218	-0.835256	5.26086	0.0769701	1
Rassf5	2187.55	1976.35	2468.45	2223.26	2414.28	2912.5	-0.090151	7.26569	0.688272	1
Myadm	5338.75	12565.7	3455.29	4257.04	7567.8	2865.9	0.447344	8.7142	0.321567	1
Phgdh	3339.3	2183.78	2530.87	1873.82	1409.86	2631.23	-0.0547977	7.7814	0.884567	1
Nckap1	10.3065	1.05293	0.904527	9.52146	34.6352	28.6181	-2.62934	0.939039	0.0311408	1
Zfp518a	803.905	585.43	592.465	581.761	833.283	513.49	-0.199628	5.4094	0.316079	1
Utp3	1649.04	914.998	1101.71	1518.67	1380.32	1284.54	-0.206655	6.2839	0.378076	1
2810006K23Rik	161.039	87.3933	80.5029	159.008	29.5418	155.355	0.00410888	3.02866	1	1
Hspa12b	176.498	0	135.679	1.90429	75.3826	3.27064	-0.697754	2.94006	0.747111	1
Mir7085	7.72986	1.05293	9.9498	0.952146	2.03737	4.90596	-0.122525	-0.987875	1	1
Ankle2	1629.71	1548.86	1449.05	1316.82	1747.04	1242.84	-0.00954697	6.70164	0.960146	1
Dgke	475.386	970.803	340.102	372.289	873.012	303.352	0.105802	5.41239	0.830997	1
Fis1	1346.28	1182.44	1109.85	1630.07	1010.53	1623.05	0.0550011	6.55557	0.80379	1
Slc12a5	16.748	35.7997	10.8543	16.1865	4.07473	42.5183	0.0535161	0.365116	0.95669	1
Sfswap	1564.01	1510.96	1318.8	1515.82	1474.03	1464.43	0.0320067	6.67675	0.854738	1
Pheta1	76.0102	43.1702	36.1811	71.4109	67.2331	58.8715	-0.347854	1.8914	0.443706	1
Dpy19l1	306.618	189.528	195.378	177.099	140.578	247.751	-0.203642	4.21628	0.648723	1
Ctps	448.332	281.133	307.539	257.079	372.838	420.277	-0.460648	4.89444	0.134879	1
Maco1	1187.82	1517.27	1476.19	1247.31	2349.08	754.7	0.0610192	6.6209	0.861273	1
Exosc10	1670.94	1554.13	1496.99	1712.91	1230.57	1328.7	0.260898	6.68829	0.112871	1
Zfp637	167.48	121.087	103.116	177.099	116.13	172.526	-0.109307	3.36929	0.717752	1
Mir6989	15.4597	17.8998	13.5679	11.4257	12.2242	20.4415	-0.0918961	-0.0492998	0.909344	1
Syt11	127.543	28.4292	15.377	49.5116	166.045	312.346	-2.64993	2.80413	0.000434205	1
Gsn	132.696	202.163	114.875	164.721	296.437	166.803	-0.244194	4.45878	0.809176	1
Gm5134	63.1272	45.2761	29.8494	74.2674	12.2242	22.0768	0.725371	1.88922	0.308895	1
1810024B03Rik	11.5948	9.47639	8.14074	5.71287	17.3176	4.0883	-0.39025	-0.517349	0.589954	1
Rere	12110.1	8580.34	10370.4	6922.1	7339.61	7632.04	0.0430327	9.34253	0.913648	1
Selplg	749.796	1673.11	1247.34	1139.72	645.845	590.35	1.12516	6.35295	0.000866944	1
Selenbp1	100.488	209.533	100.402	87.5974	547.033	228.945	-1.08029	4.0205	0.142405	1
Ankzf1	922.429	1062.41	723.621	955.002	587.78	843.825	0.307158	5.90108	0.19911	1
Wdr77	1426.16	850.769	836.687	1032.13	752.807	1251.02	-0.243972	6.25362	0.333326	1
Tut4	3262	2692.35	3278.91	2766.94	3274.05	2462.79	0.0488498	7.53018	0.863966	1
Lurap1	12.8831	6.31759	47.9399	109.497	5.09342	11.4472	2.52688	0.687555	0.039195	1
Psmd8	1831.98	2449.12	1751.16	2092.82	2092.38	2130	0.133725	7.39688	0.629467	1
Scamp1	519.189	1.05293	402.514	816.941	105.943	248.569	0.567583	4.72595	0.76112	1
Uhrf1bp1l	570.721	560.16	339.198	413.231	738.545	761.241	-0.582384	5.66243	0.19481	1
Fam161b	24.4779	36.8526	15.377	21.8994	16.2989	37.6123	-0.014676	1.15375	1	1
Gask1b	18.0363	7.37052	0.904527	51.4159	31.5792	17.1709	-0.153472	2.23098	0.909099	1
Tmem100	5.15324	3.1588	15.377	23.8036	21.3923	45.7889	-0.734121	0.21727	0.516573	1
Ifi27	3156.36	2014.26	1648.05	3100.19	828.19	2136.54	0.236396	7.40427	0.536251	1
Cars	959.79	824.446	839.401	672.215	885.236	592.803	0.035308	6.10301	0.927702	1
Nelfcd	972.674	804.44	780.607	1132.1	992.198	835.648	0.0321574	5.98903	0.874902	1
Rmnd5a	1984	1102.42	1480.71	1104.49	1476.07	1551.92	-0.342932	6.71312	0.323042	1
Pcsk7	1001.02	907.627	892.768	1004.51	899.497	858.543	0.109051	5.94655	0.56706	1
Tsc22d1	25.7662	0	13.5679	0	5.09342	16.3532	-1.59036	1.50066	0.489845	1
H2ac8	6.44155	13.6881	9.04527	7.61717	2.03737	9.81192	0.779041	-0.378087	0.312229	1
Eci2	392.934	287.45	355.479	460.838	293.381	419.459	0.0772971	4.75573	0.755547	1
Uqcc2	208.706	197.951	222.514	300.878	135.485	254.292	0.347288	4.13746	0.291974	1
Snhg18	155.885	65.2818	276.785	136.157	93.7189	194.603	0.213857	3.3022	0.721248	1
3110009E18Rik	43.8025	30.535	39.7992	42.8466	20.3737	40.0653	0.213199	1.42714	0.678422	1
Kctd17	11.5948	0	0	0	8.14947	15.5355	-6.54792	-0.142165	0.006439	1
Whrn	592.622	1007.66	850.255	757.908	299.493	166.803	1.42063	5.76675	0.00448732	1
Igsf9b	1402.97	383.267	61.5078	874.07	61.121	1038.43	-0.85518	5.50278	0.651359	1
Uty	559.126	1.05293	439.6	382.763	0	104.66	0.45878	3.51063	0.893649	1
Lmf1	275.698	217.957	255.077	284.692	165.027	224.856	0.279835	4.26458	0.362099	1
AA543186	9.01817	1.05293	5.42716	12.3779	2.03737	4.90596	0.362434	-0.594179	0.73876	1
A230072C01Rik	72.1453	31.588	24.4222	51.4159	26.4858	46.6066	-0.341795	1.45703	0.521813	1
Gh	60.5505	4.21173	18.9951	12.3779	18.3363	14.7179	-1.23913	0.697008	0.124986	1
Emp3	2130.86	2614.43	1100.81	2641.25	3497.14	1748.97	-0.155236	7.25926	0.764161	1
Eif4ebp2	1160.77	1347.75	1395.68	1074.02	1206.12	1487.32	0.0738469	6.61731	0.72137	1
Eif3a	8495.11	6888.28	7271.49	6286.07	7657.44	7685.18	-0.130094	9.09163	0.498298	1
Rfxank	663.479	334.832	520.103	554.149	390.156	470.972	-0.0183119	5.06436	0.950232	1
Capn3	29.6311	23.1645	18.0905	30.4687	53.9902	17.1709	-0.421979	0.778336	0.528454	1
Ikzf1	8341.8	9115.23	7425.26	6858.31	8698.54	7614.86	0.0123997	9.05575	0.949026	1
Hira	570.721	825.499	805.933	737.913	1488.3	1051.51	-0.325792	6.08454	0.268113	1
Uhmk1	2105.1	1832.1	1724.93	1839.55	2593.57	2508.58	-0.33961	7.19848	0.0639576	1
Mir6992	7.72986	1.05293	13.5679	11.4257	14.2616	4.0883	0.0931929	-0.256789	1	1
Gpn2	346.555	353.785	299.398	339.916	433.959	313.981	-0.0614653	4.50725	0.792353	1
B4galt7	319.501	296.927	239.7	358.959	364.689	298.446	-0.0608455	4.44896	0.839119	1
Spin1	1249.66	1370.92	1293.47	1469.16	1531.08	1403.92	0.0587421	6.5054	0.741456	1
Bag6	3500.34	4255.95	4367.96	4244.67	4702.24	3485.68	0.218847	8.07441	0.302482	1
Cdca7l	152.02	109.505	79.5984	73.3152	55.0089	289.452	-0.830462	3.66782	0.22487	1
Lsm2	264.103	212.692	213.468	230.419	103.906	320.523	0.0226185	4.17857	0.957555	1
Dhrs7b	315.636	315.88	227.941	301.83	195.587	310.711	0.126482	4.27344	0.621329	1
Ankmy2	216.436	208.48	226.132	237.084	315.792	195.421	-0.0380462	4.04744	0.907554	1
Plekhh3	6.44155	14.741	9.04527	16.1865	13.2429	9.81192	0.481265	0.417412	0.515338	1
Fdft1	324.654	135.828	151.961	136.157	130.391	161.079	-0.423663	3.95042	0.202377	1
H4c8	10.3065	3.1588	3.61811	14.2822	4.07473	9.81192	-0.126142	-0.626819	0.92716	1
Rgs13	629.983	3.1588	175.478	55.2244	39.7286	27.8004	-1.38706	3.77587	0.424946	1
Cdnf	15.4597	13.6881	13.5679	12.3779	9.16815	4.90596	0.565553	0.119334	0.361104	1
Dgkd	10524.2	7004.1	9549.09	7873.29	15022.5	10360.6	-0.473254	9.35773	0.14175	1
4930577N17Rik	32.2077	22.1116	32.563	39.038	18.3363	25.3475	0.399796	0.897989	0.387454	1
Tfap2a	7.72986	6.31759	2.71358	0.952146	7.13078	5.72362	-0.94057	-0.598898	0.257985	1
Zkscan17	484.404	487.507	663.018	555.101	732.433	414.553	0.14669	5.24719	0.553169	1
Slc28a2	3103.54	1663.63	2453.08	2981.17	1522.93	2289.45	0.130161	7.30855	0.641101	1
Fyb	23.1896	5.26466	93.1663	29.5165	281.157	110.384	-1.61563	4.25534	0.375254	1
Cib1	1058.99	1389.87	1175.88	1419.65	604.079	1101.39	0.616157	6.43987	0.0857152	1
Med24	1083.47	745.476	731.762	862.644	1134.81	782.5	-0.27591	5.99397	0.189821	1
Mthfsl	198.4	187.422	143.82	212.328	141.597	107.931	0.371095	3.45526	0.251653	1
Uhrf1	734.336	463.29	480.304	290.404	162.989	417.824	0.0356968	5.91383	0.959023	1
Ifi207	19.3246	12.6352	10.8543	9.52146	93.7189	4.0883	-1.75663	0.508475	0.276196	1
Firre	7.72986	5.26466	0.904527	3.80858	108.999	2.45298	-3.51142	1.21907	0.0586397	1
Pwwp2a	1149.17	813.916	816.788	884.543	655.013	870.808	0.00688927	5.82342	0.97972	1
Nrf1	836.113	881.304	731.762	790.281	953.488	804.577	-0.0290297	5.77006	0.884675	1
Etl4	2437.48	1955.29	1755.69	1180.66	714.097	377.759	0.609367	6.90328	0.230369	1
Klf10	314.347	1096.1	475.781	445.604	4932.46	939.491	-1.56768	6.01113	0.0504132	1
Gmeb1	532.072	438.02	449.55	473.216	631.584	585.444	-0.283468	5.05189	0.149934	1
Atp13a2	5072.07	5152	5500.43	5785.24	8561.01	6386.74	-0.212385	8.64253	0.589969	1
Alkbh7	176.498	145.305	134.775	179.956	86.5881	210.139	0.041885	3.45125	0.90667	1
Rbm4b	216.436	236.91	263.217	254.223	273.007	286.181	0.0373563	3.91048	0.911941	1
Pex7	301.464	175.84	254.172	353.246	196.606	286.999	0.0781382	4.18143	0.792654	1
Ano7	16.748	21.0586	11.7588	24.7558	8.14947	8.99426	0.85226	0.808024	0.394777	1
Ank	355.573	46.329	238.795	14.2822	130.391	443.989	-1.48658	4.37035	0.197629	1
Meaf6	626.118	523.307	445.027	616.99	464.52	672.116	-0.0734454	5.29448	0.712052	1
Golm1	51.5324	923.421	399.801	317.065	529.715	107.931	1.30551	4.838	0.144806	1
Zfp933	371.033	214.798	183.619	263.744	111.036	246.116	-0.0362382	3.86903	0.917371	1
Tspyl3	419.989	310.615	251.458	258.984	145.672	275.551	0.0730322	4.39441	0.841395	1
Ginm1	392.934	313.774	383.519	370.385	513.416	303.352	-0.0970651	4.56506	0.70229	1
Gm5141	132.696	90.5521	70.5531	98.071	81.4947	86.6719	-0.121642	2.5077	0.749184	1
Sspn	3195.01	3775.81	2774.18	2951.65	2191.19	1386.75	0.588757	7.5257	0.090193	1
Snord73a	85.0284	28.4292	37.9901	57.1287	18.3363	76.86	-0.450958	1.70929	0.58912	1
Bcl2l1	136.561	103.187	82.3119	99.9753	122.242	94.8485	-0.220826	2.93525	0.552752	1
Map3k10	309.194	202.163	293.971	308.495	292.362	312.346	-0.100634	4.23789	0.729793	1
AI987944	456.061	363.261	301.207	453.221	318.848	345.052	0.0820654	4.55092	0.727051	1
Cgnl1	0	23.1645	0.904527	0.952146	0	0	6.14686	-0.580539	0.0255028	1
Pde7a	4051.73	2848.18	4008.86	2308.95	2459.1	2940.3	0.0665649	7.59059	0.799259	1
Klhl12	441.89	281.133	369.951	344.677	656.032	420.277	-0.529233	4.75474	0.0658302	1
Tnfrsf22	118.524	70.5464	54.2716	59.9852	53.9902	112.019	-0.527545	2.48901	0.238421	1
Stard6	15.4597	3.1588	10.8543	14.2822	4.07473	9.81192	0.0729623	-0.130202	1	1
Ogdh	2982.44	3767.39	2991.27	3223.97	2446.88	2877.34	0.352663	7.87566	0.0593116	1
Ptp4a2	4909.75	6282.84	6148.97	5897.59	9225.2	7346.67	-0.156708	8.74875	0.528197	1
Zfp322a	351.708	175.84	204.423	280.883	183.363	295.175	-0.239853	4.141	0.418472	1
Slc19a2	101.776	78.9699	109.448	86.6453	140.578	83.4013	-0.156829	2.7737	0.706662	1
Uros	456.061	290.609	311.157	377.05	70.2891	323.793	0.311318	4.68241	0.500066	1
Urod	525.63	431.702	454.977	529.393	291.343	450.53	0.251619	5.08807	0.546168	1
Akap1	173.922	35.7997	7.23621	10.4736	57.0463	155.355	-2.74694	3.66082	0.00121074	1
Sypl	2235.22	1684.69	1318.8	1711.96	1970.13	3254.29	-0.585135	7.09506	0.0237011	1
Eny2	579.739	531.731	556.284	477.025	593.892	548.65	-0.0494242	5.42865	0.865888	1
Man1c1	166.192	1957.4	432.364	315.16	579.631	542.926	1.14051	5.9923	0.223976	1
Gpatch3	368.456	376.95	390.756	387.523	658.069	572.362	-0.397726	4.86873	0.271825	1
Azi2	1268.98	1561.5	1470.76	1392.04	2638.39	1432.54	-0.199223	6.58714	0.484915	1
Gtf2ird2	599.064	335.885	407.037	502.733	454.333	403.106	-0.137366	4.93351	0.626609	1
Noc3l	671.209	578.06	495.681	519.872	585.743	485.69	-0.0383684	5.32869	0.860902	1
Rcn3	1285.73	2046.9	450.454	420.848	380.988	758.788	0.386132	5.98834	0.667063	1
Yif1a	351.708	249.545	277.69	395.14	204.755	293.54	0.2038	4.45608	0.479617	1
Bloc1s5	260.238	163.204	155.579	230.419	167.064	221.586	-0.156534	3.82241	0.614462	1
Myl6b	7.72986	23.1645	8.14074	16.1865	5.09342	35.1594	0.0231082	0.489136	1	1
R74862	18.0363	6.31759	32.563	29.5165	65.1957	127.555	-1.56217	1.63687	0.0762231	1
Ddx28	246.067	144.252	104.021	174.243	193.55	217.497	-0.558681	3.5641	0.0755645	1
Hsf2bp	0	0	1.80905	1.90429	17.3176	2.45298	-2.2605	-0.791689	0.252907	1
Zfp661	212.571	117.928	120.302	137.109	66.2144	131.643	-0.0201821	3.18956	0.959508	1
Scaf11	4426.63	4432.84	5146.76	3316.32	6843.51	3747.33	-0.131102	8.3191	0.628146	1
Mon2	1944.06	1962.66	1927.55	1784.32	2343.99	1860.18	-0.0318223	7.00996	0.872457	1
Polr3e	1017.76	768.64	640.405	860.74	915.796	879.802	-0.228662	5.88123	0.223667	1
Erlin1	633.848	916.051	691.963	748.386	795.592	829.107	0.137963	5.67982	0.582783	1
Zfand1	332.384	280.08	269.549	278.027	242.447	269.01	0.0645653	4.28951	0.801529	1
B9d1	20.6129	11.5822	3.61811	19.9951	2.03737	13.0826	0.0667884	0.283088	0.96485	1
Smim8	204.841	116.875	131.156	152.343	122.242	139.002	-0.122486	3.49191	0.701832	1
Kank3	32.2077	20.0057	21.7086	28.5644	40.7473	63.7775	-0.895909	1.31714	0.0957266	1
Gk5	23.1896	32.6409	26.2313	39.038	49.9155	46.6066	-0.238832	0.904964	0.650986	1
Rpp40	64.4155	20.0057	28.9449	56.1766	57.0463	68.6834	-0.784434	1.80393	0.0796249	1
Slfn9	60.5505	0	3.61811	15.2343	21.3923	46.6066	-2.68368	1.1711	0.0403186	1
Nol11	681.516	578.06	545.43	534.154	792.536	468.519	-0.142218	5.42167	0.533844	1
Cep152	427.719	419.067	455.882	422.753	541.94	430.907	-0.0281996	4.95403	0.895565	1
F8	42.5142	13.6881	20.8041	29.5165	10.1868	7.35894	0.242346	0.831573	0.72302	1
Fmnl1	9395.64	11224.3	9304.87	10905.9	10672.7	11166.8	0.0868216	9.39018	0.735296	1
Jakmip1	608.082	1296.16	881.009	569.383	1137.87	1250.2	-0.0449769	6.14155	0.922454	1
Nasp	818.076	894.992	1203.02	843.601	1388.47	795.583	0.0543522	6.06772	0.870737	1
Smad2	932.736	1102.42	852.969	1042.6	1244.83	882.255	0.0461852	5.95569	0.831626	1
Ddx4	21.9013	4.21173	12.6634	15.2343	13.2429	19.6238	-0.669332	0.335649	0.33564	1
S1pr4	1199.42	1474.1	827.642	1177.8	785.405	1707.27	-0.00502898	6.37864	0.990356	1
Asb1	447.043	400.114	441.409	441.796	720.209	419.459	-0.230085	4.96731	0.41018	1
Ccdc115	614.524	493.825	473.068	664.598	640.752	551.103	-0.0712049	5.36706	0.815387	1
Fam216a	143.002	91.6051	72.3621	94.2624	124.279	91.5779	-0.38727	3.04824	0.425058	1
Ngly1	645.443	458.025	440.505	571.287	518.51	533.114	-0.122908	5.13434	0.511519	1
Cand2	21.9013	32.6409	73.2667	39.9901	62.1397	97.3015	-0.241682	1.89547	0.738311	1
Fastkd3	222.878	151.622	123.92	138.061	144.653	148.814	-0.223011	3.44794	0.458661	1
Mfsd3	143.002	117.928	108.543	76.1717	98.8123	89.9426	-0.0256296	3.09671	0.958483	1
Aldh3b1	1726.33	2415.43	1715.89	2452.73	991.179	2340.96	0.461051	7.275	0.148124	1
Pole3	177.787	129.511	167.337	156.152	244.484	181.52	-0.334362	3.85764	0.362899	1
Slx4ip	244.779	211.639	173.669	206.616	229.204	164.35	-0.0207086	3.89756	0.936158	1
Cyfip1	4049.16	3697.9	4123.74	3075.43	3448.24	3384.29	0.0989315	7.8377	0.740173	1
D830031N03Rik	92.7583	28.4292	37.0856	30.4687	28.5231	5.72362	-0.254395	1.72374	0.724021	1
Exosc1	336.249	221.116	198.996	244.701	378.95	241.21	-0.443176	4.35564	0.121601	1
Vps39	1232.91	1175.07	1111.66	1147.34	1383.37	950.121	0.0300425	6.28098	0.885021	1
Ppcdc	3590.52	2223.79	2702.73	3529.6	3777.28	2529.84	-0.149093	7.40181	0.616009	1
9430091E24Rik	52.8207	58.9642	28.0403	31.4208	48.8968	32.7064	-0.0908939	1.36933	0.884656	1
Acin1	8205.24	7863.29	7157.52	8175.12	6741.65	6212.58	0.22052	9.02416	0.226163	1
Pik3cg	845.131	1316.16	1709.56	1550.09	2360.29	907.602	0.22061	6.55128	0.591727	1
Trim44	3321.26	2507.03	2501.92	2793.6	2428.54	2995.91	-0.0764873	7.55949	0.741934	1
Pank2	1135	1019.24	656.687	950.241	706.966	1191.33	-0.124389	5.97443	0.567289	1
Mvb12a	560.415	726.523	584.324	670.311	455.351	643.498	0.338906	5.61702	0.222596	1
Pex11g	119.813	33.6938	43.4173	77.1238	35.6539	60.5068	-0.382108	2.23253	0.429751	1
Midn	1853.88	2208	2326.44	2447.01	2644.5	2420.27	0.0876377	7.19399	0.734612	1
Stox2	42.5142	3.1588	13.5679	31.4208	124.279	153.72	-2.69587	2.05486	0.0786107	1
Mier3	483.116	452.761	366.333	491.307	682.518	417.824	-0.200461	4.98009	0.483067	1
Fcho2	3260.71	2971.37	3804.44	2569.84	2852.31	2270.64	0.257205	7.55206	0.464281	1
Prnp	324.654	55.8054	165.528	71.4109	140.578	90.7602	-0.788001	3.04918	0.447457	1
Myo1a	7.72986	8.42345	7.23621	2.85644	1.01868	10.6296	0.0300364	-0.741792	1	1
Ffar1	118.524	90.5521	61.5078	79.0281	40.7473	159.444	-0.376983	2.68088	0.486553	1
Ppp4r3a	2916.73	2528.09	2747.05	2747.89	3542.98	3192.96	-0.186717	7.59013	0.320283	1
Cdc45	57.9739	32.6409	71.4576	39.038	50.9342	57.2362	-0.112399	2.92651	0.902493	1
Usp19	3500.34	3427.29	3598.21	3639.1	4187.81	4006.53	-0.053189	7.94035	0.814535	1
Anxa2	1865.47	12662.6	1084.53	4094.23	1521.91	1380.21	1.99045	8.05998	0.0114397	1
Rabl3	158.462	104.24	113.97	125.683	195.587	130.826	-0.414658	3.33797	0.229573	1
Rbck1	2665.51	2615.48	2707.25	3014.49	2097.47	2946.03	0.197184	7.54427	0.291769	1
Map2k4	708.57	615.965	517.389	585.57	612.229	591.986	-0.0672902	5.36444	0.720311	1
Mmadhc	578.451	359.05	378.092	460.838	471.65	448.895	-0.2374	4.98022	0.381588	1
Slc6a16	12.8831	15.794	1.80905	2.85644	3.05605	26.9828	-0.981377	0.661727	0.468576	1
Gpr137b-ps	941.754	3019.81	2061.42	1941.42	3759.96	1447.26	0.253498	6.98602	0.600418	1
Tle4	2360.18	2218.53	1658.9	2115.67	2567.08	2157.8	-0.162475	7.13632	0.724614	1
Ralgapb	1562.72	1582.56	1351.36	1187.33	1700.18	1475.06	-0.113596	6.66974	0.577975	1
Slc25a14	114.66	80.0228	75.0757	98.071	69.2705	115.29	-0.156344	2.6489	0.670244	1
Ctnnbip1	16.748	8.42345	6.33169	6.66502	13.2429	7.35894	-0.682514	-0.0560555	0.310592	1
Zgpat	1338.55	1359.33	1106.24	1155.9	836.339	1332.79	0.137872	6.39078	0.561151	1
Slc35c2	919.853	2225.9	1229.25	1636.74	1315.12	1813.57	0.399924	6.72705	0.342439	1
Psma6	1299.9	1072.94	1017.59	1351.09	1124.63	945.215	0.113486	6.44776	0.684599	1
Ppwd1	389.069	277.974	230.654	320.873	315.792	264.922	-0.138859	4.36557	0.549039	1
Ikbkg	1268.98	1183.5	1053.77	1236.84	1333.46	966.474	0.0441778	6.26401	0.799485	1
Sidt1	20.6129	130.564	20.8041	19.0429	23.4297	44.1536	1.02837	1.25274	0.401344	1
Trappc12	1186.53	1121.37	1181.31	1279.68	904.591	1254.29	0.18446	6.30613	0.356786	1
Jmy	229.319	235.857	307.539	260.888	534.809	264.104	-0.282424	4.25096	0.485794	1
Taf4b	378.763	186.369	277.69	291.357	486.931	282.91	-0.524073	4.26405	0.139979	1
Trim46	114.66	263.233	45.2263	116.162	144.653	161.897	0.0808098	3.33885	0.906719	1
Mta3	690.534	1091.89	834.878	1303.49	1227.51	1041.7	0.186579	5.96767	0.526662	1
Gpm6b	1.28831	0	0	0	40.7473	15.5355	-7.29241	-0.553027	0.000662456	1
Zfp82	336.249	268.498	154.674	252.319	117.149	237.939	0.0630289	3.93378	0.86684	1
Mfsd6	325.942	107.399	294.876	233.276	81.4947	278.822	-0.000968529	3.85044	1	1
Med8	763.967	602.277	422.414	674.119	584.724	619.786	-0.131199	5.46175	0.495384	1
Txnrd3	57.9739	62.123	62.4124	86.6453	224.11	102.207	-0.813481	2.40378	0.143134	1
Anxa7	1640.02	2627.06	1560.31	2261.35	1504.6	1609.97	0.519143	7.05056	0.0240212	1
Naga	501.152	678.088	729.953	564.622	785.405	513.49	0.214775	5.44383	0.49179	1
Icosl	1691.55	138.987	468.545	1600.56	911.722	1203.6	-0.731828	5.85903	0.308024	1
Chia1	10.3065	3.1588	3.61811	0.952146	6.1121	0.81766	-0.968225	-0.535429	0.516815	1
Fbxo17	20.6129	210.586	17.186	19.0429	97.7936	5.72362	1.05542	2.6988	0.387579	1
Slc27a4	439.313	365.367	324.725	453.221	206.793	436.63	0.165337	4.69779	0.560086	1
Uba52	6558.78	6884.07	8337.02	7496.24	7402.77	7327.05	0.177534	8.9624	0.412764	1
Jag1	2.57662	12.6352	0.904527	36.1815	12.2242	1.63532	1.5781	-0.790595	0.385148	1
Mthfr	645.443	620.177	480.304	344.677	561.295	363.041	-0.0171149	5.12509	0.965158	1
Zbtb10	435.449	76.864	864.728	347.533	746.695	657.398	-0.415707	4.48915	0.77251	1
Nebl	583.604	50.5407	901.813	585.57	209.849	223.221	0.720913	4.97847	0.540178	1
Serbp1	8947.31	7384.21	7299.53	7475.3	6507.35	8082.57	0.00364394	9.20847	0.986352	1
Arhgef1	22285.2	20966	16693.9	23696	17970.6	18386.7	0.147248	10.3406	0.537549	1
Snx27	1100.22	1012.92	843.924	1019.75	649.92	1077.68	0.113424	6.08927	0.613872	1
Slc4a7	588.757	511.725	678.395	466.551	897.46	642.681	-0.276208	5.17146	0.487721	1
Ints2	895.375	598.065	584.324	503.685	518.51	584.627	-0.141171	5.61328	0.568535	1
B230354K17Rik	150.732	100.029	113.066	125.683	112.055	135.732	-0.146066	3.23046	0.683015	1
I830077J02Rik	1.28831	0	9.9498	11.4257	4.07473	1.63532	1.61758	-0.360337	0.271472	1
Slc22a15	5.15324	29.4821	2.71358	24.7558	9.16815	1.63532	1.87914	-0.58202	0.0567877	1
Gm3704	52.8207	11.5822	34.372	32.373	32.5979	20.4415	-0.31663	0.769915	0.581024	1
Zscan21	331.095	197.951	198.996	231.371	366.726	242.027	-0.497548	4.0777	0.0457813	1
Gm5176	9.01817	11.5822	3.61811	0.952146	2.03737	4.90596	0.139177	-0.656124	0.92047	1
Mrpl41	219.013	145.305	179.096	265.649	219.017	182.338	0.00295755	3.84295	1	1
Mcm5	1082.18	336.938	722.717	485.594	492.024	734.258	-0.466973	6.24879	0.499693	1
Mrgpre	524.342	666.506	406.133	582.713	354.502	529.026	0.317056	5.06838	0.249691	1
Fbxo46	403.241	366.42	308.444	341.82	262.82	340.146	0.106925	4.36185	0.647233	1
Ppm1k	883.78	572.795	640.405	796.946	736.508	712.999	-0.131049	5.50159	0.573345	1
Rfx5	1564.01	831.816	1240.11	1324.43	917.834	1319.7	-0.0702883	6.35497	0.762427	1
Yipf2	753.661	454.867	621.41	502.733	194.569	464.431	0.277671	5.42032	0.513305	1
Crk	1645.17	1252.99	1076.39	1600.56	1123.61	1627.96	-0.0813551	6.50658	0.720081	1
Clk2	537.225	432.755	313.871	476.073	405.436	399.836	-0.0504754	4.8492	0.814471	1
Aurka	57.9739	40.0114	75.0757	50.4637	106.962	72.7717	-0.439494	2.85387	0.634567	1
Lmnb2	574.586	350.626	429.65	377.05	246.521	446.442	-0.0266538	4.82278	0.944697	1
Mir6973a	24.4779	3.1588	2.71358	11.4257	5.09342	8.1766	-0.994644	-0.362251	0.223617	1
Tmem268	412.259	247.439	361.811	380.858	334.128	366.312	-0.0805328	4.4748	0.72777	1
Anapc10	163.615	133.722	101.307	168.53	116.13	118.561	0.102774	3.21983	0.767898	1
Pcbp2	10249.8	11503.3	14433.5	7688.58	11410.3	5575.62	0.406887	9.59856	0.168725	1
Thsd1	6.44155	3.1588	4.52263	7.61717	41.766	10.6296	-1.87389	-0.514827	0.0190494	1
Vti1a	486.981	396.955	531.862	513.207	449.239	457.889	0.135654	5.05748	0.580552	1
Grm6	33.496	1.05293	1.80905	15.2343	1.01868	4.90596	-1.00718	-0.222016	0.571419	1
Zfp28	219.013	132.669	125.729	245.654	110.018	149.632	0.157613	3.33736	0.732874	1
Mzt1	711.147	609.647	641.31	750.291	905.609	816.842	-0.207945	5.59131	0.303214	1
8030462N17Rik	413.547	730.735	677.491	646.507	888.292	533.932	0.232989	5.39821	0.429459	1
Chm	524.342	421.173	472.163	417.04	471.65	377.759	0.0258562	4.84553	0.917891	1
Ctsa	1173.65	1836.31	1345.94	2092.82	2612.92	3569.08	-0.424791	7.27705	0.51688	1
Gm15446	130.119	100.029	120.302	96.1667	92.7002	47.4243	0.339204	2.74649	0.48333	1
Nipa2	693.11	466.449	480.304	619.847	864.862	655.763	-0.424626	5.46483	0.0457014	1
Mrps14	443.178	307.456	290.353	428.466	260.783	408.83	-0.0332196	4.7532	0.918565	1
Snrnp40	872.185	689.67	708.245	805.515	931.077	746.523	-0.129068	5.84082	0.578062	1
Fam174a	269.257	219.01	221.609	389.428	328.016	431.724	-0.250957	4.28252	0.360202	1
Vav3	1.28831	205.322	11.7588	153.295	53.9902	200.327	0.561258	1.92589	0.797073	1
Hypk	1276.71	1028.71	862.919	1264.45	671.312	1136.55	0.119659	6.30756	0.660383	1
Cdh23	30.9194	2.10586	14.4724	5.71287	3.05605	9.81192	-0.785668	0.148203	0.425653	1
Lactb	649.308	901.31	475.781	771.238	432.94	638.592	0.402248	5.54367	0.138275	1
Sdhaf2	1061.57	803.387	735.38	968.332	655.013	915.779	0.0169986	5.97584	0.946336	1
Haao	555.261	1069.78	799.602	1120.68	870.974	1240.39	0.22808	5.7647	0.563802	1
Smug1	251.22	263.233	193.569	200.903	467.576	479.966	-0.796129	4.5345	0.133088	1
N4bp2l1	645.443	670.718	599.701	628.416	342.278	731.805	0.234069	5.35425	0.413829	1
Zfp60	334.96	199.004	165.528	233.276	37.6913	221.586	0.117677	3.83018	0.819452	1
Rnf145	1927.31	1605.72	1980.91	2448.92	3046.88	2852.81	-0.308493	7.17964	0.227912	1
Pgghg	627.407	295.874	467.64	408.47	199.662	247.751	0.245588	4.73199	0.51503	1
Mfn2	1118.25	1002.39	920.808	905.491	1096.1	1053.15	-0.121809	6.15736	0.485728	1
BC065397	171.345	155.834	147.438	211.376	81.4947	192.968	0.289717	3.47903	0.494373	1
Anapc16	900.528	1057.14	1061.91	1080.69	972.843	1213.41	0.130853	6.13197	0.511892	1
Atf7	2264.85	2731.31	2465.74	1698.63	2006.81	1500.41	0.357486	7.26231	0.112471	1
Kcnq5	167.48	86.3404	86.8346	114.257	94.7375	165.167	-0.485856	3.1935	0.328462	1
Ccdc90b	225.454	172.681	166.433	273.266	118.167	263.286	0.0899416	3.7768	0.81525	1
Cyp2d26	2.57662	7.37052	10.8543	9.52146	9.16815	7.35894	0.574387	-0.664704	0.498056	1
Exoc7	742.066	551.736	631.36	780.759	439.053	654.945	0.185555	5.43928	0.373413	1
Vps72	721.453	715.994	658.496	751.243	617.322	668.846	0.16732	5.5807	0.345891	1
Calu	1384.93	1235.09	1939.31	1197.8	1191.86	1161.08	0.3273	6.61819	0.234863	1
Pdrg1	1066.72	1068.73	833.069	1114.96	665.2	1658.21	-0.0897778	6.19104	0.763989	1
Cln6	216.436	247.439	219.8	190.429	287.269	190.515	0.00656923	4.1761	0.990993	1
Txlng	528.207	435.914	435.982	386.571	412.567	486.508	-0.08871	4.92561	0.746688	1
Wdr13	1560.14	1386.71	1001.31	1475.83	1092.03	1219.13	0.0822412	6.44525	0.726732	1
Tubgcp2	702.129	510.672	602.415	616.038	625.472	645.951	-0.104083	5.40424	0.585193	1
Cpsf6	2023.93	1910.02	1443.62	1859.54	2237.03	1989.37	-0.184188	7.04271	0.345896	1
Iqce	350.42	593.854	338.293	355.15	253.652	385.118	0.4699	5.15701	0.349756	1
Ccser2	858.014	1002.39	871.964	973.093	1484.22	760.424	-0.050999	5.94081	0.858364	1
B3gnt9	52.8207	27.3762	16.2815	17.1386	34.6352	22.0768	-0.740189	1.71732	0.267118	1
Vps18	780.715	986.597	1368.55	751.243	1579.98	1040.06	-0.0456784	6.05476	0.913642	1
Nup214	1374.63	1115.05	1373.98	1097.82	1309.01	1185.61	-0.0166324	6.44937	0.926255	1
Os9	2365.34	2321.71	2612.27	2654.58	2127.01	2165.16	0.275423	7.47212	0.135217	1
Usp47	1244.51	1200.34	1220.21	1189.23	1552.47	1349.14	-0.119413	6.38531	0.5187	1
Lrrc8d	586.181	698.094	731.762	623.655	716.134	663.122	0.146852	5.54022	0.538216	1
Limd2	3338.01	765.481	2138.3	2219.45	1571.83	1931.31	-0.317704	7.2806	0.435944	1
Tbcel	410.971	628.6	234.272	303.734	423.772	348.323	0.0648437	5.01612	0.895606	1
Dis3l2	403.241	347.467	402.514	393.236	347.371	332.788	0.168175	4.67751	0.404429	1
Aimp2	443.178	348.52	232.463	348.485	242.447	288.634	0.0249738	4.6618	0.936101	1
Ubr2	3282.61	3037.71	2561.62	2409.88	5519.23	2359.77	-0.39977	7.60226	0.145049	1
Polm	2361.47	472.766	1343.22	1679.58	1325.31	1037.61	-0.341519	6.41397	0.527228	1
Akirin1	1772.71	1186.65	1314.28	1458.69	1780.66	1254.29	-0.195079	6.61596	0.341465	1
Inpp5d	4707.48	5578.43	4672.79	5076.84	9755.93	5042.51	-0.278384	8.52552	0.377982	1
Elmsan1	2505.76	3391.49	2851.07	2887.86	3009.19	2726.9	0.228975	7.65266	0.55177	1
Agpat4	257.662	345.362	431.459	457.982	208.83	440.719	0.522392	4.69246	0.239316	1
F730043M19Rik	105.641	93.7109	64.2214	101.88	48.8968	185.609	-0.314322	2.85975	0.632936	1
5830418P13Rik	16.748	8.42345	28.9449	40.9423	35.6539	42.5183	-0.227484	1.8727	0.789245	1
Cdc37l1	1329.54	907.627	741.712	1074.02	887.273	1138.18	-0.216644	6.06727	0.285431	1
Vkorc1l1	367.168	228.486	213.468	251.366	179.288	348.323	-0.27589	4.49404	0.462667	1
Cebpb	140.426	320.091	816.788	435.131	1091.01	918.232	-0.384284	4.74324	0.580249	1
Srebf2	4810.55	7277.86	6628.37	2723.14	4399.69	3286.17	0.522211	8.65943	0.194316	1
Ngfr	7.72986	205.322	13.5679	124.731	158.915	191.332	-0.0305511	3.1356	0.987225	1
B3galt5	5.15324	4.21173	0	0	0	0	-0.0866651	-0.811772	1	1
Nabp1	219.013	398.008	163.719	330.395	111.036	242.027	0.721455	4.08865	0.183475	1
Ubtf	3987.32	3370.43	3449.87	3523.89	3099.85	4285.35	-0.0494346	8.03982	0.790805	1
Wapl	1850.01	1517.27	1603.73	1599.6	1838.72	1635.32	-0.0875882	6.86643	0.659942	1
Chtop	4448.53	3529.43	3579.21	4012.34	4094.09	4616.51	-0.160332	8.00872	0.327206	1
Pms1	195.823	136.881	163.719	154.248	184.382	166.803	-0.17675	3.49748	0.57478	1
Map1lc3b	2340.86	2398.58	4088.46	2560.32	3428.89	2200.32	0.272431	7.49482	0.429184	1
Isoc2b	66.9921	87.3933	82.3119	110.449	26.4858	75.2247	0.814976	2.57341	0.0714442	1
Mrpl10	729.183	730.735	615.983	731.248	415.623	702.37	0.259551	5.61665	0.232163	1
Lims1	1935.04	1601.51	1721.31	1928.09	2886.95	1569.09	-0.208292	6.93168	0.375965	1
Vwa8	801.328	742.317	791.461	891.208	667.238	544.561	0.357514	5.82088	0.197931	1
Fkbp1a	1190.4	1212.98	981.412	1211.13	842.451	993.457	0.258423	6.50353	0.277212	1
Cplx2	345.267	15.794	201.709	60.9373	144.653	53.9655	-0.811688	3.61317	0.45224	1
Tgfb1i1	29.6311	38.9585	39.7992	25.7079	15.2802	20.4415	0.787163	1.16907	0.230441	1
Ube2a	1055.13	1274.05	747.139	950.241	772.162	918.232	0.2024	6.43224	0.628025	1
Rad51d	811.635	756.005	682.918	891.208	866.9	654.128	0.0776055	5.62532	0.696148	1
Anxa9	188.093	161.099	116.684	318.969	168.083	214.227	0.12295	3.6705	0.770878	1
Frrs1	140.426	162.151	111.257	96.1667	159.933	50.6949	0.170542	3.31719	0.744408	1
Lef1	0	297.98	21.7086	6.66502	93.7189	42.5183	1.31341	3.15222	0.550656	1
Rnf214	579.739	436.967	519.198	496.068	491.005	474.243	0.0019746	5.02866	0.998051	1
Cdkn2aip	691.822	725.47	1056.49	814.085	1268.26	820.113	-0.0203561	5.64695	0.954019	1
Abraxas1	389.069	234.804	226.132	230.419	317.829	198.691	-0.2921	4.2228	0.31721	1
Mir6999	3.86493	20.0057	1.80905	9.52146	4.07473	0.81766	1.90764	-0.659218	0.0500095	1
Ccdc50	6887.3	4275.96	3944.64	3951.4	3523.63	5371.21	-0.275565	8.44344	0.382023	1
Txndc5	10399.2	6346.02	6887.07	6571.71	6459.47	7187.23	-0.181733	9.09502	0.575029	1
Zmynd11	4387.98	3884.27	4585.05	3760.02	4977.29	3349.95	0.0332988	7.952	0.908085	1
Capza2	3064.89	3426.24	2955.09	3196.35	4332.46	2939.49	-0.0328124	7.74821	0.878235	1
Clns1a	810.347	671.77	644.023	607.469	634.64	937.856	-0.221121	5.78456	0.348291	1
Wdr62	144.291	82.1287	123.92	126.635	99.831	95.6662	0.0652894	3.46466	0.899075	1
Ythdf1	1007.46	933.95	1112.57	884.543	1539.23	1004.09	-0.194177	6.12829	0.407737	1
Cfap74	5.15324	0	12.6634	1.90429	11.2055	697.464	-5.47318	2.51812	0.02875	1
Atl3	1520.2	985.544	1085.43	1057.83	1515.8	1194.6	-0.347606	6.44871	0.135777	1
Cops8	752.373	704.411	898.195	906.443	1057.39	883.89	-0.0265213	5.83992	0.910232	1
Baiap2	76.0102	145.305	72.3621	74.2674	206.793	67.8658	-0.19597	2.95689	0.790835	1
Exd2	484.404	560.16	369.047	492.259	391.174	502.861	0.126101	4.96706	0.663591	1
4833439L19Rik	828.383	757.058	618.696	808.372	787.442	615.698	0.0518081	5.69015	0.81819	1
Phc3	2155.34	1882.64	1743.93	1396.8	2315.47	1601.8	-0.181458	7.05138	0.417901	1
Pxylp1	38.6493	58.9642	23.5177	31.4208	67.2331	65.4128	-0.52144	2.73226	0.496936	1
Arhgdia	10207.3	11529.6	10229.3	11998	9469.68	9322.96	0.302288	9.51035	0.171978	1
Pdxp	90.1817	38.9585	55.1761	34.2772	38.71	174.162	-1.14262	2.69709	0.0624639	1
Ndufb7	841.266	717.047	667.541	903.586	585.743	894.52	0.0603968	5.86424	0.806607	1
2510039O18Rik	1244.51	1353.02	1023.92	1187.33	1285.58	1243.66	-0.00107199	6.43672	0.998191	1
Cnot4	818.076	788.646	599.701	692.21	700.854	483.237	0.146736	5.56016	0.531659	1
1810014B01Rik	87.605	28.4292	50.6535	72.3631	33.6165	78.4953	-0.309062	2.21371	0.543965	1
Spryd3	1163.34	1567.82	1189.45	1024.51	1431.25	1115.29	0.113795	6.48919	0.66902	1
Acvrl1	6.44155	333.779	20.8041	40.9423	140.578	197.874	0.251806	2.94178	0.847342	1
Tex264	332.384	404.326	289.449	384.667	403.399	403.106	-0.00558674	4.90202	0.991521	1
Taf15	3046.85	2568.1	2707.25	3049.72	2677.1	3155.35	-0.0101023	7.71107	0.957843	1
Pafah1b1	2974.71	3230.39	2526.34	2717.42	4167.43	3137.36	-0.201277	7.65019	0.304147	1
Fam129a	12.8831	1.05293	4.52263	1.90429	6.1121	4.90596	-1.48029	-0.370768	0.23208	1
Limd1	4380.25	4587.62	4570.57	4097.08	5523.3	4431.72	-0.0295725	8.2	0.890175	1
Znhit2	203.553	216.904	165.528	224.706	230.222	274.734	-0.151565	3.98226	0.666143	1
Abca3	6730.13	7416.85	7203.65	5901.4	5815.66	4391.65	0.373949	8.76204	0.271633	1
C77080	507.594	1413.03	262.313	239.941	150.765	57.2362	1.56005	5.2129	0.0530201	1
Zyx	305.329	757.058	504.726	358.007	656.032	358.135	0.374829	5.23804	0.471628	1
Slc26a8	30.9194	4.21173	12.6634	12.3779	28.5231	13.0826	-1.19526	-0.203002	0.131769	1
Zfp27	167.48	75.8111	130.252	147.583	92.7002	110.384	0.0313194	2.9736	0.944987	1
Hid1	11.5948	2.10586	18.9951	3.80858	38.71	5.72362	-1.05215	1.60445	0.490803	1
Crppa	225.454	48.4349	110.352	97.1189	14.2616	80.9483	-0.188751	2.59738	0.821949	1
Zfp287	144.291	14.741	36.1811	61.8895	102.887	161.897	-1.78521	2.40354	0.0157433	1
Nubp1	828.383	1068.73	1179.5	1620.55	938.207	1215.86	0.443858	6.38884	0.0707889	1
Ttc5	1354.01	1287.74	1203.02	1223.51	1252.98	1255.11	0.0302711	6.4359	0.858599	1
Rfx1	1687.69	1966.88	1421.92	1567.23	2097.47	1210.14	0.0709875	6.69643	0.795102	1
AW112010	240.914	17.8998	189.046	491.307	160.952	432.542	-0.213558	3.68264	0.787619	1
Rpl22	6996.81	5574.22	6932.29	7369.61	4816.33	7910.04	0.0976182	8.88609	0.697596	1
Mvb12b	209.994	0	47.0354	6.66502	65.1957	94.8485	-2.61187	2.99153	0.209435	1
Tmem259	3593.09	3486.26	3337.7	4131.36	4476.09	3435.81	0.00466895	7.9074	0.981767	1
Wdr66	10.3065	8.42345	3.61811	17.1386	15.2802	16.3532	-0.482094	-0.462427	0.583574	1
Vwa3b	24.4779	0	14.4724	45.703	29.5418	418.642	-2.95129	1.61358	0.211173	1
Trip13	50.2441	41.0643	71.4576	22.8515	64.177	48.2419	-0.157831	2.42305	0.837307	1
Arap1	3191.14	4583.41	3986.25	5465.32	4159.28	5538.83	0.190194	8.17138	0.500746	1
Borcs6	362.015	323.25	381.71	355.15	455.351	555.191	-0.295858	4.58875	0.249366	1
Ncbp2	565.568	388.532	328.343	471.312	245.503	503.678	-0.0562755	5.10404	0.835651	1
Ms4a7	32.2077	9.47639	24.4222	85.6931	15.2802	75.2247	-0.00259735	1.33504	1	1
Raly	2389.81	3104.04	2269.46	3006.88	2651.63	2859.36	0.160022	7.63807	0.386687	1
Palm	3.86493	14.741	1.80905	1.90429	18.3363	14.7179	-0.93199	1.12272	0.613797	1
Rab8a	1683.82	1734.18	1657.09	1720.53	1310.03	1618.97	0.236634	6.89023	0.230418	1
Brpf3	1160.77	679.141	785.129	890.256	1014.61	694.193	-0.196901	5.84621	0.511212	1
Hck	4044	1934.24	4215.1	4906.41	3715.14	4855.26	-0.114094	8.01371	0.879652	1
Top2a	600.352	67.3876	442.314	116.162	145.672	186.426	-0.416327	5.83248	0.686983	1
Gdf15	0	17.8998	7.23621	1.90429	25.4671	0.81766	0.0909337	0.114848	1	1
Rpa2	507.594	223.222	327.439	440.843	449.239	429.271	-0.405042	4.92426	0.349724	1
Hacl1	180.363	125.299	113.066	162.817	127.335	123.467	-0.0156565	3.25095	0.965434	1
Itk	10.3065	1.05293	8.14074	12.3779	4.07473	8.1766	0.0318425	-0.248662	1	1
Trak1	1618.12	2519.67	2036.09	2860.25	4374.23	2503.67	-0.139674	7.35231	0.744763	1
Mark4	698.264	643.341	714.576	720.774	605.098	623.057	0.19759	5.56845	0.472829	1
Nlrp10	118.524	143.199	72.3621	189.477	128.354	125.92	0.180114	2.87833	0.707449	1
Leng9	445.755	207.428	239.7	352.294	222.073	219.95	-0.0554062	4.08548	0.878684	1
Rnf44	2731.22	3347.27	3288.86	3026.87	3480.84	3089.94	0.136592	7.65564	0.557611	1
Msl3	798.752	669.665	675.682	643.65	697.798	829.107	-0.138276	5.6137	0.483782	1
Apex2	132.696	156.887	104.925	111.401	120.205	133.279	0.0347685	3.19516	0.924656	1
Morf4l2	2251.96	1788.93	2614.99	1871.92	2431.6	2439.08	-0.0919566	7.22022	0.715046	1
Phf11b	739.49	709.676	483.922	821.702	467.576	1059.69	-0.0956643	5.63074	0.788602	1
Uba3	693.11	488.56	454.072	529.393	694.742	577.268	-0.334051	5.30828	0.284212	1
Zfp266	769.121	501.196	549.952	447.508	690.667	472.607	-0.269233	5.21303	0.314253	1
Strap	1636.15	1490.95	1822.62	1639.59	2090.34	1973.83	-0.121921	6.99838	0.534822	1
Msn	11536.8	16256.2	12534.9	13234.8	12052	16956.6	0.131943	9.91274	0.633785	1
Capn7	1674.8	1218.24	1334.18	1483.44	1732.78	1231.4	-0.11698	6.53948	0.557873	1
Araf	2688.7	1807.88	1804.53	2304.19	1691.01	1667.21	0.0605568	7.08181	0.760685	1
Hilpda	113.371	91.6051	66.935	99.0231	188.456	144.726	-0.729634	2.77665	0.067318	1
Psmd4	1669.65	1705.75	1468.05	1890.01	1604.43	1572.36	0.143023	6.89644	0.4341	1
Gm14853	123.678	148.463	133.87	84.741	221.054	109.566	-0.221971	3.13653	0.61292	1
Gm7429	16.748	12.6352	22.6132	6.66502	17.3176	33.524	-0.595609	0.482599	0.338567	1
Mzt2	86.3167	69.4935	107.639	130.444	101.868	85.8543	0.241365	2.91269	0.597066	1
Zbtb4	1855.17	2215.37	2018	2826.92	1709.35	2437.44	0.30826	6.94966	0.366374	1
Hmgxb4	462.503	328.515	433.268	424.657	189.475	347.505	0.350407	4.70907	0.22102	1
Hccs	386.493	312.721	378.997	427.513	593.892	425.183	-0.256561	4.77575	0.29724	1
Cyp27b1	10.3065	4.21173	3.61811	2.85644	13.2429	5.72362	-1.332	-0.779258	0.168125	1
Plxna3	985.557	697.041	426.032	363.72	253.652	737.529	-0.297011	5.50925	0.485529	1
Atp6v1c1	967.52	978.174	877.391	765.525	802.722	1183.15	-0.0830476	6.20364	0.784423	1
Rpl22l1	1538.24	1510.96	1657.09	1936.66	1137.87	2215.04	0.141547	6.65002	0.656995	1
Gngt2	551.396	407.485	593.37	968.332	447.202	1159.44	-0.0706989	5.4296	0.858543	1
Cdc42ep4	113.371	459.078	208.946	403.71	398.305	681.111	-0.108545	4.53781	0.860439	1
Rnh1	2262.27	3433.61	2141.02	2498.43	2010.88	3129.18	0.206542	7.48848	0.425276	1
Adal	328.519	222.169	217.086	277.074	139.56	273.098	0.0450491	4.10534	0.884902	1
Zrsr1	897.952	925.527	664.827	1225.41	741.601	1092.39	0.113676	5.54308	0.728598	1
Slc2a6	78.5869	36.8526	10.8543	38.0858	23.4297	80.9483	-1.01299	2.99357	0.236597	1
Mtm1	260.238	272.709	211.659	266.601	236.335	266.557	0.0569489	4.00544	0.843284	1
Gpr137	479.251	347.467	271.358	454.173	262.82	369.582	0.0347142	4.67659	0.898462	1
Jpx	41.2259	21.0586	25.3268	29.5165	34.6352	24.5298	-0.306864	1.35523	0.587365	1
Fgf11	114.66	226.38	256.886	400.853	269.951	289.452	0.441827	4.12855	0.543412	1
Prpf40b	555.261	231.645	411.56	435.131	496.099	408.012	-0.349138	4.77355	0.231993	1
Cdk3	6.44155	8.42345	4.52263	11.4257	23.4297	45.7889	-1.59907	0.135994	0.0275899	1
Hyi	322.077	115.822	149.247	281.835	151.784	248.569	-0.320394	3.73807	0.412659	1
Zfp846	179.075	134.775	122.111	141.87	100.85	130.008	0.0562572	3.26019	0.880511	1
Rad54l	85.0284	12.6352	53.3671	37.1337	1.01868	24.5298	0.0532599	2.56539	0.981033	1
Magi2	90.1817	34.7467	25.3268	67.6023	65.1957	35.1594	-0.49491	1.63372	0.355857	1
Kat2b	565.568	613.859	563.52	768.382	554.164	640.228	0.219885	5.23907	0.471476	1
Hnrnpdl	5819.29	5316.25	6369.68	6376.52	5503.95	4959.92	0.236104	8.59645	0.288696	1
Snap47	209.994	164.257	115.779	194.238	76.4012	188.062	0.0878333	3.38428	0.83574	1
Slc38a1	3443.65	5145.68	3663.33	2683.15	5220.75	3391.65	0.0168946	8.31962	0.95637	1
Cldn12	7.72986	21.0586	7.23621	1.90429	30.5605	2.45298	-0.352596	0.338525	0.803547	1
Wwp1	252.509	303.244	240.604	309.447	389.137	240.392	0.023509	4.329	0.937419	1
Gpm6a	282.14	2.10586	265.931	392.284	85.5694	137.367	0.478626	3.7506	0.7404	1
Ryk	309.194	602.277	535.48	455.126	235.316	415.371	0.820412	4.55929	0.163242	1
Amn1	77.2986	61.07	58.7942	86.6453	91.6815	86.6719	-0.238257	2.27749	0.494647	1
Wipf1	3144.76	2981.9	2842.93	3494.37	2976.59	3791.49	-0.0110264	7.75873	0.964071	1
Abhd6	602.929	650.712	455.882	566.527	345.334	566.638	0.233197	5.31036	0.365606	1
Eid1	141.714	26.3233	16.2815	49.5116	51.9528	130.826	-1.7402	2.80474	0.0831795	1
Sp6	11.5948	4.21173	4.52263	4.76073	3.05605	17.9885	-1.17616	-0.714222	0.182967	1
Pclaf	180.363	6.31759	135.679	29.5165	11.2055	49.0596	-0.307308	4.18655	0.815185	1
Zbtb7b	1211.01	2410.16	1696.89	2391.79	1094.07	2295.99	0.569913	6.91915	0.158278	1
Dgkh	355.573	1152.96	517.389	660.789	650.939	255.11	0.959088	5.37993	0.0894188	1
Orc5	430.295	297.98	263.217	345.629	336.165	334.423	-0.193733	4.56293	0.410296	1
Nt5c	1397.82	1460.42	1085.43	1763.37	1158.24	1467.7	0.174141	6.58066	0.448251	1
Sptbn2	63.1272	300.086	33.4675	0.952146	207.811	1.63532	0.377455	2.69287	0.815564	1
Rida	498.576	426.437	424.223	333.251	224.11	511.855	0.0415843	5.09061	0.912858	1
Prkaca	814.211	813.916	697.39	784.568	502.211	693.375	0.284228	5.73727	0.200603	1
Poglut3	20.6129	0	4.52263	29.5165	8.14947	31.0711	-0.777449	0.489654	0.625511	1
Tnrc6b	4521.97	5460.5	5442.54	3898.08	4300.88	3425.18	0.370167	8.19603	0.115516	1
Sh3yl1	33.496	12.6352	17.186	19.0429	34.6352	20.4415	-0.761833	0.518329	0.21612	1
Il17rb	122.389	80.0228	69.6486	60.9373	51.9528	101.39	-0.284674	2.76242	0.485283	1
Prrc2a	11266.3	8876.21	9478.54	9267.23	7073.74	10610	0.0256629	9.48255	0.906888	1
Gm36712	24.4779	10.5293	14.4724	31.4208	10.1868	23.7121	0.0247213	0.431688	1	1
Tacc2	1.28831	1.05293	0	5.71287	1.01868	0	1.52669	-0.976673	0.439437	1
Mdm4	14449.7	9252.11	10467.2	10193.7	9661.19	11210.9	-0.145028	9.54001	0.565712	1
Sirt1	1069.3	945.533	1932.97	973.093	2295.09	1004.9	-0.0943221	6.28001	0.832797	1
Acss2	77.2986	55.8054	24.4222	89.5017	264.858	50.6949	-1.17615	2.93863	0.172549	1
Tuft1	57.9739	228.486	69.6486	175.195	284.213	159.444	-0.0431292	3.52453	0.955929	1
Pphln1	758.814	912.892	809.552	635.081	916.815	677.022	0.0917566	5.94148	0.723333	1
Lzts3	46.3791	32.6409	76.8848	39.038	62.1397	71.9541	-0.188708	1.73107	0.789696	1
Srebf1	1095.06	1081.36	1212.07	1236.84	2908.34	1232.21	-0.503713	6.53769	0.139274	1
Tlk2	1013.9	869.722	1033.87	895.017	1358.92	867.537	-0.12742	6.06899	0.601272	1
Rab13	5.15324	10.5293	3.61811	7.61717	1.01868	17.1709	-0.0747728	-0.559484	1	1
Vamp3	740.778	991.862	849.351	871.213	1358.92	1014.72	-0.127919	5.94944	0.652853	1
Nfic	689.245	1936.34	1194.88	1209.22	2181	839.737	0.291073	6.43313	0.547109	1
Cpne1	1607.81	1407.77	1504.23	1259.69	819.021	1201.96	0.305506	6.5516	0.145317	1
Nectin4	25.7662	42.1173	37.0856	99.9753	260.783	143.908	-1.24313	3.10481	0.26037	1
Zranb2	975.25	673.876	617.792	838.84	601.023	985.28	-0.1819	5.84054	0.451466	1
Coq8a	2169.51	1593.09	1790.06	1587.23	3448.24	2789.04	-0.680682	7.17521	0.037349	1
Gm16938	14.1714	5.26466	1.80905	16.1865	7.13078	18.8062	-0.734005	-0.0234908	0.458007	1
Gpr19	145.579	91.6051	158.292	198.998	315.792	152.085	-0.388687	3.23034	0.37054	1
Gm16712	10.3065	8.42345	2.71358	10.4736	11.2055	2.45298	-0.0592375	-0.613517	1	1
Crtam	3.86493	2.10586	11.7588	695.066	279.119	95.6662	0.861428	3.62577	0.695994	1
Sema4d	1200.7	3186.17	2986.75	2148.04	1829.56	2450.53	0.683285	7.43519	0.191307	1
Uap1	408.394	240.068	274.072	333.251	434.978	459.525	-0.544258	4.87882	0.104992	1
Stk10	2800.78	5746.9	3706.75	4715.03	4133.82	3719.53	0.483035	7.98493	0.102253	1
Tab3	429.007	431.702	396.183	394.188	634.64	430.907	-0.212663	4.78811	0.386573	1
Prdx5	864.456	851.822	859.301	1381.56	1258.07	1333.6	-0.0997083	6.16055	0.776586	1
Ecsit	438.025	317.985	260.504	318.969	239.391	353.229	-0.106529	4.54161	0.712916	1
Gsk3b	1046.11	1302.48	1148.75	1053.07	1329.38	1135.73	0.0793735	6.28182	0.720347	1
Dsn1	159.75	49.4878	66.0305	112.353	107.98	99.7545	-0.606066	2.95449	0.219128	1
Trmt61b	180.363	133.722	121.207	157.104	236.335	231.398	-0.582893	3.56774	0.112968	1
Kdm8	184.228	125.299	117.588	173.291	191.512	165.985	-0.304592	3.3395	0.294329	1
Rcbtb2	284.716	166.363	387.137	399.901	265.876	279.64	0.281652	4.24839	0.558254	1
Haus8	278.275	226.38	190.855	287.548	147.709	341.782	-0.0438448	4.22305	0.918361	1
Dnajc9	885.068	558.054	644.928	742.674	645.845	928.861	-0.253691	5.65335	0.456442	1
Necap1	668.633	605.436	594.274	636.033	870.974	705.64	-0.212849	5.53957	0.506549	1
Anapc1	1761.12	1553.07	1500.61	1421.55	1321.23	1556.01	0.0409688	6.86456	0.823971	1
Bet1l	441.89	381.161	393.469	442.748	692.705	373.67	-0.234637	4.81452	0.39402	1
Snhg6	445.755	177.945	322.916	376.098	338.203	411.283	-0.362328	4.48586	0.226279	1
Cecr2	2572.75	37.9055	1335.99	69.5066	1673.7	285.363	-1.4815	6.61454	0.303151	1
Jade1	377.475	420.12	359.097	486.546	363.67	435.813	0.180938	4.65309	0.740744	1
Hif1a	1293.46	1032.93	886.436	875.022	1330.4	1399.02	-0.441446	6.20314	0.0727853	1
Qrich1	1609.1	1564.66	1446.34	1485.35	2086.26	1217.5	-0.0459262	6.70618	0.817576	1
Plekhh1	7.72986	12.6352	4.52263	10.4736	6.1121	2.45298	0.850459	0.0632942	0.459671	1
Sppl2b	515.324	357.997	360.906	426.561	235.316	417.006	0.0680424	4.96569	0.799277	1
Kansl1l	378.763	319.038	405.228	452.269	372.838	396.565	0.115437	4.6458	0.729506	1
Klhl18	557.838	1317.22	871.059	886.448	1044.15	893.702	0.372622	5.88704	0.260773	1
Rcbtb1	815.5	720.205	654.877	806.467	811.891	1156.17	-0.276505	5.85702	0.2571	1
Tmtc4	79.8752	85.2875	60.6033	95.2146	35.6539	132.461	0.0340079	2.5625	0.964236	1
Cab39l	776.851	758.111	671.159	851.218	659.088	831.56	0.0885047	5.78374	0.697753	1
Snrk	669.921	939.215	587.942	765.525	662.144	822.566	0.16709	5.58306	0.51585	1
Rffl	444.467	425.384	407.942	512.254	428.866	270.645	0.320217	4.9693	0.178892	1
Traf3ip3	2878.08	1754.18	1662.52	2401.31	1256.04	2728.53	-0.150708	7.10468	0.571697	1
Ppif	510.17	495.931	475.781	371.337	420.716	399.836	0.110822	5.10008	0.663487	1
Fcsk	439.313	579.112	366.333	495.116	338.203	482.419	0.27428	4.82793	0.272668	1
Hlcs	343.979	523.307	595.179	599.852	565.369	758.788	0.112273	5.41372	0.838812	1
Itgb5	39.9376	2.10586	1.80905	37.1337	17.3176	32.7064	-1.09333	1.31629	0.46043	1
Btbd1	1183.96	1385.66	1083.62	1453.93	1286.6	1723.63	-0.0240463	6.45624	0.921443	1
Tubgcp5	559.126	468.555	477.59	473.216	732.433	562.55	-0.305625	5.16504	0.208538	1
Irgq	877.339	428.543	777.893	560.814	527.678	647.586	-0.111193	5.49274	0.803061	1
Unc5a	73.4336	2.10586	9.04527	0	14.2616	0.81766	-2.74255	0.89745	0.0556874	1
Thnsl1	141.714	69.4935	38.8947	113.305	93.7189	95.6662	-0.506758	2.53055	0.492328	1
Aqp12	0	2.10586	3.61811	1.90429	0	3.27064	1.11717	-1.18722	0.546701	1
Nat10	1540.82	1055.04	1083.62	1244.45	985.067	1445.62	-0.142552	6.55155	0.48385	1
Gk	158.462	199.004	205.328	110.449	207.811	163.532	0.0526181	3.77039	0.926979	1
Wdr1	2871.64	4500.23	3227.35	3959.02	2127.01	3258.37	0.585548	7.96627	0.0563245	1
C1qtnf4	27.0545	14.741	32.563	14.2822	18.3363	50.6949	-0.540781	0.601495	0.526653	1
Zfp579	529.495	344.309	213.468	498.924	299.493	333.605	-0.0576849	4.46733	0.887622	1
Slc46a1	29.6311	10.5293	9.9498	36.1815	7.13078	38.43	-0.347395	0.869518	0.621766	1
Card19	114.66	167.416	178.192	173.291	245.503	132.461	0.144913	3.3859	0.746774	1
Phf5a	794.887	740.211	856.587	632.225	859.769	887.978	-0.100161	5.96093	0.759224	1
Osgin2	252.509	242.174	252.363	224.706	366.726	277.187	-0.2381	4.14132	0.397483	1
Rpl10	12823.8	12162.4	13861	13940.4	8777.99	13693.3	0.268586	9.78288	0.293505	1
Fbxw11	806.482	922.368	805.029	879.783	1272.34	914.961	-0.126149	5.89741	0.546858	1
Otud4	2557.29	1955.29	1640.81	1914.76	2675.06	2207.68	-0.35105	7.22337	0.0468711	1
Rps28	6946.56	7312.61	7143.05	6809.75	7168.47	8358.94	0.00406784	8.96895	0.983877	1
Mocos	23.1896	96.8697	13.5679	56.1766	13.2429	15.5355	1.76007	1.37001	0.0192462	1
Zmym6	878.627	633.865	569.852	613.182	630.565	928.861	-0.336916	5.59595	0.116437	1
Faap100	459.926	366.42	303.016	377.05	297.456	380.212	-0.0307675	4.59364	0.894028	1
Zswim7	95.3349	55.8054	115.779	122.827	134.466	65.4128	0.0756985	2.55925	0.879011	1
Pold4	819.365	465.396	677.491	766.477	417.66	681.928	0.0856255	5.37165	0.802762	1
Psmd14	1539.53	1124.53	1503.32	1452.02	1386.43	1524.12	-0.0388404	6.69357	0.907556	1
Rcl1	586.181	321.144	363.62	350.39	460.445	443.989	-0.432581	5.0216	0.0891546	1
Tm2d2	253.797	293.768	287.64	292.309	414.604	241.21	0.0175297	4.3134	0.96468	1
Adgrf4	28.3428	3.1588	18.0905	6.66502	4.07473	6.54128	-0.304388	-0.536468	0.811492	1
Luc7l	2786.61	2017.42	1694.18	2062.35	3049.94	2343.41	-0.422351	7.223	0.0250112	1
Rbm19	517.9	441.178	483.922	565.575	425.81	635.322	-0.00327506	5.25584	0.993921	1
4930515G01Rik	12.8831	8.42345	7.23621	17.1386	6.1121	11.4472	0.186682	0.17606	0.745502	1
Aire	3.86493	0	0.904527	0	0	0.81766	-1.7375	0.253875	0.513067	1
Gm14403	29.6311	6.31759	0.904527	0	13.2429	0	-2.37825	-0.53664	0.287069	1
Patz1	869.609	584.377	704.626	801.707	757.9	820.113	-0.143952	5.51804	0.514605	1
Mir18	32.2077	6.31759	6.33169	4.76073	17.3176	8.1766	-1.58038	-0.478741	0.0517678	1
Gm9895	7.72986	5.26466	9.9498	5.71287	9.16815	15.5355	-0.559372	-0.417115	0.42169	1
Nrp2	508.882	1667.84	1058.3	817.893	845.507	1499.59	0.388543	5.88589	0.388634	1
Zfp821	546.243	493.825	462.213	560.814	615.285	400.653	0.0378592	4.97866	0.924895	1
Ahr	2081.91	1427.78	1699.61	1283.49	770.125	582.174	0.48611	6.78067	0.313801	1
Atg5	633.848	548.577	567.138	577.952	502.211	590.35	0.0610904	5.3084	0.763216	1
Dnmt1	1752.1	1383.55	1327.85	1337.76	1232.61	1193.78	0.0499343	6.7496	0.89263	1
Ret	15.4597	0	17.186	0	5.09342	0.81766	-0.104319	0.0465817	1	1
Foxm1	222.878	42.1173	148.342	62.8416	123.261	83.4013	-0.631182	3.74037	0.441475	1
Ssb	2912.87	2234.32	2226.04	2598.41	2818.7	2270.64	-0.097296	7.52109	0.538653	1
Lncppara	14.1714	24.2174	25.3268	20.9472	20.3737	25.3475	0.30709	0.593063	0.751633	1
Dag1	836.113	634.918	599.701	644.603	877.086	551.103	-0.182489	5.72908	0.482885	1
Tsr3	343.979	253.757	224.323	274.218	317.829	344.235	-0.338626	4.32132	0.152322	1
Fam114a1	41.2259	41.0643	45.2263	80.9324	60.1023	122.649	-0.374044	2.04569	0.485323	1
AI506816	131.408	71.5994	136.584	67.6023	173.176	62.9598	-0.309654	3.00356	0.519694	1
Kcmf1	848.996	905.521	877.391	1053.07	1214.27	989.368	-0.0345174	6.00355	0.852049	1
Cycs	441.89	464.343	355.479	509.398	283.194	393.294	0.334042	4.98621	0.232158	1
Parp8	349.132	148.463	408.846	741.721	213.923	91.5779	1.07164	4.29759	0.23913	1
Znfx1	1940.19	1701.54	1308.85	1664.35	2374.55	1892.88	-0.333078	6.83422	0.170751	1
Psma1	1493.15	1225.61	1021.21	1469.16	949.413	1135.73	0.141127	6.57023	0.587903	1
Def8	476.674	132.669	213.468	236.132	289.306	382.665	-0.887976	4.33029	0.0207033	1
Hnrnpd	4858.21	3971.66	4711.68	4442.71	4493.41	4121	0.0511691	8.34057	0.783771	1
Ndufs4	459.926	320.091	332.866	474.169	184.382	375.306	0.23618	4.85114	0.434817	1
Slc2a1	885.068	2470.18	3550.27	2311.81	4118.54	1845.46	0.349522	7.03456	0.576671	1
Tomm40	952.061	604.383	795.984	864.548	775.218	806.212	-0.0747281	5.98307	0.764477	1
Nif3l1	244.779	264.286	214.373	224.706	340.24	252.657	-0.174832	4.02353	0.526071	1
Cyb5r3	1136.29	1123.48	1354.08	973.093	1142.96	1106.29	0.120515	6.41248	0.645094	1
Ccdc117	798.752	826.551	1447.24	877.878	1456.72	1017.17	0.0301781	6.07188	0.94164	1
Rfx2	537.225	2545.99	369.951	1096.87	819.021	364.676	1.29284	5.70087	0.0266253	1
Dpp8	2150.19	1450.94	1497.9	1552	1674.72	1713	-0.208344	6.92101	0.205779	1
Jkamp	382.628	307.456	284.021	410.375	228.185	343.417	0.154915	4.41596	0.547557	1
Mterf2	182.94	83.1816	133.87	119.018	86.5881	139.82	-0.180831	2.94829	0.678307	1
Ccnt2	2463.25	1781.56	1634.48	1852.88	2062.83	1407.19	-0.0804515	7.06191	0.719084	1
Timm22	333.672	243.227	273.167	348.485	269.951	369.582	-0.0912295	4.47144	0.72624	1
Cd200	595.199	514.884	344.625	363.72	454.333	775.959	-0.491397	5.21508	0.288719	1
Psmd7	1240.64	1310.9	906.336	1247.31	893.385	1036.79	0.213626	6.36766	0.422968	1
Parp16	95.3349	103.187	80.5029	94.2624	99.831	77.6777	0.109849	2.5936	0.802715	1
Tkfc	148.156	101.081	72.3621	120.922	59.0836	108.749	-0.0100319	3.02263	0.991524	1
Zfp622	1723.76	3463.09	3742.93	2209.93	3553.17	2877.34	0.289528	7.59305	0.387691	1
Jdp2	16.748	82.1287	0	5.71287	29.5418	65.4128	-0.276055	1.86268	0.857944	1
Mir7087	3.86493	9.47639	21.7086	5.71287	13.2429	24.5298	-0.10161	-0.217698	0.934664	1
Cldnd1	519.189	369.579	550.857	533.202	411.548	489.778	0.12223	5.04593	0.656247	1
Gramd1c	77.2986	131.616	101.307	105.688	137.522	22.8945	0.590017	2.53729	0.387103	1
Cep57l1	225.454	83.1816	84.121	215.185	103.906	191.332	-0.372319	3.40683	0.370692	1
Minpp1	771.697	1125.58	906.336	1113.06	805.779	873.261	0.437813	6.11712	0.167098	1
Gm15421	12.8831	12.6352	12.6634	14.2822	13.2429	27.8004	-0.390584	-0.0255064	0.548463	1
Sik1	6837.06	12079.2	13711.7	11297.2	22786.9	14279.6	-0.177494	9.41695	0.783332	1
Fam204a	704.705	464.343	673.873	767.429	929.039	679.475	-0.204503	5.50362	0.366808	1
Tmem198b	314.347	208.48	212.564	212.328	266.895	345.87	-0.464119	3.95547	0.102825	1
Shld1	230.607	162.151	139.297	269.457	108.999	256.745	0.0123553	3.62657	0.97984	1
1810055G02Rik	46.3791	7.37052	38.8947	31.4208	71.3078	32.7064	-0.864308	1.37823	0.288773	1
Epg5	528.207	807.599	891.863	693.162	1033.96	867.537	0.0534228	5.86633	0.862777	1
Csnk2b	362.015	387.479	366.333	409.423	319.867	350.776	0.255625	4.85458	0.229903	1
Crls1	243.49	199.004	200.805	215.185	184.382	205.233	0.0483213	4.04191	0.861188	1
Pcdhgb6	19.3246	18.9528	10.8543	2.85644	4.07473	4.90596	0.368528	-0.231776	0.74714	1
Mmab	202.265	102.134	96.7844	151.391	64.177	165.167	-0.208201	3.41724	0.595749	1
Ppih	350.42	247.439	265.026	267.553	303.568	324.611	-0.239578	4.41801	0.409067	1
Zfp282	438.025	226.38	372.665	311.352	395.249	266.557	-0.175267	4.6301	0.512081	1
Vrk2	323.366	184.263	246.031	345.629	359.595	268.192	-0.219205	4.23055	0.4556	1
Ddx54	5283.36	4174.87	3903.03	4653.14	4985.44	3596.07	-0.0381861	8.37024	0.860269	1
Trmu	452.197	396.955	358.193	382.763	372.838	369.582	0.0192394	4.89692	0.935589	1
Mrps11	195.823	211.639	231.559	247.558	242.447	179.885	0.240045	4.07079	0.368829	1
Ppp2r5b	425.142	733.893	426.032	588.426	321.904	476.696	0.596133	5.13628	0.0506548	1
Tsen54	486.981	500.143	421.51	464.647	420.716	571.544	-0.011876	5.09505	0.962437	1
Zfp422	503.729	309.562	395.278	430.37	400.343	342.599	-0.0438091	4.80762	0.862011	1
B3gnt5	848.996	1558.34	1031.16	2363.23	1548.4	3343.41	-0.168024	6.7044	0.76711	1
Aifm2	238.337	162.151	224.323	229.467	255.69	258.38	-0.207794	3.97514	0.485366	1
Mier1	1831.98	1516.22	1902.22	1497.73	2732.11	1668.03	-0.258432	6.88917	0.316826	1
B2m	21066.4	16770	14238.2	29557.5	13180.7	19990.1	0.231576	10.4855	0.447437	1
Usp2	0	5.26466	17.186	13.33	67.2331	8.99426	-1.04128	-0.348737	0.395595	1
Fbxw5	1457.08	1171.91	1083.62	1380.61	1222.42	1033.52	0.0556233	6.39177	0.759097	1
Togaram2	602.929	92.658	973.271	113.305	232.26	68.6834	0.556919	4.90059	0.642555	1
Fam114a2	1114.39	1138.22	915.381	1095.92	904.591	1045.79	0.124236	6.18145	0.478528	1
Rab37	12.8831	46.329	16.2815	21.8994	9.16815	23.7121	0.945706	1.1069	0.232796	1
Spsb3	659.614	727.576	698.295	809.324	972.843	588.715	0.0836796	5.59334	0.724527	1
Zfp513	1582.04	907.627	932.567	1276.83	683.537	1076.86	-0.00618405	6.18142	0.983086	1
Gtse1	54.109	28.4292	47.0354	19.0429	58.0649	36.7947	-0.545555	2.68298	0.527693	1
App	95.3349	18.9528	2.71358	13.33	180.307	89.9426	-3.3191	4.14695	0.0525434	1
Ewsr1	9118.65	6894.6	7754.51	8015.16	8034.36	7016.34	-0.004546	9.1474	0.979591	1
Zfp772	87.605	41.0643	50.6535	55.2244	73.3452	70.3187	-0.563438	1.90704	0.171264	1
Ppp3cb	1634.86	1380.39	1332.37	1442.5	1496.45	1523.3	-0.078771	6.68586	0.662527	1
Birc2	2218.47	1445.68	1330.56	1428.22	1885.58	1831.56	-0.409356	6.75997	0.122085	1
Sh2d4b	79.8752	53.6995	87.7391	42.8466	130.391	50.6949	-0.405126	2.07546	0.62633	1
Lig3	715.012	424.332	549.048	552.244	492.024	584.627	-0.138613	5.42178	0.495938	1
Snn	7190.05	9401.63	8562.25	10203.2	8438.77	8834	0.279179	9.44645	0.520683	1
Snap23	1034.51	1361.44	1116.19	1176.85	1729.72	1081.76	0.000622053	6.3299	0.998924	1
Rad21	1974.98	2878.72	2738	1822.41	3221.08	2345.87	0.0653154	7.54011	0.85105	1
Stub1	1348.86	1105.58	1020.31	1411.08	857.731	1728.53	-0.0747187	6.37732	0.756732	1
Mta1	1089.91	766.534	955.18	879.783	915.796	866.719	-0.0507226	5.97868	0.809592	1
Nup93	745.931	515.937	613.269	604.612	897.46	619.786	-0.301495	5.58663	0.302786	1
Smcr8	2584.35	2524.93	2026.14	1808.12	2374.55	1896.97	-0.0152625	7.08746	0.958886	1
Pla2g6	593.911	841.292	709.149	511.302	851.619	381.029	0.264528	5.61033	0.419427	1
Pafah1b2	959.79	849.716	818.597	844.553	1274.37	851.184	-0.216188	5.95453	0.26919	1
Nudt13	288.581	259.021	294.876	394.188	415.623	340.964	-0.0729888	4.35629	0.788007	1
Scfd1	794.887	491.719	586.133	622.703	507.304	604.251	-0.0709651	5.40619	0.777684	1
Zdhhc3	864.456	642.288	729.953	720.774	1030.91	892.067	-0.332256	5.97736	0.107629	1
Cnpy3	1837.13	1818.41	1932.07	2208.98	1850.95	2008.99	0.144424	6.98259	0.456691	1
[truncated: 10,058 more rows]

## Sheet: Table S7_TCL1Tx vs TCL1-AIDKOTx
genes	113_14	120_14	121_14	122_14	125_14	70_14	703_13	71_14	72_14	73_14	logFC	logCPM	PValue	FDR
Zc3h14	864.166	953.393	739.488	853.332	1138.01	855.804	926.465	842.425	1181.02	1252.85	-0.152368	6.03033	0.296339	1
Troap	62.9525	92.4342	9.87181	19.9554	9.78228	24.3027	9.25144	20.198	164.058	198.353	-0.80706	1.55464	0.422555	1
1810013L24Rik	1085.93	1121.53	1150.51	1209.68	1360.82	936.524	1205.33	958.564	886.506	893.051	-0.0144975	6.24132	0.944623	1
Srsf7	6532.75	7532.95	5835.14	7255.22	7214.98	4746.85	3021.25	5123.56	4844.65	3929.24	-0.0812349	8.73524	0.753213	1
Anapc15	216.042	287.866	350.898	260.371	207.602	505.15	306.619	450.247	352.824	411.468	0.224469	4.49508	0.37664	1
Nmb	41.4914	51.9392	41.2821	50.3637	51.0852	59.021	37.0057	48.8119	28.6607	35.0578	0.253744	1.88032	0.458097	1
Tcerg1	1791.29	2080.21	1580.39	1706.66	2121.67	2044.9	2059.11	2095.54	2077.41	2311.05	0.101017	7.00234	0.455574	1
Zfp712	115.89	95.9555	98.7181	139.688	144.56	84.1917	84.5846	79.1089	122.549	90.4121	-0.333601	2.92803	0.303144	1
Fam129c	14520.6	11699.5	25427.1	17626.3	10400.7	5886.47	5742.5	7631.48	8905.58	7348.29	-0.609995	9.57763	0.102634	1
Atp5g3	2163.28	2553.82	2432.95	2231.21	1727.12	2857.31	1243.66	2473.41	2579.47	2979.91	-0.0230739	7.17259	0.915939	1
Pifo	37.1992	42.2556	0	11.4031	17.3907	8.67955	11.8947	17.6733	39.5321	76.5735	-0.177464	0.78444	0.856583	1
Fyco1	834.121	1018.54	1382.05	1286.65	1428.21	1208.19	1381.11	1260.69	947.781	1060.96	-0.058171	6.41557	0.783913	1
Tlr3	28.6148	39.6147	0.897437	27.5575	102.17	5.20773	40.9706	6.73267	42.497	29.5223	-0.689553	1.69591	0.454218	1
Trafd1	1211.84	1030.86	1333.59	828.625	1026.05	918.297	1174.93	1171.48	943.828	926.263	0.16351	6.479	0.420377	1
Armc8	540.819	588.057	665.001	707.943	715.193	815.01	659.495	718.712	782.735	704.846	-0.0503318	5.59235	0.737979	1
Ppil4	711.077	637.356	766.411	783.963	749.975	705.648	787.694	692.623	898.366	891.205	-0.154367	5.80821	0.351431	1
C530005A16Rik	17.1689	22.8885	8.97437	19.0052	19.5646	23.4348	11.8947	21.0396	21.7426	21.2192	0.170338	0.331091	0.759777	1
Katnbl1	185.996	202.475	199.231	227.112	245.644	199.63	151.988	212.921	296.49	311.83	-0.359219	3.92287	0.0751288	1
Spag9	1502.28	1339.86	1816.41	1865.36	2284.71	1639.57	1723.41	1682.33	1626.74	1534.24	-0.168181	6.94003	0.335529	1
Taz	851.29	900.573	1142.44	1174.52	1138.01	1251.59	844.524	1241.34	1091.08	1047.12	-0.0879022	6.25042	0.622413	1
Gfpt1	1105.96	872.403	516.026	726.948	788.017	493.867	584.162	567.227	1447.86	1371.87	-0.342146	5.75475	0.215113	1
Abcc5	340.516	303.712	183.077	310.735	709.759	287.293	485.04	235.643	628.56	568.305	-0.464313	4.76957	0.21037	1
Kcnmb4	7.15369	3.5213	14.359	1.90052	2.17384	0	5.28654	0	2.9649	13.8386	-1.13873	-0.605648	0.288448	1
Gm4013	20.0303	35.213	21.5385	31.3585	16.3038	34.7182	15.8596	37.8713	18.7777	37.8255	0.267293	0.91269	0.518221	1
Hpcal1	51.5066	42.2556	238.718	72.2196	60.8675	42.5298	247.146	56.3861	35.5788	42.4384	-0.0286264	2.90793	0.975337	1
Tbc1d31	678.17	610.946	844.488	943.607	447.811	400.995	590.77	446.039	526.765	687.317	-0.302514	5.29844	0.381358	1
Tmem176b	57.2296	22.0081	3.58975	6.65181	5.4346	18.2271	43.6139	10.9406	49.4151	95.9476	0.0537399	1.0518	0.94497	1
Akap7	174.55	145.254	210.898	315.486	294.555	217.857	261.683	258.366	227.309	206.656	-0.200703	4.05985	0.436823	1
Ablim1	5193.58	6322.5	2980.39	4654.37	5270.48	4903.08	5669.81	6024.06	4670.71	4882.26	0.381545	8.51818	0.0389658	1
Ulk1	454.975	457.769	616.539	401.959	383.683	344.578	580.197	379.554	541.589	593.214	-0.139625	5.16466	0.637042	1
Golga3	1067.33	1092.48	838.206	915.099	1097.79	878.371	1189.47	915.643	973.477	1141.22	0.106477	6.12524	0.479543	1
Wdyhv1	349.1	417.274	469.36	294.58	285.86	327.219	302.654	353.465	306.373	334.894	0.0907563	4.58297	0.680084	1
Traf1	689.616	866.24	607.565	762.107	911.926	2171.62	721.612	2169.6	782.735	936.411	0.787618	6.08315	0.0164192	1
Rxra	51.5066	30.8114	135.513	70.3191	102.17	29.5105	84.5846	23.5643	91.912	121.78	-1.20273	2.40254	0.0134315	1
Dapk3	1024.41	986.845	783.463	879.939	652.152	1056.3	839.237	1107.52	814.36	845.077	0.387096	5.96775	0.00501978	1
Ap3m2	495.036	564.289	915.386	638.574	917.361	571.115	537.905	591.633	594.957	636.575	-0.385656	5.56173	0.0847734	1
Sirt2	3016	3608.45	1846.93	5038.27	3005.33	3106.41	4430.12	3324.26	1413.27	1313.74	0.49338	7.64473	0.165266	1
Dcakd	221.765	132.049	104.103	147.29	191.298	183.139	132.163	206.188	223.356	184.515	0.10595	3.55144	0.686439	1
Vps35l	811.229	794.054	755.642	846.68	830.407	1022.45	963.471	911.435	812.384	953.94	0.157152	5.86712	0.262225	1
Cyhr1	1731.19	1626.84	1763.46	1402.58	1088.01	1400.88	1375.82	1367.57	1743.36	1915.26	-0.020363	6.64362	0.905534	1
Taf10	1344.89	1432.29	883.976	1379.78	910.839	1880.86	983.296	1653.71	1299.62	1427.22	0.368044	6.40131	0.0554771	1
Hagh	1097.38	733.311	236.026	587.26	323.902	255.179	215.426	265.099	254.982	590.447	0.414472	4.8562	0.341368	1
Ogfod3	188.858	150.536	176.795	156.793	111.953	96.343	114.982	126.238	120.573	175.289	-0.0902	3.44775	0.750711	1
Syn1	70.1062	60.7425	5.38462	44.6621	252.165	47.7375	15.8596	21.8812	73.1343	59.0447	-0.962223	2.03873	0.248889	1
Ccl27a	35.7685	27.2901	23.3334	34.2093	55.4329	23.4348	22.4678	31.9802	39.5321	43.3609	-0.415312	1.43977	0.21536	1
Fundc2	831.259	794.054	460.385	861.884	539.112	793.311	502.221	734.703	890.46	974.237	0.0401768	5.5902	0.851621	1
Rab5if	932.842	861.839	1184.62	718.395	697.803	1243.78	749.366	1077.23	873.658	1113.55	0.137954	5.83711	0.496033	1
Pop4	327.639	392.625	395.77	403.86	341.293	320.276	278.865	316.435	360.73	369.029	-0.146504	4.64963	0.456076	1
Carnmt1	218.903	205.996	151.667	199.554	184.776	177.931	118.947	175.049	273.759	265.701	-0.19585	3.69195	0.401626	1
Clcc1	516.497	512.349	507.052	514.09	498.896	564.171	449.355	548.713	571.238	535.092	0.0345959	5.1811	0.815251	1
Ilf3	1967.27	2174.4	2038.08	1403.53	2277.1	2681.98	2437.09	2787.32	2421.34	2270.45	0.270881	7.2427	0.120652	1
Tpd52l2	802.645	848.634	554.616	689.888	628.24	582.398	515.437	660.643	821.278	972.392	-0.0404558	5.54422	0.818103	1
Arhgap25	2437.98	2238.67	3435.39	1916.67	2320.57	2544.85	2262.64	1955.84	2153.51	1893.12	0.000392226	7.39955	0.998948	1
Banf1	1187.51	1338.09	862.437	1099.45	744.54	1314.08	769.191	1199.26	1354.96	1574.83	0.113635	6.13022	0.623354	1
Tbc1d23	655.278	720.106	971.027	978.766	896.709	672.665	766.548	722.92	693.788	651.336	-0.209199	5.86934	0.276258	1
Evi5l	196.011	223.603	350.898	249.918	252.165	247.367	243.181	233.119	227.309	276.772	-0.202361	4.21481	0.348556	1
Mtmr1	686.755	671.688	604.873	649.977	796.712	530.321	574.911	550.396	792.618	804.484	-0.219843	5.53415	0.153701	1
Mtor	1163.19	1113.61	1554.36	1041.48	1373.87	1307.14	1350.71	1164.75	1215.61	1246.4	-0.0304227	6.36415	0.84403	1
Zfp758	154.52	169.903	186.667	233.764	231.514	185.742	162.561	183.465	169.988	189.127	-0.191719	3.87545	0.348949	1
Golga5	990.071	904.975	893.847	894.193	940.186	880.975	1102.24	880.296	997.196	1009.29	0.0612476	6.10776	0.733286	1
Nufip1	341.947	378.54	372.436	330.69	340.206	445.261	348.911	419.95	355.788	370.874	0.18142	4.72997	0.35072	1
Smap1	824.106	726.269	752.95	797.267	828.233	777.688	886.816	722.079	888.483	1146.76	-0.103335	5.77449	0.474483	1
Hars2	735.4	845.113	682.95	700.34	774.974	626.664	642.314	618.564	793.606	680.859	-0.0175061	5.64189	0.904145	1
Sdhb	1124.56	1274.71	1295	1078.54	901.057	1306.27	1096.96	1248.91	1331.24	1484.42	0.0501003	6.35258	0.753069	1
Magt1	1193.24	1061.67	869.617	783.963	983.663	777.688	911.927	869.356	1398.45	1293.45	-0.080881	5.94032	0.710304	1
Mcam	25.7533	53.6999	222.564	108.329	8.69536	430.506	58.1519	400.594	194.695	118.089	0.626378	3.07069	0.530685	1
Tab2	2326.38	2382.16	2515.52	2743.4	2651	1799.27	1996.99	1875.89	2648.65	2475.26	-0.281648	7.34327	0.0720357	1
Mettl27	1.43074	0.880326	0	0	2.17384	12.1514	19.8245	2.52475	8.89471	22.1417	0.296557	-1.08376	0.78923	1
Trmt1	1825.62	1986.01	1598.34	1564.13	1392.34	2044.03	1773.63	2169.6	1666.28	1538.85	0.387671	6.85292	0.00338804	1
Vps37c	422.068	393.506	419.103	492.234	473.897	325.483	387.239	364.406	351.835	391.171	-0.128676	4.86394	0.492797	1
Sec23a	340.516	286.106	242.308	320.237	391.291	196.158	348.911	217.97	558.39	554.466	-0.499535	4.5665	0.0486822	1
Rara	977.195	1199	1106.54	752.605	1270.61	1519.79	1209.29	1816.98	1153.35	988.998	0.402436	6.42562	0.182101	1
Med1	1775.55	1852.21	1605.51	1693.36	1942.33	1736.78	2035.32	1682.33	1834.29	1749.2	0.0933847	6.95408	0.543262	1
Ap5b1	153.089	137.331	116.667	171.997	167.386	171.855	171.812	174.208	172.953	160.528	0.0913152	3.5484	0.695237	1
Bag5	346.239	339.806	324.872	410.512	322.815	335.899	329.087	292.871	432.876	433.609	-0.169662	4.82026	0.417297	1
Pdcd2l	347.67	351.25	353.59	365.85	260.861	250.839	261.683	246.584	363.695	391.171	-0.200543	4.52226	0.291706	1
Ctcf	2858.62	2739.57	1601.03	2979.06	2717.3	2215.89	3014.65	2224.31	3248.55	3138.59	-0.0040547	7.55869	0.983548	1
Mnd1	22.8918	26.4098	4.48719	12.3534	6.52152	11.2834	1.32163	12.6238	64.2396	53.5092	-0.796888	0.223467	0.350383	1
Tktl1	22.8918	15.8459	2.69231	11.4031	8.69536	5.20773	31.7192	10.099	30.6373	18.4515	0.328994	0.0224845	0.620453	1
Ctnnbl1	661.001	740.354	656.924	687.987	628.24	863.616	663.46	735.544	827.208	857.07	0.0645171	5.62459	0.642567	1
Ppm1m	1970.13	2090.77	1540	2145.68	1561.9	1634.36	1633.54	2194.01	1486.41	1561.92	0.24234	7.02153	0.19679	1
Prkar1a	3402.3	3191.18	2892.44	3302.15	2781.43	3466.61	3367.52	3155.94	4674.67	4332.4	-0.0494781	7.91897	0.758297	1
Slc27a3	210.319	98.5965	120.257	90.2746	106.518	33.8503	84.5846	64.8019	252.017	100.56	-0.38995	2.7906	0.460012	1
Impdh2	2133.23	2502.77	1207.05	2139.98	2078.19	2122.15	1724.73	2050.94	2520.17	2891.34	0.029069	7.12555	0.891786	1
Tiprl	549.404	537.879	543.847	638.574	603.241	532.925	523.367	539.455	793.606	728.833	-0.241963	5.38237	0.0726763	1
Phf3	2061.69	1695.51	1497.82	1994.59	2372.75	1656.93	2123.87	1514.01	2221.7	1966	-0.0968542	7.09184	0.57605	1
9330020H09Rik	123.044	164.621	80.7693	103.578	54.346	72.9082	111.017	69.8514	48.4268	77.4961	0.605323	2.76462	0.138862	1
Ube2q2	483.59	451.607	492.693	482.731	499.983	475.64	486.361	440.99	524.788	528.634	-0.0611919	5.0258	0.651095	1
Rfx3	379.146	365.335	262.949	329.74	5.4346	184.874	170.491	175.049	449.677	366.261	-0.0800444	4.37389	0.905428	1
Bri3	429.222	442.804	1240.26	797.267	491.288	677.005	848.489	730.495	533.683	649.491	-0.213598	5.72545	0.545386	1
Fbxo27	4.29222	2.64098	1.79487	3.80103	8.69536	22.5668	3.9649	25.2475	1.9766	6.45801	1.43163	-0.748516	0.133235	1
Eps15l1	1655.36	1756.25	1993.21	1714.27	1847.76	1748.93	2271.89	1849.8	1814.52	1623.73	0.0921619	6.89859	0.597616	1
Max	2007.33	1855.73	1776.93	2025.95	1656.47	1775.84	1592.57	2053.46	2175.25	1958.62	0.00627407	7.02293	0.967317	1
Ttc8	50.0759	55.4605	3.58975	37.0601	70.6498	6.07569	23.7894	20.198	70.1694	67.3478	-0.600801	1.59462	0.404555	1
Vti1b	1020.12	1008.85	884.873	1074.74	1030.4	1235.97	968.758	1168.96	1063.41	930.876	0.167529	6.15783	0.284511	1
Cpsf3	1688.27	1855.73	1397.31	1604.99	1635.81	2287.06	1821.21	2277.33	1726.56	1824.85	0.336448	6.91506	0.0123044	1
Pidd1	380.577	459.53	242.308	324.988	296.729	368.013	247.146	361.039	324.163	442.835	0.218994	4.46097	0.333323	1
Orc4	502.189	500.905	621.924	525.493	596.719	560.699	432.174	560.495	614.723	618.124	-0.166423	5.21675	0.242276	1
Mapkbp1	367.7	375.019	395.77	324.988	317.381	356.73	356.841	324.01	377.531	476.97	-0.0313918	4.63683	0.859765	1
Mospd1	104.444	95.9555	146.282	120.683	108.692	96.343	124.234	102.673	151.21	231.566	-0.468194	3.09864	0.0864675	1
Gpcpd1	4634.16	5124.38	6754.11	5159.9	5644.38	3864.14	5676.42	3825.84	5065.04	4575.04	-0.194655	8.41333	0.333007	1
Sinhcaf	268.979	253.534	192.949	240.415	249.992	358.466	190.315	318.119	365.671	262.011	0.149565	4.15903	0.500922	1
Acbd5	629.525	718.346	1031.16	881.84	1039.1	889.654	917.214	901.336	834.126	842.309	-0.145104	6.011	0.474721	1
Myo7a	1220.42	1097.77	3029.75	959.761	2460.79	1873.05	1533.1	1920.49	1040.68	960.398	-0.126221	6.7593	0.730027	1
Luc7l2	5556.99	6230.06	7295.27	7731.3	7710.61	6863.79	6489.22	6724.25	7525.91	7280.95	-0.186967	8.91983	0.234326	1
Dnah8	2.86148	1.76065	3115.9	47.5129	472.81	637.947	4067.99	788.564	247.075	316.442	0.388406	5.71602	0.779874	1
Evc	61.5218	71.3064	0.897437	46.5627	4.34768	23.4348	11.8947	17.6733	265.853	279.54	-1.54499	2.0604	0.18567	1
1500009C09Rik	4.29222	10.5639	0.897437	2.85078	0	6.07569	1.32163	12.6238	0.988301	0.922573	2.55712	-1.20534	0.00319344	1
Kmt2e	7438.41	6072.49	6902.19	7853.89	8975.79	5140.9	8120.12	5426.53	5783.54	5039.09	-0.0663999	8.91354	0.788705	1
Setd5	3352.22	3299.46	2962.44	3437.08	3723.79	3145.47	3720.4	3215.69	3465.97	3337.87	0.0348835	7.87483	0.815029	1
Pcyox1	320.486	300.191	450.513	286.028	342.38	236.952	297.368	259.208	491.186	469.59	-0.472054	4.5068	0.0135555	1
Smim4	72.9677	118.844	85.2565	98.8269	88.0405	85.0596	52.8654	105.198	88.9471	123.625	-0.0919419	2.66489	0.745106	1
Smc6	1665.38	1658.53	1421.54	1548.92	1686.9	1290.65	1077.13	1382.72	2675.33	2439.28	-0.396524	6.89811	0.080802	1
Nsmf	155.951	132.049	798.719	183.4	355.423	387.108	148.023	343.366	242.134	188.205	-0.584401	4.25037	0.205076	1
Hmbs	281.856	326.601	262.052	237.565	193.472	321.143	227.321	349.257	443.747	2948.54	-1.29528	4.79909	0.0309653	1
Slc35b1	785.476	603.903	428.975	413.362	535.852	547.68	479.753	482.227	598.911	711.304	0.171973	5.17876	0.371016	1
Synj2	133.059	106.519	261.154	51.314	143.473	228.272	224.678	215.445	202.602	371.797	-0.101308	3.41945	0.838204	1
Suds3	1229	1343.38	1181.03	1203.98	1042.36	1122.27	1215.9	1133.61	1351.01	1310.05	0.0439623	6.37944	0.734169	1
Ptk2b	1559.51	1635.64	1898.98	1253.39	1522.78	1858.29	2105.36	1764.8	1586.22	1801.78	0.19971	6.90994	0.303801	1
Gfm2	788.337	796.695	745.77	739.301	824.972	865.351	852.454	881.138	881.565	845.999	0.107325	5.73501	0.421942	1
Rlim	1081.64	1389.15	1413.46	1348.42	1521.69	1120.53	1687.73	999.801	1293.69	1175.36	-0.0602304	6.70147	0.81715	1
Ddt	316.193	353.891	211.795	284.127	233.688	361.069	274.9	289.505	314.28	300.759	0.307399	4.21277	0.116441	1
Gatad2a	1462.22	1672.62	1687.18	1490.96	1483.65	2073.55	1774.95	1890.2	1706.8	1887.58	0.161287	6.9062	0.281978	1
Shc1	1798.44	1759.77	1662.95	1680.06	1527.12	1517.19	1716.8	1617.52	1418.21	1685.54	0.123842	6.84551	0.402116	1
Anks1b	178.842	89.7932	28.718	152.992	124.996	50.3414	66.0817	53.0198	156.152	178.979	-0.485212	3.21036	0.277005	1
Cdk6	155.951	245.611	37.6924	333.541	498.896	739.498	870.957	609.307	892.436	1053.58	0.0157916	4.84793	0.981828	1
Cdk5r1	27.184	30.8114	24.2308	18.0549	41.303	17.3591	39.649	15.9901	28.6607	27.6772	-0.0509246	1.07819	0.940054	1
Kdm1a	1034.42	981.563	1025.77	927.452	933.664	1035.47	1087.7	1007.38	1318.39	1392.16	-0.0570245	6.19623	0.698875	1
Scaf4	1161.76	1057.27	1324.62	1139.36	1601.03	1346.2	1554.24	1637.72	1400.42	1337.73	0.0431878	6.48513	0.798833	1
Plcxd2	91.5673	39.6147	23.3334	43.7119	136.952	56.4171	165.204	47.9703	29.649	50.7415	0.539286	2.29357	0.360383	1
Morc2a	967.18	1059.91	1063.46	835.277	1198.87	1398.28	1234.41	1434.9	983.36	1056.35	0.298627	6.25576	0.112445	1
Atp6v1c2	131.628	206.877	26.9231	254.669	96.7359	103.287	19.8245	111.089	525.776	482.506	-1.16969	3.47129	0.173871	1
Map1a	4.29222	6.16228	216.282	28.5078	7.60844	155.364	2.64327	47.1287	3.95321	16.6063	-0.362308	1.36335	0.787097	1
Runx2	25.7533	32.572	203.718	334.491	173.907	0.867955	2.64327	0.841584	356.777	757.432	-4.77733	4.21508	0.000117398	1
Ackr3	359.115	500.905	4.48719	313.585	370.64	1415.64	72.6899	1234.6	302.42	237.101	1.61095	4.63997	0.101736	1
Socs1	248.949	299.311	179.487	267.973	193.472	161.44	118.947	159.901	66.2162	65.5027	0.361042	3.99328	0.47646	1
Sort1	0	2.64098	12.5641	0	1.08692	7.8116	6.60817	0	12.8479	33.2126	-1.64715	-0.96546	0.136591	1
Rangrf	62.9525	102.118	85.2565	70.3191	64.1283	132.797	74.0115	143.911	137.374	213.114	-0.0500039	2.63003	0.903388	1
Phyhd1	1764.1	1530.01	778.975	1646.8	2156.45	558.095	888.138	770.049	1456.76	1271.31	-0.363794	6.39006	0.254987	1
Specc1	140.212	134.69	5.38462	79.8217	423.899	27.7746	11.8947	61.4356	157.14	601.518	-1.65964	3.40672	0.0516392	1
Gtf2a2	623.802	612.707	489.103	646.176	608.675	564.171	519.402	603.415	727.39	827.548	-0.11081	5.41292	0.459737	1
Deaf1	307.609	221.842	199.231	276.525	410.856	236.952	231.286	181.782	300.444	358.881	-0.334458	4.34411	0.133526	1
Set	6494.12	6947.53	4466.54	5330	4883.53	6438.49	4451.26	6381.73	7385.58	7006.94	0.14442	8.59165	0.432499	1
Dnhd1	164.535	160.219	156.154	149.191	209.776	150.156	280.186	170.841	146.269	149.457	0.238018	3.73667	0.460364	1
Pgpep1l	80.1214	35.213	3.58975	43.7119	51.0852	7.8116	7.9298	7.57425	359.742	442.835	-2.57072	2.88709	0.010232	1
Chml	100.152	110.921	129.231	128.285	244.557	138.005	202.21	169.158	201.613	235.256	-0.312357	3.473	0.292836	1
Ranbp3	1612.44	1613.64	1439.49	1547.02	1401.04	1659.53	1519.88	1662.13	1841.21	1776.88	0.0696837	6.76631	0.554326	1
Parp6	640.971	575.733	622.821	688.937	895.622	444.393	578.876	504.95	511.94	449.293	-0.17409	5.47338	0.41438	1
Gng10	924.257	976.281	756.539	703.191	596.719	1091.02	519.402	1050.3	1232.41	1314.67	0.061907	5.85238	0.811407	1
Mrps18b	363.408	382.942	291.667	345.894	283.686	494.735	348.911	481.386	443.747	480.66	0.236314	4.68708	0.253637	1
D16Ertd472e	483.59	411.992	398.462	395.308	419.551	441.789	340.982	446.039	488.221	498.189	0.00724727	4.8524	0.966498	1
2310039H08Rik	163.104	165.501	79.8719	116.882	52.1722	163.176	66.0817	132.97	148.245	186.36	0.321239	3.08353	0.356117	1
Rps10	10953.7	9452.94	7598.6	11266.3	9097.52	10577.8	7510.84	10767.2	8947.09	8569.78	0.162187	9.38225	0.335896	1
Arih1	2236.24	2255.39	2433.85	2455.47	2394.49	2116.08	2458.24	2131.73	2366.98	2075.79	-0.0213448	7.3707	0.895418	1
Dancr	77.2599	93.3145	112.18	104.528	97.8228	104.155	60.7952	108.564	98.8301	95.9476	-0.14656	2.8412	0.644231	1
Itgal	6408.28	5302.2	4182.95	5430.73	3724.88	5808.36	9322.8	6608.96	5346.71	4645.15	0.576051	8.56322	0.00306531	1
Sirt6	433.514	413.753	421.795	399.109	367.379	542.472	409.706	541.98	386.426	417.926	0.284435	4.87306	0.110336	1
Rgs12	38.63	74.8277	113.077	49.4134	114.127	115.438	114.982	95.9405	172.953	728.833	-1.28659	3.16567	0.0332603	1
Tdrd7	270.41	325.72	763.719	362.048	688.02	397.524	652.887	430.891	409.157	378.255	-0.289929	5.15491	0.347995	1
Ak2	2832.86	2914.76	2616.93	2913.49	1835.81	2413.78	2237.53	2528.96	3118.09	2806.47	0.0141174	7.3566	0.936593	1
Znhit1	341.947	272.021	275.513	324.988	261.948	259.519	301.333	292.03	304.397	346.887	0.0075526	4.30742	0.970557	1
Prx	74.3984	73.9473	226.154	37.0601	67.389	65.9646	153.31	43.7623	63.2513	112.554	-0.269572	2.60398	0.591431	1
Zxdb	94.4288	88.9129	91.5386	131.136	85.8667	70.3044	72.6899	62.2772	149.234	105.173	-0.482833	2.8307	0.0752151	1
Fiz1	553.696	517.631	437.052	624.32	424.986	409.675	531.297	409.851	581.121	597.827	-0.0828257	5.26583	0.675389	1
Vill	592.326	328.361	2.69231	41.8114	8.69536	1078	1681.12	1250.59	80.0524	95.025	4.55504	5.01622	7.16743e-09	8.6389e-05
Wnk1	5959.03	5524.92	7574.37	6265.05	6976.94	6252.75	8565.51	6013.12	7010.02	6572.41	-0.0404829	8.78939	0.826072	1
Tex14	8.58443	4.40163	8.97437	14.2539	15.2169	5.20773	9.25144	5.89109	10.8713	20.2966	-1.02657	0.0423609	0.047472	1
Zbtb37	168.827	201.595	332.052	349.695	415.203	295.973	449.355	324.01	268.818	238.024	-0.114125	4.54773	0.690702	1
Eya1	0	2.64098	0	24.7067	2.17384	1.73591	0	3.36633	34.5905	143.921	-4.42719	0.648287	0.0142603	1
Cd2bp2	2555.3	2367.2	1677.31	2121.93	874.971	1969.39	1987.74	1954.16	2314.6	2305.51	0.284244	7.04062	0.208081	1
Sapcd2	47.2144	82.7506	15.2564	17.1047	6.52152	14.7552	9.25144	27.7723	93.8886	172.521	-0.614039	1.25464	0.512116	1
Tecr	1940.08	1741.28	2601.67	2292.97	1803.2	2414.65	1797.42	2376.63	1713.71	2219.71	-0.00621918	7.09026	0.974779	1
Tfg	688.185	521.153	438.847	458.025	531.504	519.905	396.49	473.812	630.536	721.452	-0.034013	5.14627	0.851308	1
Itih5	8.58443	6.16228	4.48719	12.3534	14.13	41.6619	7.9298	37.0297	26.6841	60.8898	-0.0903113	1.10876	0.91216	1
Mical1	885.627	1305.52	2123.34	1639.2	2517.31	2103.06	1702.26	2124.16	1497.28	1412.46	-0.139425	6.97847	0.602631	1
Zc3hav1l	35.7685	26.4098	21.5385	13.3036	35.8684	13.0193	40.9706	13.4653	38.5438	62.735	-0.336587	1.23057	0.541344	1
Gbp5	361.977	363.574	218.077	239.465	270.643	149.288	206.175	205.346	413.11	277.694	-0.0832816	4.29484	0.83633	1
Wnk2	44.3529	25.5294	38.5898	0	9.78228	19.963	128.198	13.4653	6.91811	5.53544	1.91907	0.675599	0.069829	1
Sec22a	145.935	122.365	95.1283	114.031	102.17	111.098	104.409	140.544	123.538	150.379	0.153816	3.04604	0.570475	1
Ahsa2	719.662	355.652	686.539	649.027	745.627	420.958	451.999	395.544	427.934	440.99	-0.304044	5.29808	0.269703	1
Tfeb	1445.05	1369.79	2408.72	1599.28	1269.52	1723.76	1387.72	1731.98	1215.61	958.553	0.0641979	6.71959	0.79212	1
Tgm1	7.15369	4.40163	6.28206	4.75129	3.26076	0	5.28654	0.841584	13.8362	19.374	-1.35604	-0.545791	0.197119	1
Dynlt1f	27.184	34.3327	21.5385	22.8062	46.7376	17.3591	18.5029	22.7228	40.5204	23.9869	-0.316175	1.02867	0.512409	1
Tlcd2	75.8292	113.562	158.846	125.434	106.518	164.044	121.59	216.287	74.1226	72.8833	0.392794	3.02811	0.292851	1
Bend5	1080.21	926.983	612.95	835.277	660.847	867.955	552.443	862.623	750.121	542.473	0.377513	5.83849	0.0589667	1
Cbwd1	161.674	133.809	105	165.345	114.127	98.079	100.444	103.515	152.198	201.121	-0.24512	3.18654	0.363996	1
Zdhhc6	795.491	787.011	656.924	641.424	583.676	936.524	761.261	869.356	798.547	907.812	0.273247	5.59312	0.0758291	1
Cbx3	772.599	811.66	582.437	669.932	589.111	701.308	502.221	604.257	988.301	1107.09	-0.142976	5.55779	0.47935	1
Slc25a28	586.603	566.049	618.334	612.917	740.193	589.342	552.443	606.782	705.647	679.014	-0.156921	5.52724	0.290007	1
Gbp4	583.741	595.98	688.334	587.26	1045.62	553.756	1081.1	615.198	325.151	374.565	0.20913	5.91168	0.62271	1
Cdkl3	54.3681	79.2293	45.7693	54.1647	61.9544	68.5685	85.9062	83.3168	70.1694	116.244	0.172293	2.35729	0.635345	1
Etfrf1	81.5521	95.9555	176.795	124.484	132.604	212.649	58.1519	144.752	116.62	121.78	-0.134697	3.19233	0.72027	1
Atn1	1570.95	1109.21	768.206	1001.57	1063.01	1157.85	1106.21	1142.03	1081.2	988.076	0.365186	6.29285	0.0316729	1
Sema3b	8.58443	22.0081	17.0513	8.55233	11.9561	12.1514	5.28654	18.5148	10.8713	13.8386	0.176274	-0.112046	0.768203	1
Rbm43	831.259	735.952	640.77	813.421	838.015	534.66	622.49	676.633	995.219	892.128	-0.240233	5.7868	0.215022	1
Kif18b	117.321	129.408	16.1539	19.0052	9.78228	26.9066	14.538	24.4059	300.444	453.906	-1.20996	2.34651	0.291169	1
Hsh2d	386.3	391.745	230.641	320.237	283.686	311.596	315.87	326.534	380.496	285.998	0.262047	4.43538	0.181131	1
Sgsm2	589.464	574.853	756.539	650.927	1292.35	764.669	1404.9	710.297	843.021	818.322	-0.0546847	5.70866	0.839277	1
Sem1	1130.28	1284.4	1249.23	1210.63	846.711	1303.67	907.962	1211.04	1266.01	1341.42	0.0357713	6.24416	0.859379	1
Lcp1	12084	13645.9	9525.4	10090.8	12317	31213.4	14544.6	25524.4	14172.2	12168.7	0.797457	9.92852	0.00247798	1
Rnps1	1246.17	1372.43	790.642	943.607	626.066	1472.92	1194.76	1408.81	592.981	909.657	0.842107	6.1354	2.01096e-05	0.241798
Rab23	78.6906	57.2212	67.3078	133.036	128.257	75.5121	74.0115	76.5841	168.011	166.063	-0.800805	2.78002	0.0168121	1
Ext2	523.65	533.477	621.924	501.736	619.544	584.134	570.946	551.237	488.221	642.111	-0.00613238	5.26829	0.972134	1
Clec11a	11.4459	16.7262	11.6667	3.80103	6.52152	23.4348	15.8596	17.6733	18.7777	18.4515	0.607128	0.106036	0.257821	1
Ola1	769.738	750.037	700.001	738.351	738.019	967.77	602.665	885.346	950.746	1010.22	0.00670135	5.62652	0.972995	1
Tmigd3	1.43074	3.5213	37.6924	3.80103	1.08692	0.867955	0	0.841584	12.8479	10.1483	-3.14701	-0.403889	0.0220911	1
Slc25a51	859.874	711.303	691.027	708.893	763.018	513.83	711.039	559.653	1045.62	1599.74	-0.442084	5.77464	0.0448283	1
Ubald2	5.72296	13.2049	5.38462	6.65181	2.17384	4.33978	5.28654	2.52475	1.9766	6.45801	0.485582	-0.866975	0.472402	1
6720489N17Rik	40.0607	29.9311	31.4103	63.6673	88.0405	46.0016	39.649	46.2871	39.5321	48.8964	-0.377863	1.77	0.399969	1
Zfp703	638.11	792.293	3242.44	802.968	919.534	666.59	1769.67	611.831	616.7	866.296	-0.513264	6.42974	0.333153	1
Clasp2	530.804	555.485	615.642	602.464	713.02	527.717	684.606	470.445	796.571	868.141	-0.315035	5.49182	0.0727206	1
Smim19	290.44	287.866	289.872	368.7	274.991	274.274	224.678	336.633	294.514	310.907	-0.0724604	4.42999	0.69699	1
Sh3d19	0	2.64098	93.3335	7.60207	63.0414	32.9823	0	7.57425	4.94151	60.8898	-2.34463	0.800496	0.0943495	1
Ppp1r32	10.0152	10.5639	16.1539	13.3036	14.13	7.8116	5.28654	11.7822	5.92981	7.38058	-0.282677	-0.0133045	0.599701	1
Ctps2	935.703	855.676	897.437	927.452	917.361	779.424	687.25	836.534	1012.02	949.327	-0.149133	5.96705	0.276613	1
Gps1	838.413	958.675	966.54	804.869	915.187	1147.44	843.202	1057.87	1057.48	1170.74	0.0402612	6.039	0.791936	1
Shmt2	2387.9	2319.66	900.129	1410.18	1251.05	1956.37	2377.62	1800.15	1864.92	2590.58	0.516672	6.80409	0.0387138	1
Ncor1	4781.53	4296.87	4226.93	4076.61	5194.39	4044.67	4895.33	4049.7	4386.08	4158.96	0.0497095	8.20574	0.736809	1
Dhrs3	7.15369	6.16228	17.9487	5.70155	4.34768	103.287	14.538	45.4455	31.6256	43.3609	0.890572	0.787825	0.385161	1
Rps7	17254.7	16952.4	10543.1	18946.3	16065.8	16692.5	14765.3	17177.6	14433.2	13724.2	0.216763	10.0977	0.194845	1
Cep131	107.305	99.4768	205.513	117.832	82.6059	64.2287	111.017	60.594	148.245	120.857	-0.573047	2.99853	0.0977567	1
Mapkapk2	1393.54	1907.67	2689.62	1498.56	1579.29	2446.77	2088.18	2223.46	1673.19	1997.37	0.138288	7.15447	0.57262	1
Ppp2r5c	2221.94	2260.68	2415.9	2464.02	2073.84	2076.15	2334.01	2058.51	2215.77	2221.56	-0.0101404	7.27918	0.945208	1
Commd4	1207.54	1266.79	1247.44	1486.2	861.928	1380.05	1291.24	1265.74	1046.61	1070.18	0.209939	6.39647	0.210836	1
Utp23	329.07	252.653	252.18	186.251	158.69	261.255	233.929	261.733	377.531	333.049	0.101997	4.20522	0.667733	1
Ppcs	246.087	236.808	199.231	190.052	165.212	236.084	118.947	244.059	260.912	166.063	0.192802	3.83526	0.428868	1
Mrpl19	635.248	614.467	484.616	494.134	430.42	694.364	449.355	612.673	627.571	565.537	0.266725	5.20208	0.0910122	1
Tctn2	15.7381	8.80326	16.1539	1.90052	1.08692	7.8116	34.3625	3.36633	20.7543	16.6063	0.371466	-0.32688	0.650129	1
Tppp3	1706.87	1875.97	1871.16	835.277	738.019	1814.03	648.922	2614.8	819.302	1539.77	0.621042	6.5754	0.294022	1
U2surp	1679.69	1671.74	1468.21	1544.17	1779.29	1761.95	1661.29	1736.19	1739.41	1970.62	0.0596702	6.83835	0.613765	1
Plekhj1	1229	1272.95	1351.54	1388.33	1109.75	1602.25	930.43	1536.73	1286.77	1227.94	0.0939592	6.46924	0.601986	1
Cux1	2465.16	2162.96	2376.41	1441.54	1242.35	1256.8	4779.03	1249.75	1653.43	1718.75	0.547214	7.01832	0.108804	1
Mpv17	380.577	381.181	433.462	458.975	411.943	540.736	473.145	526.831	403.227	408.7	0.17159	4.89361	0.337079	1
Ankrd23	373.423	196.313	245.898	233.764	314.12	209.177	319.835	251.634	218.415	172.521	0.2233	4.16873	0.371477	1
Nit1	434.945	417.274	490.001	522.642	359.771	476.507	391.204	471.287	453.63	455.751	-0.00987961	4.91256	0.953833	1
Rnf25	519.358	461.291	615.642	567.304	620.631	503.414	479.753	504.95	583.098	516.641	-0.188546	5.28135	0.213771	1
Tmem33	842.705	610.066	697.309	717.445	704.324	705.648	654.209	642.97	943.828	973.314	-0.162778	5.66273	0.361361	1
Osgin1	65.814	71.3064	24.2308	46.5627	43.4768	32.9823	237.894	28.6138	4.94151	14.7612	1.71994	2.82765	0.0572399	1
Snora65	135.92	163.741	237.821	135.887	153.256	192.686	151.988	177.574	115.631	98.7153	0.177091	3.39392	0.579874	1
Nfix	21.4611	8.80326	33.2052	6.65181	26.0861	12.1514	19.8245	19.3564	99.8184	367.184	-2.55461	1.88152	0.00256913	1
Stk35	467.852	516.751	375.129	427.616	508.679	374.957	396.49	366.93	452.642	403.164	0.0187992	4.91483	0.917926	1
Pex26	153.089	143.493	174.103	190.052	161.951	95.4751	140.093	155.693	173.941	112.554	-0.202925	3.48348	0.508109	1
Stard7	1508	1313.45	1590.26	1746.58	1771.68	1245.52	1230.44	1177.38	2244.43	1858.98	-0.452836	6.75455	0.00376527	1
Stat5b	1093.08	1337.21	2050.64	1284.75	920.621	1032	1913.73	1142.87	1155.32	1315.59	-0.00470109	6.60664	0.98764	1
Ubac1	547.973	544.922	554.616	557.802	495.636	506.018	442.747	550.396	744.191	1630.19	-0.530468	5.30291	0.0488524	1
Stat5a	589.464	640.877	805.899	571.105	595.632	512.094	855.097	577.326	779.77	876.444	-0.134863	5.59858	0.469712	1
Clba1	11.4459	4.40163	16.1539	3.80103	2.17384	18.2271	17.1812	17.6733	19.766	19.374	0.248891	-0.251745	0.765054	1
Mical3	1077.35	1265.03	72.6924	306.933	136.952	558.963	648.922	558.812	697.741	977.005	1.02351	5.45627	0.0691765	1
Slc38a10	2166.14	1989.54	1648.59	1738.02	1954.28	1956.37	2228.27	1957.52	1747.32	1767.65	0.267606	7.01121	0.0388797	1
Zfp451	556.557	567.81	439.744	512.189	720.628	455.677	642.314	427.524	596.934	489.886	-0.00851163	5.21303	0.967515	1
Bloc1s4	357.685	391.745	448.719	452.323	282.599	327.219	270.935	317.277	324.163	314.597	-0.0934384	4.75283	0.652453	1
Abhd17c	529.373	541.4	472.949	722.196	522.809	364.541	455.964	433.416	549.496	414.235	-0.165715	5.12186	0.508652	1
Acad10	194.58	193.672	143.59	208.107	167.386	200.498	173.134	217.97	107.725	132.85	0.406093	3.6024	0.12003	1
Snx10	472.144	516.751	402.949	563.503	524.982	531.189	536.583	593.316	387.414	393.016	0.265847	5.03417	0.158752	1
Metrn	61.5218	67.7851	66.4103	56.0652	43.4768	94.6071	35.6841	70.693	102.783	175.289	-0.331819	2.44416	0.413925	1
Rab43	696.77	568.69	778.975	646.176	1172.79	768.14	900.033	668.217	1065.39	1580.37	-0.467584	5.9514	0.0366973	1
Abcb8	506.482	555.485	490.001	458.975	523.896	611.041	384.595	575.643	563.332	630.117	0.0412997	5.01902	0.851036	1
Optn	879.904	801.096	339.231	1061.44	583.676	341.106	352.876	308.861	1388.56	1006.53	-0.636484	5.69651	0.168856	1
Sidt2	3943.12	4327.68	6370.01	4337.93	4032.47	3738.28	5578.62	4164.16	3468.94	3531.61	0.0338915	8.29673	0.888215	1
Pum1	1814.18	2058.2	1666.54	1829.25	2133.62	1511.11	1929.59	1574.6	2047.76	1764.88	-0.0369881	6.99196	0.815594	1
Oxr1	1301.97	1041.43	726.027	850.481	926.056	841.049	1222.51	844.108	1555.59	1744.59	-0.0635892	6.20296	0.789038	1
Zfat	115.89	96.8358	114.872	102.628	107.605	102.419	126.877	115.297	98.8301	89.4896	0.160137	2.89784	0.54135	1
Mecp2	1084.5	1171.71	1002.44	1149.81	1219.52	1156.98	1374.5	1110.05	1183.99	1158.75	0.0989819	6.42774	0.466379	1
Efcab12	10.0152	12.3246	0.897437	6.65181	18.4776	14.7552	91.1927	22.7228	4.94151	0.922573	2.27351	0.154807	0.0079744	1
Gnb1l	82.9829	102.118	63.718	89.3243	95.649	79.8519	79.298	82.4752	76.0992	95.025	0.0797289	2.54075	0.789212	1
Ap1b1	1153.18	1438.45	1548.08	1208.73	1170.61	1856.56	1675.83	1728.61	1386.59	2265.84	0.118698	6.63847	0.531782	1
Tbc1d4	14.3074	14.0852	4.48719	0	1.08692	2.60387	1.32163	5.89109	7.90641	16.6063	0.433889	-0.97483	0.677965	1
B4galnt1	1877.13	2277.4	4395.65	1792.19	3948.78	4451.74	2203.16	4301.33	3064.72	2669	-0.0288167	7.61628	0.92979	1
Carmil1	267.548	385.583	837.309	436.169	658.674	389.712	457.285	754.901	469.443	379.177	-0.2703	5.08918	0.429452	1
Rngtt	311.901	293.148	351.795	346.844	268.469	328.955	298.689	326.534	377.531	358.881	-0.0738925	4.46178	0.657371	1
Larp4b	1658.23	1692.87	2582.82	1574.58	1621.68	1850.48	1710.19	1957.52	2120.89	2358.1	-0.156208	6.96478	0.331753	1
Sh2b3	3343.64	3124.28	7404.75	5012.61	5450.9	4581.94	5205.92	4537.82	3423.48	2791.71	-0.188466	8.38728	0.511135	1
Ap4s1	330.501	360.053	280	404.81	374.987	331.559	334.373	344.208	372.59	336.739	-0.00475804	4.573	0.981423	1
Ntng2	991.502	1075.76	248.59	445.671	1456.47	563.303	1131.32	920.692	516.882	621.814	0.560156	5.81392	0.145483	1
Stk26	422.068	545.802	70.0001	164.395	138.039	270.802	293.403	362.723	499.092	573.84	0.502115	4.56544	0.274226	1
Ubap2l	3661.26	3332.03	3085.39	3431.38	3654.23	4371.89	4330.99	4192.77	4114.3	4037.18	0.178434	7.94541	0.251319	1
Tsen34	260.394	284.345	375.129	278.426	220.645	210.045	194.28	206.188	365.671	281.385	-0.350185	4.38782	0.121439	1
Nup98	1243.31	1308.16	1312.95	1187.82	1482.56	1393.07	1600.5	1377.67	1511.11	1571.14	0.0285693	6.62169	0.850451	1
Nbr1	1938.65	1563.46	1478.08	1872.96	1964.06	1098.83	1689.05	1272.47	2293.85	2274.14	-0.32611	6.92756	0.0565753	1
Fen1	636.679	659.364	299.744	341.143	269.556	382.768	339.66	332.426	776.805	1434.6	-0.302988	5.07216	0.444378	1
Xpo6	1837.07	2020.35	2722.82	1864.41	2220.58	2121.28	2681.59	2131.73	2194.03	2129.3	0.00258601	7.28435	0.988922	1
Bak1	1339.17	1300.24	1484.36	1030.08	1015.18	1652.59	1112.82	1599.85	1107.89	1208.57	0.30754	6.31516	0.076996	1
Mybl2	236.072	248.252	78.9745	99.7771	63.0414	112.834	43.6139	98.4653	250.04	694.697	-0.559594	3.34786	0.368245	1
Vamp2	1798.44	2149.76	2676.16	3148.21	2560.78	1784.52	2141.05	1729.45	1650.46	1676.31	-0.257264	7.33265	0.239139	1
Vamp1	789.768	920.821	1722.18	1552.72	1130.4	646.627	1021.62	878.613	1185.96	1020.37	-0.600405	6.29713	0.00534778	1
Ahi1	104.444	60.7425	53.8462	81.7222	120.648	61.6248	101.766	76.5841	134.409	222.34	-0.512934	2.84686	0.194542	1
Arpc4	2314.94	2502.77	3753.98	2581.85	2126.02	4415.29	2216.38	3563.27	2303.73	2221.56	0.246394	7.4825	0.305116	1
Ackr2	74.3984	80.99	1183.72	72.2196	1188	749.913	1689.05	1711.78	97.8418	76.5735	0.715645	5.78595	0.514342	1
Vps8	470.713	571.331	454.103	619.569	767.366	704.78	573.589	666.534	602.864	675.323	-0.00391083	5.40079	0.978958	1
H2-Ob	7391.2	8322.6	3534.11	6360.08	12020.2	5453.36	9880.53	5809.45	9033.07	7678.57	-0.00575245	9.04265	0.985635	1
Pccb	440.668	512.349	455.001	442.82	392.378	563.303	389.882	550.396	575.191	814.632	-0.0527538	4.98774	0.824151	1
Bpgm	248.949	230.645	210.898	240.415	231.514	282.085	300.011	247.426	214.461	500.035	-0.0193923	4.24396	0.94185	1
2310057M21Rik	254.672	226.244	217.18	271.774	263.035	170.987	134.807	195.247	245.099	214.959	-0.259819	3.96272	0.246549	1
Ubr7	527.943	619.749	410.129	443.771	359.771	561.567	469.18	541.98	685.881	870.909	0.0527757	5.20738	0.817565	1
Lbh	1902.88	2235.15	4040.26	2243.56	2556.44	3544.73	3051.65	3568.31	3369.12	2837.83	-0.0229763	7.76849	0.934171	1
Hspa13	500.759	271.14	192.949	171.047	254.339	166.647	228.643	160.742	353.812	320.133	0.101754	4.06357	0.740958	1
Tspyl4	28.6148	54.5802	100.513	79.8217	36.9553	145.816	64.7601	127.921	87.9588	131.928	0.0235415	2.5345	0.963418	1
Cutc	201.734	202.475	162.436	204.306	190.211	209.177	191.637	207.871	271.783	299.836	-0.0861161	3.80738	0.70586	1
Sprtn	709.647	627.672	824.745	681.335	688.02	682.213	703.109	788.564	844.998	889.36	-0.105938	5.7569	0.574433	1
Prkd2	1858.53	1582.83	1300.39	1316.11	1929.28	1793.2	2423.88	1972.67	1883.7	1602.51	0.320537	6.93667	0.0577526	1
Ube2d2a	1170.34	1358.34	1456.54	1203.98	1292.35	1256.8	1160.39	1239.65	1655.4	1572.99	-0.158004	6.52343	0.223746	1
Polr3k	579.449	595.1	459.488	597.713	516.287	436.582	280.186	447.722	581.121	569.227	-0.168383	5.0985	0.373602	1
Tsc22d4	2591.07	2676.19	3968.47	3024.67	2774.91	2913.73	3220.82	2853.81	2514.24	2156.05	0.0151669	7.62469	0.946904	1
Asb3	217.472	214.799	202.821	242.316	215.21	210.045	186.35	187.673	356.777	282.307	-0.290533	4.01139	0.178967	1
Mmp10	8.58443	15.8459	0	4.75129	1.08692	0.867955	0	0	3.95321	1.84515	1.13058	-0.83265	0.474625	1
Eefsec	416.345	492.982	410.129	446.621	467.376	532.057	519.402	559.653	547.519	553.544	0.118117	5.04934	0.457989	1
Ccdc57	37.1992	15.8459	29.6154	27.5575	33.6945	24.3027	26.4327	15.1485	48.4268	63.6575	-0.704942	1.25114	0.1803	1
Arhgap4	7095.03	7507.42	12688.9	9557.7	13146.3	8809.75	12722	10238.7	6436.81	5340.77	0.000374684	9.37	0.9991	1
Mtf2	782.614	998.289	971.924	953.109	827.146	1353.14	787.694	1092.38	1269.97	1194.73	0.00583505	6.20905	0.981011	1
Cxxc5	1188.94	1056.39	1388.34	1470.05	892.361	617.984	1012.37	676.633	1148.41	867.219	-0.307065	6.31239	0.189105	1
Nmnat3	65.814	101.237	43.9744	85.5233	113.04	123.25	85.9062	150.643	86.9705	247.25	-0.0333269	2.90439	0.936549	1
St3gal6	1181.79	1019.42	1172.05	1204.93	3645.53	1684.7	1671.87	1705.05	1646.51	2009.36	-0.357825	6.83705	0.342783	1
Rock1	2347.84	2371.6	2099.11	2265.42	3157.5	2367.78	2286.43	2283.22	2679.28	2434.67	-0.0639861	7.43422	0.649431	1
Atpif1	426.36	420.796	358.077	411.462	245.644	489.527	294.724	520.099	585.074	1426.3	-0.389081	4.97973	0.274281	1
Hyal1	60.091	40.495	33.2052	39.9109	38.0422	42.5298	34.3625	52.1782	35.5788	47.0512	0.295941	1.58302	0.331219	1
Krba1	422.068	392.625	100.513	452.323	351.075	265.594	589.449	377.029	444.736	409.622	0.289823	4.8383	0.385786	1
Pik3cd	7817.56	7101.59	6709.24	6867.52	7671.48	5804.89	8286.64	6291.68	8428.23	8639.9	-0.0597832	8.97588	0.715208	1
Nfe2l1	3041.75	2749.26	2367.44	2831.77	2239.06	2901.57	3296.15	2774.7	2985.66	2845.21	0.210647	7.50555	0.139666	1
Btbd6	204.596	190.15	168.718	146.34	134.778	171.855	194.28	166.634	205.567	188.205	0.193396	3.62858	0.434854	1
Lpp	154.52	117.083	563.59	356.347	2691.21	162.308	379.309	197.772	404.215	336.739	-2.07915	5.09639	0.000210255	1
Wac	1639.63	1458.7	1653.98	1596.43	1752.12	1288.91	1777.6	1282.57	1888.64	1881.13	-0.181618	6.86268	0.287277	1
Setdb1	1246.17	1405	1112.82	1093.75	1365.17	1214.27	1164.36	1330.54	1693.95	1554.54	-0.037297	6.4	0.801253	1
Chn2	0	0	89.7437	0	0	117.174	2.64327	22.7228	1.9766	0	0.592027	0.523563	0.816698	1
Rnpep	696.77	652.321	497.18	608.165	734.758	669.194	487.683	734.703	563.332	495.422	0.205778	5.32958	0.345294	1
Gm10548	18.5996	9.68358	26.0257	9.50258	18.4776	11.2834	13.2163	8.41584	12.8479	22.1417	-0.515907	0.157731	0.319498	1
Yars2	309.04	315.157	241.411	288.879	222.819	275.142	211.461	302.97	201.613	301.681	0.220598	4.15147	0.307519	1
Fam49b	4445.31	4895.49	4449.49	4028.15	3791.18	4838.85	4568.89	4903.91	4445.38	4354.54	0.218482	8.3032	0.189796	1
Kdm6a	749.707	830.147	1324.62	1401.63	1041.27	1287.18	997.834	1278.37	925.05	915.192	-0.0868465	6.23855	0.778322	1
Mettl1	376.284	455.128	187.564	254.669	223.906	417.487	223.356	390.495	368.636	449.293	0.405214	4.38024	0.184338	1
Dnajc2	1402.12	1434.05	1151.41	1226.78	1205.39	1514.58	1420.76	1635.2	1551.63	1524.09	0.214861	6.52823	0.0851593	1
Mid1	87.2751	105.639	783.463	937.905	911.926	190.95	170.491	191.881	251.029	244.482	-2.0543	4.98553	0.00114002	1
Bcl11a	1878.56	1883.9	2231.93	1398.78	1623.86	394.92	1233.08	772.574	1253.17	1414.3	-0.33251	6.68637	0.433451	1
Tpx2	353.393	393.506	36.7949	116.882	104.344	161.44	95.1576	178.416	746.168	1021.29	-0.642697	4.02154	0.345131	1
1700001G11Rik	10.0152	13.2049	4.48719	10.4528	8.69536	12.1514	7.9298	5.0495	17.7894	8.30316	0.0319518	-0.4034	1	1
Mad2l1bp	346.239	474.495	648.847	615.767	365.205	271.67	260.362	281.089	242.134	283.23	-0.383651	4.89319	0.22688	1
Tars2	1536.61	1683.18	1060.77	1351.27	973.88	1670.81	1263.48	1620.89	1462.69	1444.75	0.365018	6.51443	0.015218	1
Mrps34	718.231	674.329	532.18	567.304	292.382	657.91	344.946	617.722	578.156	656.872	0.255311	5.22583	0.265204	1
Pycard	775.461	738.593	926.155	589.16	472.81	1009.43	585.484	926.584	662.162	660.562	0.330301	5.46697	0.213476	1
Ints12	291.871	252.653	224.359	305.033	284.773	200.498	296.046	217.129	342.941	396.706	-0.242926	4.32553	0.26556	1
Trnau1ap	475.005	466.573	498.078	516.941	444.55	629.268	459.929	675.792	487.233	488.964	0.203892	5.16311	0.249013	1
Rreb1	1047.3	1162.91	1618.98	1223.93	966.272	1248.99	1416.79	1343.17	792.618	1034.2	0.176824	6.36601	0.408889	1
Ipcef1	120.182	121.485	0	40.8611	492.375	13.0193	9.25144	36.1881	214.461	285.075	-1.715	3.40345	0.113412	1
Gnpda1	462.129	500.905	957.565	677.534	448.898	1031.13	742.758	1105	888.483	785.11	0.0887781	5.53569	0.761106	1
Ksr1	470.713	570.451	194.744	640.474	227.166	442.657	787.694	559.653	335.034	232.488	0.84007	4.87213	0.0248519	1
Thbs3	533.666	532.597	715.257	296.481	464.115	225.668	773.156	389.653	575.191	969.624	-0.230076	5.07198	0.551367	1
Sart1	3254.93	3342.6	3143.72	3055.08	2918.38	3155.89	3124.34	3076.83	3146.75	3037.11	0.109559	7.77235	0.416384	1
Cuta	628.094	722.747	685.642	647.126	443.463	638.815	412.35	680	666.115	716.839	0.0172444	5.3965	0.946482	1
Amdhd2	200.303	242.97	288.975	224.261	153.256	636.211	266.97	520.94	216.438	243.559	0.781735	4.25349	0.0188308	1
Gprasp1	453.544	447.205	342.821	533.095	580.415	426.166	442.747	433.416	688.846	567.382	-0.23744	5.27282	0.384887	1
Zfp7	420.637	404.95	332.949	405.76	445.637	433.978	547.156	480.544	482.291	417.926	0.191343	4.83579	0.274437	1
Syce2	17.1689	36.9737	11.6667	11.4031	19.5646	24.3027	9.25144	22.7228	53.3683	173.444	-1.13815	1.11692	0.125245	1
Vezt	420.637	364.455	412.821	372.501	469.549	331.559	368.736	367.772	491.186	415.158	-0.170912	4.73168	0.31208	1
Stil	170.258	181.347	13.4616	38.9606	23.9122	59.8889	21.1461	40.396	256.958	310.907	-0.314912	2.45107	0.748704	1
Tbl2	479.298	438.402	367.949	292.68	331.511	380.164	416.315	361.039	498.104	485.273	0.133617	4.75374	0.445842	1
Rrm2	602.341	653.202	77.1796	133.986	81.519	211.781	101.766	155.693	1126.66	3407.06	-1.3318	4.84517	0.152042	1
St3gal1	16354.8	12419.6	10277.4	11339.4	11327.9	7131.12	8619.7	8808.01	11995	9520.03	0.0134355	9.46021	0.957175	1
Zfp317	1008.67	1123.3	931.54	766.859	1317.35	994.677	922.5	1191.68	1039.69	974.237	0.110807	6.2017	0.498815	1
Pdia6	3242.05	2338.14	1461.93	1311.36	1380.39	1275.03	2080.25	1065.44	3090.42	2710.52	0.0838937	6.89503	0.778172	1
Mrpl1	287.579	266.739	183.077	250.868	227.166	228.272	169.169	207.871	324.163	369.952	-0.156665	4.08233	0.491849	1
Dcaf7	1890.01	2352.23	2091.93	2221.7	1786.9	2083.09	2134.44	2194.85	3374.06	3045.41	-0.163836	7.28718	0.321815	1
Ccdc163	304.747	315.157	444.231	529.294	510.852	361.069	309.262	406.485	391.367	299.836	-0.32104	4.77872	0.15764	1
2410004B18Rik	457.836	517.631	629.103	507.438	424.986	322.011	417.636	335.792	422.005	356.113	-0.158514	4.92014	0.478151	1
Ccdc34	160.243	156.698	89.7437	136.837	124.996	55.5491	55.5086	76.5841	204.578	402.242	-0.835646	3.14664	0.071009	1
Rabggtb	1216.13	1391.79	1291.41	1358.87	1088.01	1191.7	863.027	1211.88	1521.98	1672.62	-0.180207	6.39882	0.284073	1
Pex11b	341.947	360.053	365.257	354.446	282.599	361.937	362.128	351.782	492.174	419.771	-0.04591	4.67281	0.795295	1
Dand5	41.4914	38.7343	18.8462	49.4134	42.3899	27.7746	46.2572	41.2376	31.6256	56.2769	0.0374854	1.58151	0.938685	1
Mir22hg	155.951	251.773	911.796	623.37	336.945	317.672	228.643	249.109	57.3215	78.4187	-0.754204	4.62836	0.228976	1
Mrps12	420.637	403.189	317.693	328.789	235.862	359.334	648.922	323.168	390.379	437.3	0.396847	4.58322	0.0782018	1
Exoc1	852.72	1015.02	1000.64	928.403	1081.49	1168.27	1103.56	1190.84	973.477	1179.05	0.101952	6.16078	0.560128	1
Lrrc75a	57.2296	59.8621	491.796	30.4083	124.996	354.126	342.303	483.911	103.772	87.6444	0.639612	3.8461	0.455354	1
Slc23a2	759.722	854.796	1403.59	963.562	891.275	1537.15	2060.43	1429.85	792.618	763.89	0.501941	6.44915	0.0801005	1
Atg13	752.569	679.611	550.129	743.102	668.456	481.715	639.671	490.643	790.641	798.026	-0.165951	5.53678	0.351486	1
Setd2	3538.22	4529.28	3304.36	3436.13	4006.39	2747.95	2968.39	2773.02	2429.24	2685.61	0.096659	7.81072	0.67055	1
Cops7a	791.199	641.757	622.821	707.943	696.716	913.957	681.963	906.386	1008.07	1107.09	-0.00278359	5.68731	0.989177	1
Cops6	1203.25	1257.1	960.258	1307.56	947.794	1502.43	894.746	1391.98	1494.31	1683.7	0.0350922	6.32124	0.855606	1
Rpl21	21928.9	20906.9	14021.6	25171.4	19071.1	19463	17280.4	20258.6	18881.5	17798.3	0.120451	10.4633	0.489517	1
Derl3	486.451	206.877	83.4616	131.136	35.8684	38.19	111.017	29.4554	332.069	410.545	-0.0870338	3.28233	0.910484	1
Kctd18	334.793	369.737	321.282	432.368	414.117	395.788	434.818	367.772	342.941	285.075	0.127529	4.77317	0.549099	1
Inppl1	1663.95	1706.95	3821.29	2440.26	3347.71	2792.21	3156.06	2923.66	2275.07	2559.22	-0.197842	7.46018	0.449416	1
Mocs2	330.501	280.824	334.744	284.127	330.424	253.443	244.502	280.247	307.362	328.436	-0.142578	4.35176	0.442441	1
Rnf34	377.715	360.053	806.796	729.798	338.032	363.673	340.982	325.693	916.155	867.219	-0.988415	5.15276	0.000176369	1
Matn2	72.9677	40.495	35	11.4031	49.9983	49.4735	27.7543	53.8614	51.3917	42.4384	0.423317	1.33628	0.339135	1
Tmub1	274.702	242.09	270.129	335.441	251.079	209.177	278.865	246.584	209.52	179.902	0.0386137	4.22766	0.87623	1
Sdf2l1	978.625	574.853	103.205	263.222	172.82	368.013	399.133	276.881	486.244	535.092	0.826581	4.60794	0.0566666	1
Ulk2	666.724	626.792	589.616	693.689	924.969	511.226	637.027	480.544	708.612	729.755	-0.269743	5.54174	0.11995	1
Rhbg	4.29222	14.0852	2.69231	13.3036	5.4346	28.6425	10.5731	33.6633	3.95321	9.22573	1.45909	-0.0121686	0.0321558	1
Ralgps2	5428.22	5744.12	7468.47	7050.92	3525.97	2816.52	7154	3202.23	5333.86	4588.88	-0.163295	8.49691	0.571786	1
Klhl22	8.58443	9.68358	106.795	49.4134	256.513	50.3414	15.8596	31.1386	55.3449	73.8058	-2.1774	2.39486	0.00161215	1
Man2c1	1621.03	1723.68	1907.95	2266.37	1532.56	1705.53	1930.91	1828.76	1581.28	1537.93	0.0384203	6.97649	0.816778	1
Setd6	320.486	418.155	418.206	449.472	531.504	533.793	413.671	566.386	480.314	463.132	-0.000644417	5.04036	0.993181	1
Gm12250	260.394	145.254	108.59	117.832	141.3	88.5314	109.696	120.346	272.771	212.192	-0.16366	3.58437	0.743087	1
Satb2	118.751	68.6654	12.5641	133.036	74.9975	0.867955	18.5029	0	116.62	165.141	-1.21059	2.54387	0.269045	1
Mark3	1091.65	1235.1	1319.23	1208.73	1291.26	1144.83	1089.03	1139.5	1367.81	1362.64	-0.147762	6.36832	0.210369	1
Itgb3	104.444	106.519	4.48719	59.8663	16.3038	76.3801	9.25144	41.2376	81.0407	132.85	0.304924	1.77003	0.715477	1
Zkscan3	1134.58	771.165	687.437	1050.04	1077.14	649.231	915.892	759.95	1036.73	747.284	-0.0736393	5.88492	0.742226	1
Enpp4	15.7381	4.40163	0	39.9109	7.60844	0	117.625	0	115.631	141.154	-0.991855	1.35935	0.49693	1
Gimap8	3209.15	2868.1	2160.13	2933.45	4192.25	3767.79	5225.74	4175.1	3619.16	3160.73	0.320539	7.93458	0.163626	1
Fbf1	387.73	351.25	376.026	362.048	479.332	338.503	428.209	282.772	474.385	434.532	-0.196152	4.7489	0.290986	1
Atraid	565.142	529.956	594.103	607.215	440.203	525.981	565.659	621.93	703.671	855.225	-0.123992	5.42263	0.488439	1
Dock9	510.774	657.603	711.668	445.671	835.842	1103.17	2257.35	1137.82	598.911	381.023	0.974391	5.60478	0.00756867	1
Wdr76	464.99	515.871	302.436	382.954	233.688	425.298	355.519	425	520.835	648.569	0.14333	4.80398	0.559216	1
Paqr7	45.7836	76.5883	150.769	44.6621	148.908	268.198	141.415	210.396	54.3566	37.8255	0.786736	2.81453	0.205709	1
Phf23	942.857	967.478	2315.39	1244.84	1048.88	868.823	944.968	921.534	1280.84	1108.93	-0.559526	6.25875	0.0158716	1
Tpm1	593.757	542.281	336.539	513.14	446.724	539	519.402	547.871	653.267	953.018	-0.00204938	5.19945	0.996371	1
Gramd4	4153.44	2678.83	2034.49	2738.64	1944.5	175.327	458.607	56.3861	3404.7	2258.46	-0.676636	7.29919	0.387504	1
Polk	323.347	264.098	272.821	321.187	404.334	297.709	405.742	380.396	366.66	286.92	0.068264	4.49567	0.769804	1
Syne1	596.618	801.977	1828.98	799.167	1355.39	2116.08	1268.77	1662.13	1021.9	1219.64	0.0949728	6.35575	0.777941	1
Dbi	406.33	518.512	402.949	366.8	317.381	762.065	231.286	607.623	573.215	573.84	0.246457	4.79716	0.413037	1
Daxx	919.965	918.18	896.54	841.929	760.844	755.989	907.962	778.465	904.296	833.083	0.0630988	5.89494	0.630115	1
Eif4ebp3	263.256	228.004	211.795	305.983	333.684	216.121	371.379	259.208	303.409	226.953	0.00194599	4.28669	0.993704	1
Mprip	1286.23	1156.75	1446.67	1072.84	1649.94	1111.85	1022.94	1150.44	1200.79	1230.71	-0.161283	6.48809	0.334022	1
Epc1	1775.55	1807.31	1845.13	2232.16	1835.81	1138.76	1772.31	1118.46	1393.5	1221.49	-0.132768	6.94069	0.553298	1
Dnm1l	1493.69	1587.23	1487.95	1455.8	1786.9	1689.04	1515.91	1739.55	1420.19	1734.44	0.0776354	6.6911	0.608526	1
Exoc3l4	0	0	0	0	0	0	0	0	546.531	150.379	-10.022	3.03988	0.0420919	1
Rfc1	1273.36	1618.04	1286.92	1329.41	1658.64	1319.29	1761.74	1377.67	1502.22	1613.58	0.0481836	6.54328	0.760362	1
Zfp850	187.427	213.919	133.718	207.156	217.384	131.929	105.731	95.9405	214.461	157.76	-0.292895	3.68692	0.323789	1
Tnip1	1673.96	1616.28	1490.64	1359.82	1434.73	1970.26	1793.46	2250.39	1414.26	1222.41	0.47311	6.78087	0.0031385	1
Smarcd1	889.92	1088.96	1127.18	868.536	786.93	942.599	1081.1	935.841	1072.31	1330.35	-0.0103782	6.12061	0.956052	1
Lpcat1	1117.41	1472.78	758.334	927.452	1806.46	1786.25	919.857	2036.63	1611.92	1899.58	0.139836	6.51038	0.627305	1
Secisbp2l	922.827	807.259	992.565	934.104	990.184	805.463	1021.62	738.91	1176.08	1187.35	-0.240972	6.06458	0.0793438	1
Rragd	0	0.880326	2.69231	2.85078	1.08692	138.873	0	42.0792	8.89471	23.9869	2.32743	0.229446	0.157416	1
Lrp8	44.3529	25.5294	93.3335	10.4528	15.2169	93.7392	67.4033	88.3663	32.6139	96.8702	0.431162	1.59473	0.581706	1
Ampd3	286.148	296.67	738.591	381.054	417.377	402.731	623.811	434.257	313.292	576.608	-0.202714	4.95773	0.498045	1
Mgst2	175.981	156.698	93.3335	82.6725	28.2599	89.3994	142.736	71.5346	240.157	316.442	-0.152965	3.16113	0.775023	1
Sh3bp1	898.504	736.833	1134.36	260.371	249.992	1067.59	927.787	1317.92	751.109	1014.83	0.601195	5.76501	0.182139	1
Usf1	2655.45	2790.63	3386.03	2752.9	2822.73	1636.1	2092.15	2001.29	2862.12	2437.44	-0.312309	7.5315	0.104954	1
Wdr44	460.698	504.427	424.488	512.189	756.496	511.226	393.847	419.95	540.601	474.202	-0.192474	5.16928	0.291512	1
Adamts10	665.294	532.597	1168.46	503.637	1344.52	1223.82	1268.77	1292.67	578.156	634.73	0.270876	5.9159	0.437837	1
Itpa	487.882	427.838	371.539	342.093	288.034	426.166	281.508	410.693	440.782	615.356	0.051013	4.71005	0.805658	1
Rint1	613.787	371.497	295.257	359.198	429.333	268.198	347.59	269.307	490.197	510.183	-0.0971647	4.71937	0.691079	1
Vasp	5269.41	5359.42	6272.19	5174.16	5488.95	9713.29	7168.54	9006.63	3158.61	2855.36	0.695921	8.67306	0.0113829	1
Rgl2	1772.69	1485.11	2285.77	1578.38	1922.76	1885.2	1892.58	1856.53	1662.32	1369.1	0.0497586	6.97121	0.808698	1
Ptpra	1193.24	1135.62	1218.72	1108	1428.21	854.068	1430.01	887.871	1318.39	1497.34	-0.201346	6.38443	0.214556	1
Rabggta	922.827	985.965	711.668	995.871	882.579	551.152	1008.41	667.376	779.77	826.625	0.0254021	5.97083	0.891097	1
Ccdc186	1625.32	1574.02	1198.98	1952.78	1397.78	774.216	1164.36	909.752	1312.46	1046.2	-0.156027	6.59184	0.53896	1
Timm10b	450.683	414.633	510.642	560.652	378.248	600.625	286.795	548.713	487.233	494.499	-0.0290789	4.98113	0.89264	1
Arvcf	54.3681	45.7769	100.513	45.6124	138.039	84.1917	71.3682	113.614	59.2981	119.012	-0.266357	2.47037	0.528195	1
Csde1	4200.65	5053.95	4347.19	4530.83	5912.85	5233.77	4857	5118.51	5384.27	5193.16	0.00253764	8.46169	0.98791	1
Dctn6	456.406	470.094	407.436	487.483	407.595	548.548	586.805	510	424.97	547.086	0.234368	5.0203	0.154899	1
Tpk1	88.7058	119.724	120.257	120.683	167.386	126.721	70.0466	110.247	147.257	154.992	-0.40049	3.18065	0.151903	1
Mgme1	268.979	210.398	212.693	205.256	230.427	105.891	163.883	147.277	285.619	250.017	-0.351188	3.90736	0.1826	1
St7	37.1992	35.213	80.7693	8.55233	61.9544	0.867955	27.7543	0.841584	115.631	198.353	-2.09878	1.71187	0.0280585	1
Azin2	25.7533	28.1704	5.38462	24.7067	2.17384	30.3784	17.1812	37.0297	24.7075	46.1286	0.527076	0.74866	0.405237	1
Ddit3	459.267	514.11	712.565	493.184	401.074	401.863	753.331	395.544	273.759	330.281	0.215729	5.49038	0.651266	1
Aida	987.21	1044.95	1309.36	864.735	1722.77	992.941	1267.45	993.069	1352	1087.71	-0.213577	6.25054	0.375074	1
Homer3	145.935	138.211	219.872	142.539	168.473	115.438	211.461	111.931	111.678	148.534	-0.0962451	3.42542	0.757776	1
Hint3	226.057	250.012	262.949	306.933	243.47	487.791	305.297	443.515	237.192	285.075	0.412638	4.36763	0.10271	1
Etfdh	563.711	507.068	399.36	470.378	448.898	387.108	359.484	418.267	559.379	622.737	-0.101887	4.99798	0.535639	1
Alg6	123.044	99.4768	123.846	133.036	88.0405	120.646	91.1927	112.772	167.023	209.424	-0.328965	3.01611	0.295887	1
Tspan2	103.013	125.887	122.051	112.13	286.947	394.052	223.356	521.782	144.292	214.037	0.701491	4.04569	0.164461	1
Rufy3	513.635	463.051	209.103	506.488	742.366	325.483	376.666	318.96	655.244	606.13	-0.380593	5.1278	0.27873	1
Als2	723.954	762.362	1601.03	734.55	1382.56	1438.2	1313.7	1694.11	1657.38	2108.08	-0.263074	6.31301	0.393793	1
Nus1	1161.76	1147.06	1258.21	1104.2	1260.83	1100.57	1433.97	1172.33	1388.56	1271.31	-0.00927104	6.34167	0.950813	1
Mettl18	67.2447	88.0326	68.2052	93.1253	91.3013	63.3607	88.5495	87.5247	121.561	99.6379	-0.199656	2.74361	0.468592	1
Ubap1	771.168	812.541	851.668	1043.38	853.232	650.967	623.811	603.415	849.939	810.942	-0.305106	5.85096	0.0479031	1
Slc2a4rg-ps	324.778	203.355	156.154	161.544	340.206	292.501	203.532	398.069	336.022	250.017	0.257552	4.05716	0.57345	1
Retreg1	1063.04	1080.16	5777.7	2602.76	667.369	4938.67	4460.51	3860.34	2293.85	2958.69	0.148586	7.66028	0.797349	1
Hnrnpf	4319.4	4327.68	3683.08	3733.57	3653.14	5298	4305.88	5119.35	4860.47	4803.84	0.234657	8.19479	0.0976103	1
Sfxn4	54.3681	77.4687	69.1027	173.897	127.17	76.3801	95.1576	63.9604	84.0056	80.2638	-0.499074	2.92253	0.197977	1
Sfxn3	835.552	1117.13	1435.9	1807.39	2035.8	1386.12	1551.6	1646.14	1015.97	1631.11	-0.232473	6.66361	0.310306	1
Camsap2	507.912	504.427	521.411	559.702	714.107	335.031	597.378	342.525	593.969	776.806	-0.412743	5.32577	0.0432788	1
A930033H14Rik	32.907	21.1278	0.897437	13.3036	8.69536	3.47182	10.5731	0.841584	26.6841	52.5867	-0.46367	0.370775	0.636382	1
Psmc5	1267.63	1375.95	1839.75	1265.74	1022.79	1768.89	1260.84	1669.7	1754.23	1948.47	-0.03221	6.64347	0.868571	1
Fli1	788.337	898.812	1198.98	796.317	1282.57	1325.37	1741.91	1378.51	973.477	1303.6	0.199991	6.35705	0.398473	1
Cldn10	12.8767	16.7262	0	0.950258	1.08692	5.20773	0	7.57425	39.5321	30.4449	-0.615431	-0.254786	0.630308	1
Rad18	81.5521	98.5965	47.5642	64.6176	58.6937	111.966	50.2221	74.9009	136.386	272.159	-0.362309	2.67528	0.425944	1
Mrpl53	246.087	244.731	297.052	339.242	227.166	211.781	171.812	194.406	274.748	322.901	-0.40233	4.11206	0.0430272	1
Nadsyn1	234.641	224.483	280	267.023	276.078	209.177	228.643	262.574	209.52	133.773	0.0214179	4.10008	0.942892	1
Lrrc40	251.81	342.447	235.129	266.072	229.34	204.837	183.707	221.336	384.449	405.009	-0.266881	4.26428	0.232953	1
4933439C10Rik	217.472	190.15	172.308	205.256	277.165	243.895	175.777	309.703	268.818	232.488	0.0356088	4.05547	0.909928	1
Pdcd4	2569.61	2265.08	1475.39	2966.71	3303.15	2069.21	1313.7	2534.01	4897.03	2495.56	-0.430532	7.54993	0.0951685	1
Zeb2	1151.74	1297.6	6625.78	1240.09	2173.84	2352.16	4009.84	1955.84	874.647	1374.63	-0.184881	7.19683	0.721633	1
BC031181	877.043	757.96	803.206	1046.23	698.89	870.559	522.045	784.356	862.787	856.148	-0.114155	5.78167	0.500706	1
Cyp39a1	937.134	841.591	575.257	821.023	934.751	67.7005	339.66	75.7425	490.197	323.823	-0.460034	5.26613	0.486736	1
Rpap3	598.049	569.571	376.924	438.069	361.944	427.902	557.729	445.198	597.922	764.813	0.105936	5.00672	0.62066	1
Armcx3	17.1689	18.4868	0.897437	10.4528	0	0	0	0	19.766	34.1352	-0.751943	-0.591949	0.677707	1
Fanca	480.728	686.654	207.308	310.735	438.029	323.747	388.56	414.059	699.717	738.058	0.0246763	4.96004	0.939392	1
Naa30	500.759	463.932	612.95	550.2	707.585	486.055	566.981	544.505	858.834	734.368	-0.374481	5.47793	0.0479923	1
Rap1gap	1475.09	1259.75	274.616	1050.99	1943.41	795.047	1112.82	1532.52	701.694	667.02	0.452834	6.17005	0.28447	1
Chchd6	32.907	33.4524	23.3334	27.5575	44.5637	26.0387	22.4678	13.4653	71.1577	78.4187	-0.847019	1.49401	0.104346	1
Rapgef4	236.072	269.38	3.58975	98.8269	964.098	141.477	896.068	320.643	257.947	278.617	0.280143	4.60713	0.751667	1
Zbed4	350.531	368.856	357.18	279.376	314.12	309.86	417.636	365.247	491.186	499.112	-0.0315291	4.64013	0.887496	1
Gtf2h3	535.096	503.546	335.641	413.362	363.031	470.432	344.946	445.198	558.39	571.995	0.102855	4.81367	0.669017	1
Fcgrt	22.8918	53.6999	106.795	8.55233	108.692	56.4171	765.226	55.5445	63.2513	118.089	1.31052	3.20477	0.167053	1
Mapk1	3199.13	3191.18	2752.44	3205.22	3234.67	2997.92	2170.12	2778.07	5236.02	5196.85	-0.380649	7.74342	0.0312061	1
Ahcyl1	1117.41	1210.45	1322.82	1384.53	1473.86	1732.44	1349.39	1685.69	1742.38	1935.56	-0.0820385	6.63807	0.607165	1
Mzf1	12.8767	10.5639	8.07693	6.65181	11.9561	8.67955	7.9298	3.36633	8.89471	17.5289	-0.245453	-0.207876	0.719865	1
Cdk2ap1	419.207	473.615	448.719	398.158	319.555	478.243	360.806	441.831	515.893	637.498	-0.0275591	4.92295	0.87956	1
Phyh	492.174	492.982	305.129	535.946	484.766	361.937	483.718	375.346	509.963	496.344	-0.0241607	5.07963	0.907746	1
Vdac1	1452.2	1523.84	1770.64	1427.29	1517.34	2170.76	1371.86	2086.29	2015.15	2519.55	-0.0369868	6.76989	0.83623	1
Grb2	6418.29	6013.5	5935.65	6043.64	5199.83	7029.57	6396.71	7066.78	6050.38	5300.18	0.25494	8.72305	0.074354	1
Zcchc18	786.906	780.849	180.385	796.317	908.665	357.598	1100.92	462.871	860.81	930.876	-0.00262311	5.78633	0.996269	1
Khdc3	14.3074	4.40163	1.79487	4.75129	7.60844	7.8116	5.28654	5.89109	14.8245	5.53544	0.176306	-0.710091	0.79158	1
Rab5a	907.088	978.922	830.129	927.452	1018.44	619.72	783.729	606.782	844.998	817.4	-0.14421	5.90949	0.521942	1
Slc25a23	178.842	79.2293	208.205	37.0601	33.6945	15.6232	38.3274	25.2475	99.8184	127.315	-0.555564	2.53743	0.40711	1
Cd68	835.552	732.431	287.18	771.61	1033.66	1544.96	507.507	1816.98	476.361	515.718	0.862585	5.72073	0.0386266	1
Sh3kbp1	3685.58	3414.78	2575.64	4132.67	4115.08	2691.53	2528.29	2457.42	3874.14	3273.29	-0.233458	7.83872	0.219067	1
Pan3	2758.46	2685.87	2159.23	2999.97	3491.19	1952.03	2499.21	2237.77	2813.69	2112.69	-0.118692	7.52809	0.512265	1
Cobll1	1353.48	1289.68	1771.54	1108.95	2544.48	1150.04	1225.15	1131.93	1611.92	1598.82	-0.444308	6.71429	0.0218993	1
Dguok	503.62	512.349	473.847	643.325	402.16	600.625	588.127	622.772	603.852	573.84	0.125142	5.28449	0.470098	1
Rpl3	29878.1	33755.2	23997.5	27750.4	21309.1	30947.8	24519	31529.1	26457.8	27753.8	0.296	10.8456	0.0542574	1
Ap1ar	882.766	842.472	611.155	1235.34	1032.57	1005.09	1119.42	1104.16	1320.37	1167.98	-0.0504026	6.11415	0.828074	1
Srfbp1	326.208	326.601	344.616	267.973	302.164	365.409	325.122	372.822	336.022	338.584	0.16488	4.52717	0.342578	1
Myl12a	3302.15	3702.65	3971.16	3823.84	2905.34	4410.95	2632.69	3973.12	2880.9	3135.83	0.148899	7.8552	0.414913	1
Stard3nl	231.78	234.167	237.821	251.818	321.728	342.842	317.192	322.327	369.625	289.688	0.0397457	4.27426	0.888747	1
Xaf1	174.55	176.945	140	141.589	239.122	165.779	203.532	168.317	202.602	173.444	0.0436218	3.59166	0.867992	1
Kansl2	1665.38	1589.87	1775.13	1282.85	1136.92	1538.88	1477.59	1674.75	1451.81	1597.9	0.183356	6.61654	0.270512	1
Otub1	805.506	920.821	1074.23	1022.48	577.155	1209.93	794.302	1041.04	1059.46	1139.38	0.027204	6.03757	0.888989	1
C2cd5	1050.16	1265.03	1754.49	1527.07	817.364	1918.18	1374.5	1814.45	1621.8	1617.27	0.0720919	6.6997	0.745037	1
Capza1	1944.37	1986.01	1653.08	1912.87	1708.64	2381.67	1739.27	2275.64	2097.18	1878.36	0.213972	6.9758	0.183018	1
Asap1	1324.86	1476.31	2155.64	1944.23	2309.71	3573.37	2336.65	3160.99	2318.55	4368.38	-0.0635683	7.41546	0.843133	1
Alyref	1299.11	1362.74	1363.21	1309.46	854.319	1254.2	941.003	1088.17	1247.24	1608.04	-0.047064	6.39404	0.792132	1
Prkacb	925.688	1085.44	1818.21	1188.77	1466.26	2225.44	2129.15	1896.93	1368.8	1477.96	0.22585	6.73376	0.423159	1
Scyl2	467.852	409.351	436.154	452.323	548.895	429.638	541.87	435.94	522.811	578.453	-0.0947527	5.06513	0.645971	1
Rgs19	1835.64	1814.35	1943.85	2226.46	2093.41	2117.81	1763.06	2207.47	1636.63	1473.35	0.093102	7.06044	0.651606	1
Ctbp1	4152	4232.61	3867.95	3649.94	3608.57	3560.35	3430.96	3466.48	3992.74	4703.28	-0.0177902	8.0508	0.902148	1
Txndc16	2037.37	2240.43	1503.21	1948.03	2709.69	1711.61	2496.57	2354.75	2939.21	2104.39	0.0129467	7.25142	0.944265	1
Ncor2	2681.2	2949.09	2114.36	3047.48	3247.72	2623.83	3498.36	2556.73	2227.63	1931.87	0.227758	7.51193	0.233171	1
Ckm	2.86148	5.28195	14.359	2.85078	0	2.60387	0	1.68317	11.8596	8.30316	-1.47371	-1.21572	0.200755	1
Ncan	226.057	147.895	2.69231	16.1544	0	55.5491	40.9706	86.6831	2.9649	5.53544	4.33981	1.63	1.06208e-07	0.0012798
Ablim2	91.5673	210.398	1124.49	118.782	28.2599	1189.97	1352.03	934.158	283.642	460.364	0.94427	4.92394	0.309098	1
Armt1	516.497	519.392	411.924	536.896	488.027	638.815	424.244	671.584	635.478	685.472	0.0729062	5.1864	0.73684	1
Ncbp3	671.017	644.398	624.616	604.364	653.239	623.192	704.431	581.534	836.103	824.78	-0.0752603	5.52535	0.602524	1
Slc15a3	273.271	401.428	2720.13	987.319	792.365	3483.97	2215.06	3144.16	454.619	786.955	0.744448	6.65258	0.258692	1
Ccnc	384.869	330.122	305.129	378.203	432.594	359.334	335.695	347.574	489.209	459.441	-0.171122	4.76977	0.350742	1
Atp2a3	33497.9	32056.2	38739.7	38934	44899.6	24413.8	41048.6	26689.1	27276.1	22534.8	-0.0979446	11.1251	0.68878	1
2810004N23Rik	578.019	560.767	332.052	494.134	403.247	560.699	498.256	566.386	541.589	504.647	0.341266	4.97562	0.0426971	1
Rwdd1	423.499	429.599	431.667	438.069	382.596	556.359	407.063	454.455	590.016	576.608	-0.026119	4.92821	0.875817	1
Zfp617	314.763	272.021	278.205	349.695	299.99	143.213	253.754	175.049	289.572	272.159	-0.322389	4.34953	0.196627	1
Bpnt1	407.761	327.481	157.051	270.824	302.164	205.705	174.456	236.485	339.976	251.862	0.0866584	4.20088	0.7464	1
Ube3a	1492.26	1366.27	1319.23	1444.39	1860.81	1355.75	1026.91	1304.45	1892.6	1676.31	-0.268093	6.63444	0.104081	1
Ubb	9873.53	10944.2	11148.9	11659.7	9147.52	9377.39	7731.56	8928.36	6078.05	6196.92	0.107862	9.34552	0.64048	1
Nob1	1054.45	944.589	439.744	847.631	831.494	928.712	927.787	969.504	1048.59	898.586	0.312592	5.89442	0.0921445	1
Med21	208.888	189.27	189.359	204.306	170.646	227.404	145.38	194.406	288.584	284.152	-0.168814	3.77824	0.461506	1
Sostdc1	268.979	135.57	0	57.0155	0	0	3.9649	1.68317	172.953	246.327	-0.0910568	2.5487	0.961216	1
Ftsj3	2274.87	2398.89	1863.98	1972.74	1755.38	2540.51	2225.63	2449.85	2185.13	2283.37	0.298692	7.17778	0.0129088	1
Gdpd3	11.4459	14.0852	19.7436	22.8062	7.60844	19.095	7.9298	8.41584	17.7894	19.374	-0.453622	0.175156	0.32759	1
Tjap1	482.159	488.581	395.77	535.946	513.026	466.092	442.747	451.089	585.074	556.311	-0.0919508	5.09094	0.559003	1
Mrps7	1519.44	1356.58	1070.64	1215.38	745.627	1361.82	889.46	1390.3	1476.52	1203.04	0.247759	6.28471	0.225382	1
Stau2	131.628	113.562	151.667	71.2694	259.774	82.4558	162.561	82.4752	129.467	135.618	-0.342143	3.25044	0.360283	1
Clasp1	1427.88	1544.97	2014.75	1720.92	1841.24	2077.89	2352.51	2161.19	1778.94	1601.59	0.141946	6.94468	0.440945	1
Rbm10	2314.94	1912.07	1523.85	1873.91	1861.89	1500.69	1579.35	1671.39	2253.33	1825.77	-0.00313492	6.8967	0.988054	1
Slc41a3	48.6451	33.4524	87.0514	58.916	129.343	89.3994	88.5495	95.0989	44.4736	112.554	-0.228075	2.73164	0.644146	1
Flot2	490.743	610.066	793.334	780.162	1049.96	833.237	737.472	790.247	718.495	813.709	-0.21344	5.72401	0.263203	1
Ccnyl1	57.2296	50.1786	79.8719	64.6176	94.5621	56.4171	35.6841	58.0693	115.631	74.7284	-0.676916	2.5187	0.0280703	1
Ecm1	92.998	100.357	79.8719	54.1647	54.346	92.8712	136.128	74.0594	106.737	131.005	0.292842	2.5252	0.374425	1
Cd82	764.015	770.285	967.437	932.204	1028.23	1142.23	857.74	1261.53	703.671	1482.57	-0.0320879	6.21378	0.883979	1
Anks1	722.523	723.628	899.232	690.838	820.625	648.363	1008.41	717.871	727.39	610.743	0.0685102	5.74261	0.763212	1
Dnmt3a	1706.87	2313.5	2125.13	1868.21	1840.16	5630.43	2141.05	4751.58	2654.58	2600.73	0.642099	7.38155	0.0291063	1
Mpv17l	8.58443	11.4442	11.6667	15.2041	17.3907	9.54751	0	2.52475	11.8596	13.8386	-1.04489	-0.236935	0.0983906	1
Pde4dip	602.341	497.384	338.334	440.92	579.328	564.171	711.039	530.198	724.425	581.221	0.19217	5.27324	0.299983	1
Ankrd10	1575.24	1554.65	2059.62	1577.43	1551.04	1585.75	1587.28	1764.8	1509.14	1337.73	0.0447128	6.80694	0.78373	1
Tmem159	52.9373	30.8114	52.9488	34.2093	0	61.6248	128.198	65.6435	42.497	53.5092	0.954286	1.98967	0.222158	1
Thumpd1	791.199	819.583	859.745	738.351	605.415	851.464	687.25	828.118	1015.97	1020.37	-0.0304144	5.87304	0.856116	1
Brdt	134.489	133.809	46.6667	169.146	35.8684	26.0387	29.0759	14.3069	124.526	159.605	-0.60313	2.59094	0.390978	1
Ctu1	171.689	164.621	148.975	176.748	114.127	131.929	128.198	129.604	209.52	189.127	-0.150682	3.50017	0.525955	1
Ube2m	1273.36	1213.09	1162.18	1233.44	1023.88	1334.05	951.576	1252.28	1401.41	1534.24	-0.0171239	6.31572	0.89948	1
Mrps35	330.501	366.215	222.564	288.879	254.339	279.482	269.613	318.119	380.496	399.474	0.0844987	4.40503	0.649962	1
Znf41-ps	52.9373	68.6654	128.334	128.285	135.865	159.704	142.736	134.653	35.5788	36.9029	0.280222	2.87627	0.568273	1
Tmem141	55.7988	66.9047	134.616	89.3243	66.3021	133.665	62.1168	111.089	61.2747	78.4187	0.0392123	2.67264	0.927018	1
Adam17	1362.06	1331.05	1312.05	1192.57	1404.3	1360.09	1333.53	1429.85	1504.19	1347.88	0.0651941	6.51005	0.599105	1
Tmem86a	27.184	18.4868	83.4616	26.6072	44.5637	56.4171	43.6139	53.8614	26.6841	47.0512	-0.154996	1.64199	0.760161	1
Pde2a	128.767	115.323	770.001	121.633	49.9983	2408.58	16718.7	1702.52	107.725	148.534	4.15353	7.08783	0.00166259	1
Rhbdf2	427.791	569.571	861.54	383.904	630.414	244.763	656.852	367.772	290.561	232.488	-0.0694336	5.17297	0.869936	1
Rps27l	532.235	476.256	288.975	412.412	314.12	473.904	273.578	400.594	878.6	1036.05	-0.347446	4.88168	0.284715	1
Ppa1	557.988	499.145	267.436	341.143	338.032	499.942	393.847	504.109	658.209	786.032	0.125361	4.85618	0.667204	1
Ifi30	4197.79	5000.25	4894.62	2249.26	4697.67	6757.03	2554.72	6261.38	3323.66	3144.13	0.474352	8.10144	0.109102	1
Nipbl	4772.95	4675.41	4413.6	3782.03	4505.28	3961.35	5692.28	4227.27	4941.51	5074.15	0.0957563	8.29851	0.598976	1
Rbm12b1	236.072	135.57	183.077	210.007	122.822	122.382	161.239	166.634	299.455	199.276	-0.246729	3.70797	0.472088	1
Eral1	366.269	390.865	451.411	438.069	324.989	419.222	300.011	396.386	398.285	437.3	-0.0800102	4.81669	0.660669	1
Nqo2	131.628	187.509	161.539	192.902	351.075	185.742	163.883	158.218	209.52	245.404	-0.431923	3.71999	0.178621	1
4930526I15Rik	95.8595	102.998	72.6924	92.1751	61.9544	111.098	93.836	132.97	108.713	116.244	0.31699	2.89837	0.248583	1
1110038B12Rik	353.393	379.42	493.59	385.805	252.165	364.541	207.497	332.426	358.753	467.744	-0.208588	4.59205	0.395011	1
Angel2	1241.88	1265.91	1373.08	1396.88	1604.29	1113.59	1215.9	1296.04	1384.61	1515.79	-0.195755	6.60422	0.143097	1
Cpeb3	241.795	95.9555	115.769	65.5678	58.6937	39.058	72.6899	40.396	94.8769	95.9476	0.221925	2.64864	0.670793	1
Armh3	151.658	215.68	264.744	214.758	252.165	182.271	202.21	206.188	185.801	215.882	-0.197096	3.88079	0.348744	1
Dhx30	1599.57	1424.37	1350.64	1404.48	1587.99	1347.07	1518.56	1412.18	1644.53	1556.38	0.00651105	6.6713	0.955447	1
Efemp2	2.86148	0	15.2564	0	0	15.6232	3.9649	10.9406	2.9649	5.53544	0.514195	-1.17979	0.728075	1
Mmaa	177.412	171.663	223.462	227.112	274.991	208.309	257.719	258.366	174.929	148.534	0.0710953	3.83668	0.793276	1
Cstf2	1007.24	1104.81	857.052	929.353	1034.75	1451.22	999.155	1212.72	1452.8	1457.67	0.0821241	6.25639	0.654853	1
Hap1	157.381	96.8358	8.07693	15.2041	9.78228	32.9823	92.5144	29.4554	51.3917	62.735	1.57667	1.97872	0.0109811	1
Ormdl2	311.901	330.122	238.718	414.313	254.339	316.804	225.999	313.069	304.397	297.068	0.0402583	4.40757	0.850908	1
Tec	1701.15	2460.51	2814.36	3679.4	3373.8	5153.05	6811.7	4972.08	3406.67	3225.31	0.413185	7.93807	0.190289	1
Tom1	213.18	241.209	317.693	254.669	210.863	341.974	296.046	398.911	253.005	229.721	0.283563	4.23268	0.248455	1
Sgpl1	2128.94	2170.88	4238.6	3046.53	3205.33	6343.89	4245.09	5836.38	3141.81	3404.29	0.332527	7.96674	0.258369	1
Hvcn1	5906.09	6198.37	16117.1	10217.2	8824.7	23414	20021.4	20382.3	7776.94	6465.39	0.650975	9.76366	0.128914	1
1700109H08Rik	15.7381	28.1704	20.6411	21.8559	48.9114	12.1514	40.9706	13.4653	33.6022	19.374	-0.341681	1.03419	0.458139	1
Pi4k2b	75.8292	74.8277	98.7181	109.28	127.17	59.8889	62.1168	63.9604	143.304	307.217	-1.13856	3.00693	0.000390551	1
Rtn4ip1	1443.62	1804.67	461.283	1090.9	963.011	663.986	537.905	1013.27	1122.71	996.379	0.294017	6.11843	0.445773	1
Sdr42e1	47.2144	43.136	6.28206	54.1647	55.4329	122.382	124.234	129.604	104.76	78.4187	0.739341	2.52298	0.20626	1
Ahctf1	2542.42	2832.01	2852.95	2461.17	3373.8	3748.7	3256.51	3570	2733.64	3116.45	0.186987	7.7076	0.285158	1
C330018D20Rik	236.072	190.15	224.359	242.316	136.952	234.348	161.239	243.218	270.795	231.566	0.00105805	3.83234	1	1
Ankrd55	296.163	126.767	2.69231	78.8715	79.3452	3.47182	27.7543	5.0495	182.836	225.108	-0.212268	2.4992	0.852322	1
Wdr82	2203.34	2434.1	2318.98	2655.02	2305.36	1910.37	2546.79	2038.32	2298.79	2239.08	-0.0393984	7.30905	0.82724	1
4933430I17Rik	8.58443	7.92293	5.38462	2.85078	10.8692	5.20773	11.8947	5.0495	6.91811	10.1483	0.135524	-0.717749	0.836652	1
Dao	8.58443	9.68358	5.38462	8.55233	2.17384	32.1143	5.28654	23.5643	4.94151	0.922573	1.87121	-0.169671	0.00553381	1
E2f3	193.15	277.303	293.462	211.908	373.901	335.899	352.876	307.178	358.753	481.583	-0.157672	4.4147	0.51021	1
Zbtb39	379.146	373.258	339.231	437.119	405.421	281.218	506.186	275.198	400.262	352.423	-0.0454313	4.83961	0.829974	1
1810058I24Rik	749.707	798.455	623.719	827.675	519.548	597.153	455.964	626.138	720.472	703.923	-0.0233161	5.45311	0.899312	1
Hspb1	74.3984	102.998	4966.42	43.7119	364.118	3069.96	946.29	2769.65	157.14	139.309	0.263418	6.13989	0.856731	1
Neb	7.15369	5.28195	0.897437	7.60207	0	17.3591	0	15.1485	3.95321	12.916	0.918108	-0.690876	0.35838	1
Pstpip1	877.043	779.968	2152.05	1464.35	1948.85	814.142	1867.47	763.316	860.81	787.877	-0.478207	6.54714	0.172561	1
Slc20a1	643.833	853.035	1176.54	611.016	1085.83	989.469	1083.74	889.554	610.77	1044.35	0.0245361	6.065	0.939292	1
Csnk1g2	2777.06	2633.05	2719.23	2480.17	1898.85	2864.25	2560	2669.5	2630.86	2769.56	0.164867	7.478	0.241374	1
Rap2c	948.58	1125.06	938.719	1236.29	1268.44	1082.34	1104.89	1099.95	1415.25	1109.86	-0.0991998	6.298	0.477576	1
Aplf	130.197	112.682	79.8719	147.29	93.4751	67.7005	56.8303	73.2178	195.684	234.334	-0.693074	3.10018	0.0444937	1
Phospho2	287.579	277.303	215.385	288.879	238.036	212.649	167.847	212.079	355.788	285.075	-0.199794	4.31429	0.363094	1
Col20a1	214.611	235.047	117.564	88.374	166.299	169.251	111.017	159.901	108.713	87.6444	0.685754	3.50868	0.0225301	1
Fgd6	1327.73	1429.65	1137.95	1594.53	1642.34	884.446	1733.98	930.791	1711.74	1323.89	-0.180527	6.66855	0.396245	1
Trerf1	20.0303	40.495	594.103	15.2041	190.211	982.525	1209.29	756.584	66.2162	82.109	1.66926	4.5119	0.171077	1
Ctnnd1	30.0455	2.64098	1.79487	0	2.17384	1.73591	0	0	48.4268	117.167	-2.15366	0.0143491	0.188716	1
Stxbp1	575.157	328.361	6.28206	51.314	6.52152	19.095	3.9649	15.1485	159.117	269.391	1.05823	3.15343	0.38715	1
Zfp275	586.603	501.786	420.001	602.464	686.934	476.507	512.794	492.326	627.571	513.873	-0.0988781	5.32071	0.571591	1
Acer2	24.3226	14.9655	2.69231	10.4528	17.3907	3.47182	43.6139	6.73267	41.5087	46.1286	-0.24107	0.499249	0.773384	1
Adh5	1243.31	1293.2	857.95	1194.47	967.359	1263.74	995.19	1330.54	1333.22	1393.09	0.155878	6.28775	0.364772	1
Tmcc2	18.5996	11.4442	52.9488	5.70155	7.60844	2.60387	1.32163	0.841584	81.0407	1014.83	-4.89471	2.39204	0.000263313	1
Hnrnph3	1051.59	961.316	1030.26	1170.72	1184.74	759.461	840.559	929.95	1259.1	1005.6	-0.267	6.23207	0.0973971	1
Odf2	924.257	867.121	883.976	752.605	866.275	733.422	1001.8	770.049	1089.11	1248.24	-0.108429	5.94077	0.499301	1
Stx8	313.332	383.822	455.898	382.954	304.338	435.714	257.719	368.614	378.519	364.416	-0.053109	4.57003	0.809037	1
S100pbp	755.43	616.228	587.821	600.563	714.107	598.889	557.729	651.386	1023.88	1046.2	-0.250955	5.59479	0.15425	1
BC051537	14.3074	5.28195	2.69231	4.75129	7.60844	2.60387	3.9649	4.20792	4.94151	0.922573	0.521556	-0.86671	0.484368	1
Nt5c3b	493.605	379.42	415.513	353.496	440.203	500.81	437.461	548.713	654.255	539.705	0.0399334	4.90313	0.849752	1
Gpr179	2.86148	2.64098	34.1026	1.90052	15.2169	45.1337	10.5731	39.5544	17.7894	17.5289	0.276622	0.0443502	0.766747	1
Gm16157	22.8918	12.3246	7.1795	9.50258	44.5637	9.54751	1.32163	9.25742	115.631	215.882	-2.6873	1.6148	0.00385286	1
Gtf2ird1	57.2296	44.8966	46.6667	7.60207	186.95	53.8132	18.5029	53.8614	164.058	260.166	-1.44083	2.07132	0.0346673	1
Lats1	1005.81	1054.63	1050.9	1102.3	1217.35	984.261	1032.2	985.494	1169.16	1087.71	-0.102227	6.22979	0.440641	1
Lat	10.0152	7.0426	3.58975	1.90052	3.26076	8.67955	6.60817	10.9406	22.7309	63.6575	-0.980445	-0.030277	0.227716	1
Lasp1	1440.75	1582.83	1738.34	1767.48	2236.88	2175.96	2512.43	1919.65	1906.43	1549	0.115653	6.95503	0.584899	1
Laptm5	4900.28	3276.57	16258.9	3378.17	8418.2	30866.2	16507.2	20164.3	8867.04	12458.4	0.675007	9.58256	0.187013	1
Ing1	980.056	955.153	1419.75	1144.11	1058.66	673.533	1013.69	780.99	1040.68	898.586	-0.300707	6.18305	0.15646	1
Ccr7	247.518	408.471	493.59	230.913	310.859	554.623	803.553	713.663	614.723	631.962	0.335989	5.39699	0.510949	1
Clk4	2292.04	2449.07	2288.46	2349.99	2732.52	1669.08	2135.76	1992.03	2246.41	2128.38	-0.112563	7.32014	0.455273	1
Lta4h	931.411	931.384	708.975	830.526	882.579	944.335	878.886	832.326	966.559	1059.11	0.0836219	5.86645	0.597835	1
Tmem116	8.58443	9.68358	2.69231	10.4528	6.52152	7.8116	6.60817	7.57425	5.92981	11.0709	0.199243	-0.604202	0.778769	1
Mast2	708.216	669.928	999.745	568.255	666.282	894.862	720.29	789.405	817.325	933.644	-0.0202658	5.61841	0.923475	1
Pigv	376.284	305.473	348.206	472.278	340.206	322.011	366.093	395.544	434.853	359.803	-0.0977572	4.79166	0.6138	1
Cabyr	1.43074	2.64098	8.97437	7.60207	19.5646	15.6232	17.1812	9.25742	2.9649	13.8386	-0.131856	-0.208546	0.86062	1
Mtif2	756.861	860.958	738.591	860.934	784.756	818.482	654.209	888.712	811.395	891.205	0.0154506	5.74503	0.929381	1
Blcap	256.102	214.799	227.052	266.072	319.555	276.01	222.034	284.455	285.619	245.404	-0.0483026	4.20161	0.825909	1
Sgk1	177.412	277.303	136.41	240.415	181.516	55.5491	248.467	37.0297	59.2981	38.7481	0.282565	3.82257	0.642164	1
Sertad1	1053.02	1256.22	1288.72	1734.22	1033.66	526.849	915.892	483.069	234.227	229.721	-0.101386	6.24732	0.84645	1
Ash2l	765.445	897.052	635.385	816.272	677.151	887.05	637.027	828.96	863.775	1136.61	0.0265404	5.74626	0.882363	1
Smarcal1	619.51	654.962	643.462	587.26	590.198	630.136	614.56	642.97	679.951	715.917	0.0306713	5.45158	0.81184	1
Dusp14	238.933	359.173	271.026	634.773	534.765	243.895	367.414	251.634	157.14	298.914	-0.346956	4.75209	0.417683	1
Cbx5	2613.96	3128.68	1810.13	1885.31	2156.45	2472.8	2372.33	2720	4037.21	4513.23	-0.0287658	7.3736	0.90076	1
Bclaf3	522.22	614.467	446.026	655.678	992.358	624.06	679.32	681.683	538.624	479.738	0.0481321	5.43231	0.836744	1
Zbtb3	35.7685	26.4098	38.5898	69.3689	26.0861	38.19	44.9355	44.6039	63.2513	55.3544	-0.351375	1.69988	0.397631	1
Abcc8	1.43074	0.880326	689.232	0	0	11.2834	163.883	12.6238	1.9766	1.84515	-1.89678	2.20853	0.406152	1
Nr6a1	52.9373	76.5883	31.4103	51.314	90.2144	41.6619	88.5495	57.2277	36.5671	48.8964	0.342322	2.01216	0.376209	1
Ak7	14.3074	41.3753	0.897437	24.7067	7.60844	185.742	68.725	170	31.6256	43.3609	2.25771	1.72965	0.00473881	1
Pold3	781.183	718.346	596.796	711.744	683.673	641.419	622.49	675.792	902.319	1065.57	-0.13689	5.64073	0.358802	1
Cds2	3687.01	3581.16	1837.05	3699.36	3746.61	2464.13	3856.53	2800.79	3736.77	2268.61	0.150084	7.8542	0.50321	1
Armc9	38.63	57.2212	32.3077	45.6124	60.8675	38.19	40.9706	34.5049	58.3098	120.857	-0.515675	1.89241	0.157444	1
Slc22a5	155.951	195.432	314.103	199.554	284.773	155.364	285.473	193.564	104.76	105.173	-0.0162748	4.01519	0.966958	1
Dlk1	12.8767	41.3753	43.077	3.80103	0	52.0773	0	13.4653	33.6022	18.4515	0.326878	0.483071	0.815048	1
Slc7a7	2223.37	1874.21	3830.26	2614.16	2146.67	5921.19	3575.02	4570.64	1739.41	1610.81	0.632791	7.53377	0.0696757	1
Tcf7l2	2.86148	7.92293	14.359	1.90052	1.08692	0.867955	10.5731	0	7.90641	14.7612	-0.795006	-0.983838	0.44293	1
Bcl2l2	123.044	106.519	338.334	254.669	199.993	460.016	297.368	450.247	465.49	508.338	-0.216013	4.44985	0.676098	1
Anxa4	320.486	323.96	91.5386	214.758	1001.05	701.308	260.362	695.148	275.736	280.462	0.351882	4.61012	0.514941	1
Rgl1	58.6603	78.349	2651.03	325.939	1328.22	1184.76	2036.64	802.029	460.548	533.247	-0.332708	5.86939	0.701072	1
Psme3	2337.83	2508.93	1925	2117.18	1887.98	1614.4	2026.06	1832.97	2612.08	3047.26	-0.103192	7.20683	0.511155	1
Tmem19	464.99	406.71	414.616	471.328	442.376	497.338	451.999	477.178	516.882	530.479	0.0100617	5.02019	0.954515	1
Mrpl42	483.59	456.009	402.052	485.582	394.552	648.363	363.449	550.396	553.449	618.124	0.0930906	4.93455	0.676581	1
Herc4	1226.14	1197.24	1325.51	1223.93	1964.06	1052.83	1272.73	1164.75	1453.79	1444.75	-0.275827	6.52357	0.08867	1
Aup1	2706.96	2774.79	3230.77	3082.64	2890.12	3365.06	2956.49	3362.97	2383.78	2644.09	0.133677	7.65772	0.405613	1
Hadhb	565.142	595.98	752.95	737.401	686.934	724.743	721.612	680.841	779.77	985.308	-0.20112	5.59243	0.175894	1
Agbl5	450.683	474.495	294.359	403.86	361.944	315.936	409.706	338.317	461.537	516.641	0.0274206	4.74453	0.88903	1
Pvr	208.888	151.416	316.795	116.882	186.95	180.535	211.461	202.822	177.894	189.127	-0.00977237	3.6868	0.979234	1
Zmym2	997.225	1076.64	1334.49	1285.7	1815.16	859.276	1268.77	892.92	1257.12	1131.07	-0.379173	6.45722	0.0328136	1
Nol8	935.703	706.021	612.95	689.888	890.188	835.841	800.91	867.673	1006.09	785.11	0.116224	5.75918	0.477767	1
Anxa6	3392.28	3652.47	4427.95	3037.03	5666.11	5173.01	3786.48	6491.13	2858.17	3034.34	0.277782	8.14434	0.328871	1
Sh3gl1	932.842	944.589	1248.33	1008.22	1077.14	1043.28	914.571	1193.37	1127.65	1132.92	-0.103522	6.23407	0.467205	1
Cpt1c	2.86148	6.16228	4.48719	1.90052	5.4346	1.73591	3.9649	5.0495	9.88301	20.2966	-0.952708	-0.942533	0.222153	1
Map2k7	1569.52	1793.22	1919.62	1840.65	1999.93	1715.08	2022.1	1670.54	1587.21	1757.5	-0.00866788	6.95404	0.962026	1
Lrrc73	21.4611	17.6065	9.87181	7.60207	3.26076	17.3591	17.1812	18.5148	13.8362	11.9934	1.02875	0.0649254	0.0361604	1
Cmip	1346.33	1492.15	1014.1	1727.57	1882.55	1991.09	2154.26	1891.04	1271.94	1406	0.332529	6.87075	0.196217	1
Dpy30	427.791	409.351	280.898	392.457	383.683	380.164	278.865	337.475	500.08	638.42	-0.187935	4.65354	0.44291	1
Ect2	100.152	132.049	27.8205	74.1202	60.8675	47.7375	29.0759	44.6039	294.514	397.629	-1.15098	2.65638	0.0680634	1
Rpl31	8801.91	6511.77	5744.49	8824.1	7318.23	8216.93	7065.45	8213.86	6781.72	7758.84	0.142972	8.99708	0.471973	1
Insig2	387.73	308.114	303.334	355.397	378.248	632.739	191.637	586.584	346.894	433.609	0.272229	4.64974	0.341878	1
Ncoa7	603.772	570.451	974.617	787.764	1116.27	2553.52	1525.17	1986.14	729.366	832.161	0.753763	6.21246	0.0371431	1
Cmah	7711.68	7747.75	13497.5	9589.06	9326.86	7302.11	21056.3	7176.18	7140.48	8016.24	0.138865	9.37655	0.663464	1
Vps13d	2579.62	2331.1	3676.8	2889.74	4134.64	2644.66	3497.04	2798.27	2109.04	2291.67	-0.0921821	7.63547	0.685521	1
Zfp59	138.782	123.246	145.385	148.24	173.907	133.665	161.239	128.762	149.234	124.547	-0.0680964	3.3497	0.782139	1
Commd6	394.884	434.881	300.641	440.92	351.075	349.786	301.333	381.237	384.449	350.578	0.0775244	4.67737	0.669339	1
Tmem42	174.55	144.373	138.205	149.191	185.863	150.156	87.2278	172.525	148.245	185.437	-0.0918564	3.47666	0.71726	1
Traf7	1931.5	1993.06	1840.64	1699.06	1591.25	1914.71	2014.17	2061.88	1422.17	1472.43	0.346895	6.91668	0.0155733	1
Mynn	610.926	727.149	761.027	806.769	778.235	552.02	753.331	584.901	674.022	649.491	-0.142205	5.62785	0.419633	1
Il6ra	1489.4	1480.71	1532.82	715.545	943.447	657.91	2320.79	1153.81	1151.37	1378.32	0.367159	6.43747	0.355852	1
Kcnd1	85.8443	46.6573	10.7692	42.7616	49.9983	16.4912	9.25144	21.8812	37.5555	23.0643	0.167217	1.21555	0.793245	1
Kcnc3	236.072	202.475	977.309	207.156	653.239	226.536	481.075	199.455	851.916	1143.07	-1.43769	4.92747	0.000253313	1
Tnfrsf18	264.687	279.944	234.231	199.554	160.864	263.858	166.526	318.96	225.333	262.933	0.313384	3.99492	0.245308	1
Jpt1	3475.26	3589.97	4023.21	3135.85	2586.87	3336.42	2105.36	3214.85	4684.55	4498.47	-0.208005	7.83512	0.309566	1
St3gal2	895.643	887.368	906.411	1215.38	1186.92	852.332	417.636	768.366	732.331	1114.47	-0.388622	5.97032	0.08669	1
Tbca	892.781	925.222	680.257	881.84	794.539	934.788	736.15	924.059	905.284	825.703	0.164703	5.79685	0.373458	1
Ceacam2	34.3377	27.2901	1.79487	1.90052	4.34768	0.867955	0	0	0	0	2.85912	-0.577979	0.0427991	1
Slc25a4	1110.25	1611.88	994.36	1736.12	1615.16	2111.74	1161.72	1976.88	2128.8	2138.52	-0.0404604	6.74228	0.860646	1
Ang	20.0303	7.0426	12.5641	14.2539	13.043	8.67955	5.28654	17.6733	3.95321	6.45801	0.237929	-0.125289	0.687737	1
Amy1	15.7381	15.8459	15.2564	17.1047	14.13	4.33978	11.8947	12.6238	27.6724	18.4515	-0.566163	0.336908	0.222278	1
Ctnnb1	3259.22	2878.66	4431.54	3054.13	2983.6	2918.93	4518.67	3156.78	5207.36	4686.67	-0.219728	7.92209	0.267963	1
Ctsl	25.7533	23.7688	56.5385	38.9606	9.78228	18.2271	47.5788	12.6238	37.5555	95.9476	-0.833565	1.81777	0.120154	1
Ctsd	2482.33	2384.8	3799.75	1890.06	2023.85	2858.18	2751.64	2741.88	2316.58	3503.01	0.0191333	7.43044	0.937336	1
Sec61g	652.417	493.863	297.052	467.527	288.034	408.807	248.467	434.257	451.654	597.827	0.154507	4.81843	0.557751	1
Pik3c2a	529.373	586.297	523.206	604.364	771.713	510.358	573.589	430.049	579.145	444.68	-0.110394	5.39267	0.598453	1
6230400D17Rik	18.5996	16.7262	20.6411	10.4528	9.78228	8.67955	13.2163	5.89109	8.89471	11.0709	0.0553039	-0.0940711	0.920102	1
Lpar5	354.823	336.284	408.334	414.313	401.074	401.863	420.28	460.346	370.613	342.275	0.0730655	4.68377	0.700153	1
Rnf20	1855.67	1843.4	1888.21	1836.85	2017.32	1677.76	2228.27	1770.69	2164.38	2049.03	-0.0326113	7.08046	0.809991	1
Prxl2a	360.546	488.581	741.283	667.081	599.98	685.685	559.051	512.524	687.858	971.469	-0.430143	5.49942	0.173706	1
4921525O09Rik	51.5066	29.9311	0	0	2.17384	97.211	13.2163	90.891	69.1811	27.6772	1.65317	1.38671	0.186267	1
Tbx2	11.4459	13.2049	20.6411	20.9057	20.6515	6.94364	13.2163	6.73267	10.8713	15.6837	-0.756025	0.703807	0.184538	1
Fam149b	291.871	339.806	346.411	406.711	343.467	333.295	351.555	324.01	353.812	378.255	-0.104772	4.60187	0.500488	1
Pus1	1028.7	956.034	633.591	754.505	755.409	1000.75	685.928	1106.68	966.559	892.128	0.316444	5.82632	0.0855771	1
Aldh18a1	1319.14	1162.91	268.334	695.589	588.024	1095.36	1944.12	1106.68	1108.87	1513.02	0.765873	5.92787	0.0254696	1
Gdi2	7757.47	8433.52	5203.34	6500.72	6272.62	5853.49	5746.46	6252.97	8154.47	7279.1	0.0859097	8.80373	0.598901	1
Pkib	24.3226	18.4868	118.462	6.65181	6.52152	6.94364	6.60817	6.73267	3.95321	6.45801	-1.21385	1.49409	0.200388	1
Inka2	28.6148	21.1278	30.5129	12.3534	28.2599	23.4348	77.9764	20.198	117.608	60.8898	-0.44382	1.30776	0.498671	1
Rhot1	557.988	624.151	640.77	626.22	732.584	594.549	617.203	674.95	808.43	766.658	-0.161282	5.51425	0.206378	1
Cacfd1	404.899	398.787	411.026	366.8	342.38	335.899	359.484	323.168	466.478	385.635	-0.0637404	4.73476	0.693586	1
Jarid2	1156.04	1501.84	2158.34	1247.69	1766.25	2232.38	1361.28	1731.98	1273.92	1401.39	0.0636264	6.75052	0.795561	1
St7l	520.789	419.915	382.308	540.697	396.726	301.181	372.701	312.228	333.058	299.836	0.0134023	4.81994	0.955916	1
Arhgap15	939.995	860.958	631.796	745.003	1527.12	750.781	699.144	823.069	729.366	815.554	-0.0820849	5.99005	0.74012	1
Mag	40.0607	14.0852	17.0513	31.3585	15.2169	304.652	17.1812	132.97	74.1226	75.651	1.36314	2.10803	0.137495	1
Zfp467	38.63	25.5294	3.58975	9.50258	15.2169	88.5314	68.725	112.772	30.6373	15.6837	2.24914	1.59583	0.000390376	1
Pecam1	2621.11	3089.94	3327.7	2499.18	2006.45	3900.59	4062.7	3288.07	2081.36	1834.07	0.565652	7.60103	0.0106375	1
Stk32c	10.0152	2.64098	7.1795	0	2.17384	24.3027	2.64327	28.6138	28.6607	38.7481	-0.0263429	-0.149012	1	1
Maf1	2945.89	3308.26	3295.39	2603.71	2154.28	1892.14	2515.07	1985.3	2666.44	2984.52	-0.068919	7.56413	0.754549	1
Itch	1284.8	1254.46	1184.62	1349.37	1558.64	955.619	1288.59	968.663	1759.18	1611.73	-0.317284	6.51995	0.0526673	1
Slc30a6	218.903	232.406	210	205.256	199.993	180.535	148.023	197.772	275.736	222.34	-0.132017	3.80481	0.522572	1
Prmt1	1731.19	1892.7	1156.8	1483.35	1356.48	2099.58	1247.62	1898.61	1673.19	1965.08	0.28104	6.74397	0.0884225	1
Lin54	260.394	214.799	290.77	237.565	256.513	205.705	266.97	223.861	320.21	422.538	-0.319893	4.26445	0.15439	1
Rpain	213.18	185.749	239.616	250.868	203.254	144.949	215.426	162.426	296.49	334.894	-0.465935	3.9478	0.0334875	1
Arih2	1105.96	1265.03	1252.82	1339.86	1269.52	1017.24	1038.8	1026.73	1122.71	1165.21	-0.129237	6.47366	0.433478	1
Osbpl3	137.351	95.0752	57.436	205.256	190.211	13.0193	39.649	8.41584	127.491	174.366	-1.31949	2.76019	0.0581246	1
Cmtm7	1396.4	1456.94	2755.13	1894.82	1626.03	3638.47	2085.54	3334.35	1436.99	1333.12	0.42895	7.08771	0.170684	1
Cbfa2t3	3772.86	3873.43	5852.19	5358.51	4079.21	5325.77	5808.58	6348.07	2765.27	1985.38	0.345939	8.22038	0.313675	1
Senp6	1622.46	1532.65	1409.87	1698.11	1895.59	1605.72	2195.23	1609.95	2010.2	1912.49	1.07278e-05	6.90234	0.999375	1
Wdr18	713.939	823.104	569.873	588.21	524.982	805.463	701.788	793.613	733.32	903.199	0.276413	5.54708	0.0600172	1
Thap3	334.793	286.106	402.949	401.009	292.382	212.649	298.689	334.95	365.671	270.314	-0.201163	4.61201	0.353146	1
Mtpap	623.802	581.015	536.667	616.718	627.153	604.965	520.724	542.821	512.928	552.621	0.0600318	5.33006	0.68892	1
Peli3	12.8767	1.76065	5.38462	4.75129	9.78228	5.20773	9.25144	5.89109	4.94151	1.84515	0.381289	-0.467491	0.577543	1
Gm5741	10.0152	9.68358	2.69231	8.55233	18.4776	5.20773	11.8947	13.4653	13.8362	14.7612	-0.138772	-0.294019	0.838168	1
Zfp169	253.241	232.406	158.846	240.415	246.731	236.084	381.952	244.059	253.005	215.882	0.329185	4.16894	0.155033	1
Tmem241	117.321	129.408	194.744	161.544	136.952	159.704	114.982	136.337	94.8769	104.251	-0.0431281	3.37102	0.885147	1
Tcf20	3333.62	3136.6	2561.29	3496.95	2286.88	3892.78	2990.86	3368.02	3239.65	3470.72	0.209706	7.70779	0.34951	1
Cacnb1	413.484	354.771	341.026	437.119	292.382	105.891	192.959	146.436	403.227	448.37	-0.614606	4.34209	0.105694	1
Tet3	1413.57	1311.69	1879.23	1647.75	2142.32	1171.74	1567.46	1455.1	1699.88	1480.73	-0.312565	6.83491	0.0599833	1
Arhgap33	430.652	550.203	1480.77	400.059	743.453	556.359	775.799	650.544	498.104	563.692	-0.290099	5.44123	0.446803	1
Pianp	0	0	747.565	482.731	652.152	0	0	0	617.688	545.241	-12.252	4.35485	4.53814e-90	5.47163e-86
Lpar6	191.719	137.331	53.8462	139.688	66.3021	30.3784	33.0408	37.0297	134.409	150.379	-0.282711	2.88819	0.651347	1
Rae1	705.354	708.662	774.488	633.822	688.02	1005.96	789.015	791.93	913.19	1096.02	0.0301858	5.77554	0.857256	1
4931406C07Rik	128.767	127.647	114.872	114.031	215.21	164.044	182.385	169.158	217.426	247.25	-0.159347	3.48994	0.560254	1
Cnep1r1	303.317	210.398	273.718	293.63	347.814	262.123	288.116	272.673	450.665	467.744	-0.389163	4.45356	0.0489858	1
Snx16	64.3833	65.1441	65.5129	81.7222	97.8228	32.9823	63.4384	55.5445	62.263	83.9541	-0.430809	2.34469	0.177554	1
Tbc1d30	38.63	11.4442	154.359	22.8062	53.2591	257.783	148.023	189.356	7.90641	19.374	1.31564	2.91042	0.147211	1
Asnsd1	1140.3	1357.46	1029.36	1204.93	1338	1114.45	985.939	1287.62	1558.55	1292.52	-0.0687698	6.3645	0.712168	1
Kptn	217.472	290.507	237.821	233.764	201.08	319.408	208.818	312.228	278.701	287.843	0.183229	4.04822	0.473496	1
F9	105.875	86.2719	67.3078	74.1202	168.473	45.1337	52.8654	31.9802	44.4736	56.2769	-0.327477	2.30601	0.527026	1
Ankra2	331.931	308.114	309.616	438.069	373.901	486.055	270.935	466.237	377.531	381.945	0.0416277	4.75107	0.848853	1
Capzb	5817.38	6364.75	9016.55	6462.71	5631.33	8893.07	6357.06	8493.26	5260.73	5314.02	0.216333	8.80724	0.324619	1
Nf2	1271.93	1047.59	1376.67	1327.51	1697.77	1112.72	1151.14	1133.61	1428.1	1404.16	-0.291092	6.42589	0.0277127	1
Pex3	190.288	275.542	191.154	236.614	214.123	251.707	244.502	248.267	243.122	295.223	0.100115	4.05419	0.655814	1
Trim24	623.802	706.901	428.077	512.189	745.627	1535.41	523.367	1232.08	759.015	783.264	0.586843	5.66365	0.0530009	1
Kmt5a	2436.55	2156.8	1795.77	2372.8	2142.32	1507.64	2238.85	1678.96	2568.6	2331.34	-0.107134	7.07779	0.497364	1
Cep57	715.369	838.95	711.668	484.632	830.407	858.408	1028.23	945.098	844.998	1088.64	0.216266	5.91294	0.272671	1
Tsc2	1247.6	1291.44	1158.59	1202.08	1319.52	1213.4	1381.11	1120.99	1113.82	1229.79	0.103138	6.36826	0.471276	1
Mapk7	613.787	639.116	643.462	663.28	808.669	564.171	643.636	603.415	633.501	476.048	-0.0335957	5.53361	0.857315	1
Txk	0	6.16228	6.28206	8.55233	1.08692	39.058	14.538	42.0792	8.89471	17.5289	1.35432	-0.00206786	0.15873	1
Zfp862-ps	127.336	80.1096	34.1026	117.832	89.1275	56.4171	97.8009	97.6237	111.678	128.238	0.000977678	2.88149	1	1
Dnajb6	836.982	876.804	712.565	851.432	927.143	847.992	859.062	812.128	1052.54	987.153	-0.0382518	5.9304	0.763749	1
Hspa14	909.95	1086.32	943.206	1040.53	859.754	936.524	748.045	951.831	1186.95	1334.04	-0.149749	6.12848	0.326331	1
Fkbp11	171.689	57.2212	92.436	9.50258	7.60844	12.1514	132.163	15.1485	45.4619	59.0447	0.900586	1.7074	0.252837	1
Nubp2	1020.12	1087.2	862.437	891.342	684.76	1004.22	790.337	1014.11	830.173	1069.26	0.235927	5.9582	0.10728	1
Ndrg3	602.341	493.863	787.052	749.754	649.978	612.776	594.735	602.574	578.156	548.931	-0.151407	5.38768	0.386681	1
Gbp3	1709.73	1362.74	693.719	975.915	1124.96	245.631	520.724	359.356	1821.44	1388.47	-0.452017	6.05423	0.356321	1
Lct	10.0152	7.92293	4.48719	3.80103	6.52152	2.60387	10.5731	2.52475	2.9649	9.22573	0.321022	-1.01764	0.641326	1
Fmo5	191.719	154.057	227.052	301.232	319.555	184.874	339.66	205.346	295.502	234.334	-0.307859	4.25408	0.227004	1
Fbxw7	1356.34	1402.36	1028.46	1000.62	1545.6	1261.14	1449.83	1275.84	1223.52	1343.27	0.190881	6.42766	0.288674	1
Csf2ra	914.242	1017.66	1215.13	868.536	1111.92	577.19	771.834	680.841	832.15	691.93	-0.221338	5.9076	0.452961	1
Brd2	14763.8	20853.2	23213.1	18829.4	15465.8	11375.4	16856.1	11852	7563.47	6611.16	0.0869895	10.0944	0.807359	1
Slc15a2	1981.57	1242.14	1355.13	1673.41	29.3468	0.867955	1320.31	4.20792	993.243	825.703	-0.0696484	6.02939	0.961217	1
Tmpo	3093.26	2941.17	1461.03	2454.52	2768.39	1709	2606.26	2050.1	4201.27	4034.41	-0.189218	7.46955	0.452927	1
Abr	1001.52	922.581	753.847	1037.68	1555.38	1223.82	1185.51	1237.97	950.746	722.375	0.193564	6.28639	0.461781	1
Gins4	505.051	485.059	297.052	461.826	392.378	360.201	327.765	354.307	512.928	668.865	-0.130794	4.84074	0.545071	1
Med27	321.916	289.627	360.77	248.968	213.036	271.67	218.07	253.317	358.753	354.268	-0.126434	4.29771	0.573244	1
Gxylt1	1118.84	1221.01	1539.1	1065.24	1367.35	1221.21	1811.96	1276.68	1254.15	1286.07	0.0790061	6.65694	0.764507	1
Magoh	663.863	728.029	600.385	752.605	521.722	563.303	403.098	503.267	698.729	866.296	-0.208032	5.47682	0.26542	1
Tmem175	310.47	275.542	240.513	369.651	358.684	390.58	360.806	387.128	314.28	310.907	0.167511	4.48808	0.378982	1
Alkbh4	206.026	270.26	437.052	278.426	216.297	270.802	167.847	251.634	303.409	347.81	-0.390622	4.26229	0.0833673	1
Myl4	35.7685	62.5031	62.8206	38.0103	46.7376	85.9276	39.649	41.2376	55.3449	62.735	0.0588753	1.56844	0.912893	1
E030030I06Rik	75.8292	95.9555	87.0514	76.0207	140.213	57.2851	87.2278	69.8514	106.737	83.9541	-0.306319	2.57633	0.328365	1
Slc25a25	221.765	391.745	962.95	410.512	315.207	669.194	629.098	608.465	272.771	253.708	0.201853	5.00131	0.626719	1
Srrm1	2181.88	2927.96	3267.57	2999.02	3504.23	3719.19	4030.98	3526.24	3152.68	3909.86	0.0188455	7.86775	0.925625	1
Lrrc56	284.717	238.568	133.718	244.216	409.769	203.97	270.935	300.445	383.461	586.756	-0.352696	4.3463	0.313646	1
Klhdc3	1101.67	1031.74	1101.16	1031.03	922.795	965.166	856.419	960.247	1148.41	1281.45	-0.103057	6.1099	0.468284	1
Dars2	293.301	351.25	218.975	313.585	290.208	248.235	253.754	300.445	359.742	413.313	-0.0751821	4.28159	0.764909	1
Tmem218	30.0455	13.2049	33.2052	37.0601	51.0852	42.5298	22.4678	35.3465	50.4034	46.1286	-0.532233	1.46167	0.138127	1
Adnp	103.013	99.4768	70.0001	73.1699	63.0414	94.6071	99.1225	85.8415	89.9354	104.251	0.32788	2.65535	0.20572	1
Parp11	569.434	544.041	511.539	598.663	735.845	616.248	652.887	761.633	659.197	618.124	0.0645674	5.41125	0.729041	1
Zfp773	67.2447	61.6228	61.9232	64.6176	110.866	28.6425	39.649	32.8218	55.3449	57.1995	-0.572238	2.23544	0.205842	1
G3bp1	4204.94	4164.82	2934.62	3450.39	3620.53	5135.69	3779.87	4894.65	4947.44	4856.42	0.231077	8.09039	0.134593	1
Extl3	738.261	688.415	608.462	922.701	834.755	576.322	614.56	610.148	766.922	812.787	-0.239269	5.72131	0.173676	1
Dhx16	2420.81	2501.89	2310	2351.89	2784.69	2109.13	2341.94	2235.25	2167.34	2060.11	0.0349821	7.32406	0.831502	1
Tbc1d7	90.1366	89.7932	70.8975	81.7222	65.2152	144.949	62.1168	117.822	110.69	130.083	0.214295	2.61192	0.538755	1
Map3k4	642.402	608.305	475.642	659.479	632.588	581.53	718.969	637.079	666.115	650.414	0.104011	5.46611	0.557787	1
Slc27a1	420.637	329.242	532.18	214.758	256.513	364.541	351.555	428.366	324.163	330.281	0.233781	4.52777	0.447275	1
Aqr	1065.9	941.068	838.206	943.607	984.75	1093.62	1411.5	1111.73	1372.75	1479.81	0.0726013	6.22007	0.665998	1
Colgalt1	4071.88	4184.19	8538.22	4670.52	3304.24	6046.18	3285.58	5542.67	4234.87	4284.43	-0.0821719	8.31965	0.753012	1
Acap1	3697.03	3872.55	7762.83	3518.81	5505.25	6611.22	5223.1	7295.69	3936.4	3045.41	0.195752	8.43764	0.520605	1
Zfp687	566.573	569.571	488.206	646.176	527.156	541.604	489.005	524.307	427.934	498.189	0.0998376	5.27834	0.584276	1
Zmym5	1211.84	1159.39	1430.51	1623.04	1910.81	997.281	1769.67	1149.6	1519.02	1491.8	-0.294486	6.72375	0.110336	1
Tfdp1	1357.77	1525.6	513.334	753.555	845.624	878.371	722.934	830.643	1771.04	2048.11	-0.0656373	5.95536	0.86646	1
Cct2	5908.95	5810.15	3869.75	5117.14	4894.4	5575.75	4760.52	5345.74	5782.55	6027.17	0.153905	8.46156	0.26556	1
Ccng2	1022.98	880.326	851.668	1045.28	1026.05	352.39	584.162	384.604	1447.86	1251.01	-0.744019	5.93016	0.0111634	1
Ccnf	113.028	125.006	26.9231	46.5627	43.4768	32.9823	22.4678	34.5049	372.59	728.833	-1.75111	2.82365	0.0310846	1
Kcnc1	11.4459	0.880326	0	8.55233	7.60844	13.0193	54.187	6.73267	5.92981	10.1483	1.48053	-0.466971	0.112871	1
Mitf	17.1689	4.40163	2.69231	1.90052	10.8692	2.60387	2.64327	2.52475	7.90641	18.4515	-0.476535	-0.164786	0.559041	1
Pkd1	1621.03	1543.21	1963.59	1735.17	2326.01	1281.97	2081.57	1345.69	1507.16	1503.79	-0.159595	7.02001	0.440916	1
Nfatc1	10863.6	9551.53	8294.11	17972.2	9914.89	13310.1	15735.4	12258.5	10109.3	10197.2	0.175113	9.74709	0.454575	1
Tnk2	1499.41	1325.77	2493.08	1749.43	1906.46	2128.23	1809.32	2063.56	1537.8	2065.64	-0.0986858	7.01724	0.61198	1
Pdlim5	562.28	423.437	793.334	590.11	648.891	791.575	831.308	738.069	572.226	656.872	0.0847901	5.55715	0.711688	1
Tmlhe	7.15369	4.40163	1.79487	0	1.08692	0.867955	6.60817	0	7.90641	11.9934	-0.19156	-0.791414	0.942257	1
Ints13	872.751	894.411	936.027	889.442	973.88	770.744	1040.13	916.485	1169.16	1155.06	-0.130043	6.02375	0.347292	1
Aak1	975.764	903.214	1163.98	998.722	1308.65	1190.83	1152.46	1083.12	1317.41	1207.65	-0.121634	6.27754	0.430311	1
Cryz	64.3833	58.1015	51.1539	101.678	51.0852	46.0016	67.4033	56.3861	57.3215	83.0316	-0.187159	2.18845	0.601769	1
Hus1	347.67	328.361	233.334	308.834	305.425	374.089	400.455	292.871	486.244	529.557	-0.0183073	4.48159	0.949166	1
Fkbp2	20.0303	14.0852	10.7692	18.0549	11.9561	13.0193	9.25144	7.57425	9.88301	4.61286	0.225263	-0.285231	0.704685	1
Wbp1	359.115	325.72	363.462	453.273	321.728	385.372	323.8	387.97	379.508	434.532	-0.0782794	4.68732	0.679549	1
Cdk2	1133.15	1224.53	1511.28	1065.24	1123.88	1589.23	1098.28	1436.58	1169.16	1218.72	0.137275	6.36733	0.490063	1
Mylpf	17.1689	24.6491	11.6667	20.9057	7.60844	18.2271	19.8245	17.6733	22.7309	54.4318	-0.171118	0.529482	0.760428	1
Lxn	65.814	37.854	84.3591	29.458	57.6068	117.174	55.5086	122.871	34.5905	27.6772	0.797634	1.87113	0.116474	1
Nup88	1317.71	1368.03	1178.33	1212.53	1138.01	1119.66	1189.47	1151.29	1520.01	1652.33	-0.0630491	6.46607	0.698493	1
Ggps1	512.205	478.897	508.847	689.888	576.068	526.849	444.069	498.218	555.425	528.634	-0.169322	5.33808	0.295573	1
Tmem250-ps	689.616	758.841	912.694	771.61	607.588	974.714	585.484	866.831	959.641	1210.42	-0.138165	5.73265	0.48017	1
Ate1	470.713	475.376	542.949	581.558	578.242	617.984	586.805	516.732	781.746	869.986	-0.261919	5.39793	0.0907233	1
Papss1	290.44	327.481	243.205	367.75	297.816	249.971	233.929	236.485	446.712	384.713	-0.316519	4.42939	0.125148	1
Pi4kb	1294.82	1199	1618.08	1286.65	1197.79	1347.93	1358.64	1276.68	1180.03	1190.12	0.0426509	6.47821	0.782102	1
Gid8	1108.82	934.906	1141.54	1074.74	849.972	1012.04	1082.42	1032.62	1309.5	1796.25	-0.187339	6.26647	0.281808	1
Zdhhc23	251.81	283.465	80.7693	171.997	290.208	287.293	236.572	327.376	108.713	106.096	0.910247	4.10633	0.0285998	1
Vcp	5591.33	5285.47	4726.8	4518.48	4261.81	6264.9	4923.09	5974.4	6206.53	6838.11	0.14461	8.43472	0.317531	1
Hsd3b7	440.668	169.023	306.923	109.28	69.5629	158.836	477.11	205.346	253.993	318.288	0.52242	3.79305	0.257853	1
Ppp1r11	961.457	858.317	664.103	893.243	570.633	820.218	663.46	812.128	934.933	804.484	0.1453	5.78871	0.572437	1
Brk1	1452.2	1515.92	1750	1706.66	1168.44	1906.9	1243.66	1773.22	1733.48	1680.93	0.0254193	6.72745	0.888007	1
C9orf72	185.996	242.97	245.898	258.47	371.727	148.42	216.748	183.465	235.216	265.701	-0.447952	4.15867	0.0698556	1
Zfp202	121.613	135.57	135.513	130.185	192.385	184.007	153.31	188.515	115.631	93.1799	0.27314	3.33207	0.362127	1
Ube2w	263.256	308.994	513.334	379.153	384.77	497.338	319.835	434.257	425.958	347.81	-0.122218	4.74235	0.565232	1
Kif20a	241.795	327.481	68.2052	86.4735	72.8236	103.287	79.298	110.247	729.366	1007.45	-1.05246	3.80461	0.141178	1
Gm45871	84.4136	65.1441	69.1027	108.329	102.17	78.116	93.836	74.9009	113.655	89.4896	-0.231489	2.82946	0.432028	1
Dph3	412.053	456.889	332.949	450.423	384.77	436.582	411.028	408.168	446.712	493.576	0.0707051	4.97542	0.667876	1
Mir677	12.8767	22.0081	53.8462	16.1544	18.4776	25.1707	9.25144	19.3564	9.88301	6.45801	-0.232363	0.525467	0.700834	1
Tjp2	194.58	143.493	210.898	269.873	251.079	570.247	528.654	668.217	183.824	141.154	1.035	4.49048	0.012699	1
Fchsd2	1213.27	1773.86	618.334	814.371	1479.3	2144.72	839.237	1567.87	2368.96	2200.34	0.101178	6.58269	0.824467	1
Mphosph6	367.7	434.881	188.462	478.93	469.549	397.524	337.017	403.119	471.42	505.57	-0.0573175	4.85973	0.81785	1
Hcrtr2	87.2751	45.7769	70.0001	324.038	717.367	51.2094	212.783	26.9307	456.595	524.944	-2.2263	4.17494	0.000960613	1
Fubp1	1907.18	1886.54	1840.64	1870.11	2259.71	2120.41	2041.92	2153.61	2557.72	2553.68	-0.0700658	7.10925	0.637709	1
Hnrnpab	6868.98	7399.14	4482.7	5991.38	4703.1	6787.41	4330.99	5660.49	7148.38	8449.85	0.0808913	8.62305	0.663447	1
Rad1	344.808	277.303	245	256.57	142.387	342.842	256.397	344.208	367.648	462.209	0.16421	4.32683	0.557605	1
Ovol3	185.996	93.3145	0	98.8269	8.69536	6.07569	0	0	50.4034	104.251	0.195258	1.63389	0.9046	1
Bmf	177.412	89.7932	104.103	173.897	104.344	80.7198	339.66	108.564	262.888	310.907	-0.17389	3.96514	0.756393	1
Mcts1	522.22	522.033	524.103	562.553	470.636	624.06	372.701	642.128	602.864	538.783	0.045015	5.11461	0.826236	1
Ccpg1	2110.34	1864.53	1917.82	1902.42	1281.48	1304.54	2332.68	1326.34	1543.73	1473.35	0.180192	6.83875	0.466124	1
Dnajb2	442.098	271.14	451.411	536.896	588.024	359.334	658.174	358.515	500.08	700.233	-0.35024	5.21543	0.214577	1
Nthl1	81.5521	75.708	80.7693	66.5181	46.7376	60.7569	52.8654	52.1782	119.584	95.9476	-0.280683	2.29922	0.395112	1
Pkm	5863.17	6396.45	4670.26	5092.44	4924.84	7008.74	5689.63	6684.7	6021.72	6144.34	0.296497	8.64992	0.0305538	1
Tssk4	37.1992	18.4868	11.6667	14.2539	20.6515	19.095	21.1461	20.198	21.7426	24.9095	0.360129	0.458916	0.319299	1
Apbb1	17.1689	16.7262	8.97437	26.6072	6.52152	0	9.25144	0.841584	76.0992	96.8702	-2.17628	0.961054	0.0226042	1
Mphosph9	276.133	341.566	261.154	284.127	427.16	423.562	380.631	458.663	375.555	396.706	0.173177	4.6457	0.372008	1
Immt	1573.81	1607.47	1375.77	1290.45	903.231	1715.08	1585.96	1738.71	1884.69	2299.97	0.158706	6.74391	0.39221	1
Enpp1	620.941	526.435	892.95	551.15	1006.49	1274.16	2348.54	1241.34	571.238	859.838	0.68521	6.04644	0.0622347	1
Pmepa1	58.6603	11.4442	0.897437	0.950258	1.08692	0	5.28654	0	18.7777	6.45801	1.49278	-0.0372103	0.261007	1
Mtrr	464.99	416.394	266.539	361.098	414.117	488.659	441.426	455.297	476.361	583.066	0.18119	4.7925	0.397632	1
Sumo3	1200.39	1276.47	1166.67	1182.12	874.971	1326.24	1263.48	1264.9	1309.5	1374.63	0.158277	6.45289	0.306695	1
Hipk1	5936.14	4554.8	4059.11	5807.03	7369.32	3745.23	6094.05	4000.05	6844.98	7554.03	-0.315467	8.69806	0.16113	1
Brd8	2955.91	3141.88	2562.18	3001.87	2825.99	2608.21	2865.3	2620.69	3210	3414.44	-0.0240655	7.59464	0.873118	1
Tmem63c	10.0152	15.8459	1.79487	31.3585	18.4776	230.008	1.32163	206.188	700.706	279.54	-1.0053	3.43717	0.519693	1
Apool	244.656	235.047	167.821	238.515	176.081	212.649	150.666	219.653	232.251	242.637	0.0647192	3.76238	0.831354	1
Ppt2	90.1366	37.854	192.949	53.2145	133.691	33.8503	34.3625	21.8812	160.105	268.469	-1.83056	2.7939	0.000610236	1
Pbx3	170.258	64.2638	106.795	143.489	123.909	124.118	198.245	113.614	240.157	232.488	-0.261852	3.79939	0.437308	1
Plpp2	115.89	110.921	207.308	154.892	155.43	195.29	177.099	263.416	139.35	124.547	0.183439	3.48275	0.591634	1
Kmt2b	4503.97	4414.83	4863.21	4428.2	5241.13	3931.84	5630.16	3897.37	4096.51	3744.72	0.0415985	8.2619	0.812112	1
Kctd9	427.791	463.932	692.821	584.409	848.885	488.659	646.279	493.168	541.589	523.099	-0.299713	5.25529	0.142381	1
Dusp28	77.2599	120.605	104.103	114.981	66.3021	70.3044	62.1168	63.9604	82.029	102.406	-0.206298	2.78422	0.531653	1
Lax1	3562.54	1758.01	266.539	1472.9	1224.96	1367.03	3350.34	2098.91	2333.38	2728.05	0.694232	7.1675	0.110083	1
Ikzf5	537.958	660.244	612.052	611.016	651.065	391.448	556.408	353.465	556.414	656.872	-0.257515	5.36038	0.260718	1
Actn1	246.087	219.201	132.821	746.903	1034.75	594.549	416.315	502.425	2006.25	2434.67	-1.56714	5.65666	0.00440375	1
Rps19bp1	464.99	497.384	435.257	406.711	229.34	503.414	374.022	456.138	504.034	530.479	0.186924	4.82184	0.369903	1
Slc16a13	52.9373	49.2982	77.1796	37.0601	59.7806	79.8519	91.1927	95.0989	60.2864	70.1155	0.331408	2.11295	0.432973	1
Zranb1	794.06	834.549	1095.77	1076.64	974.967	827.161	851.132	857.574	816.337	914.27	-0.186418	6.09424	0.312629	1
Tom1l2	831.259	756.2	1003.33	1113.7	1061.92	555.491	1374.5	710.297	796.571	941.947	-0.174237	6.06935	0.447439	1
Pex10	158.812	117.964	107.692	177.698	123.909	106.759	92.5144	137.178	138.362	132.85	-0.102558	3.16288	0.743543	1
Rad52	309.04	296.67	341.026	395.308	374.987	291.633	251.11	346.732	383.461	387.481	-0.279614	4.50913	0.183244	1
Traf3	2107.48	2228.98	1907.05	1967.99	2657.52	2600.39	2178.05	2607.23	625.595	704.846	0.587741	7.02021	0.171889	1
Hsp90b1	17930	11291.9	5459.11	6933.09	8713.84	5831.79	10748.8	5344.06	18297.4	15940.2	-0.0276194	9.3044	0.937956	1
Ralbp1	2110.34	2221.94	1903.46	2362.34	2267.32	1991.96	1850.29	1963.41	2474.71	2372.86	-0.112451	7.18333	0.440075	1
Arhgef2	3107.56	3027.44	5334.37	4011.99	4834.62	2978.82	4155.22	3521.19	2676.32	2402.38	-0.173046	8.08138	0.512634	1
Fip1l1	1309.13	1118.01	1093.08	1272.4	1091.27	952.147	1177.58	991.386	1390.54	1287.91	-0.0913656	6.33229	0.521716	1
Tada2b	429.222	375.899	654.232	431.417	392.378	302.048	343.625	324.01	459.56	469.59	-0.399537	4.9718	0.0584956	1
Wbp2	1562.37	1302.88	1469.1	1690.51	1241.26	1693.38	1507.98	1455.1	1568.43	1610.81	0.0417371	6.7392	0.801856	1
Apaf1	736.831	804.618	774.488	805.819	913.013	555.491	922.5	575.643	968.535	944.715	-0.238338	5.7338	0.171113	1
Grb7	826.967	798.455	39.4872	355.397	95.649	542.472	884.173	791.089	409.157	424.384	1.63109	5.3264	0.000428541	1
Mon1b	938.565	840.711	382.308	800.118	768.453	678.741	609.273	777.623	867.729	679.936	0.193747	5.69144	0.3513	1
Enox2	168.827	174.304	225.257	223.311	171.733	316.804	235.251	236.485	248.064	222.34	0.111172	3.92872	0.628103	1
Haghl	144.505	235.047	270.129	292.68	252.165	304.652	177.099	346.732	235.216	275.849	-0.0809607	4.22766	0.756488	1
Orc6	309.04	369.737	236.923	270.824	205.428	203.97	150.666	168.317	376.543	601.518	-0.413775	4.30479	0.210496	1
Camsap1	1200.39	1526.48	1170.26	1332.26	1873.85	1310.61	1145.86	1410.49	1988.46	1541.62	-0.203111	6.50726	0.386933	1
Dst	10.0152	18.4868	687.437	23.7565	29.3468	1275.03	1037.48	1083.12	80.0524	68.2704	1.93827	5.01478	0.114377	1
Slc30a4	123.044	54.5802	0.897437	10.4528	11.9561	0	3.9649	0	25.6958	45.2061	1.04147	0.661695	0.424673	1
Cdk10	419.207	546.682	597.693	717.445	636.935	682.213	486.361	666.534	638.443	565.537	-0.123142	5.38987	0.594933	1
Hnrnpr	1768.39	2030.03	1599.23	2152.34	1960.8	2228.91	2184.66	2269.75	2387.74	2345.18	0.0669226	7.19134	0.637717	1
Wdr37	709.647	816.062	995.258	871.387	1014.1	871.427	738.793	876.089	963.594	840.464	-0.175643	5.92119	0.239937	1
Tfpt	370.561	400.548	392.18	427.616	321.728	310.728	289.438	330.742	332.069	345.042	-0.0530782	4.58757	0.785264	1
Polg	3280.68	3201.74	2641.16	2884.98	3532.49	2504.05	3027.86	2717.47	2561.68	2171.74	0.134589	7.58904	0.43297	1
Cyba	6444.05	6855.1	4283.47	6228.94	5572.64	13185.1	5131.9	12248.4	5414.9	5022.49	0.776762	8.82731	0.00323472	1
Slc26a2	104.444	109.16	105.898	98.8269	153.256	152.76	142.736	129.604	104.76	145.767	0.129251	3.14618	0.64495	1
Smarca2	1759.81	1945.52	980.899	1699.06	2424.92	1859.16	2294.36	1882.62	1645.52	1457.67	0.299056	7.07113	0.152318	1
Gnas	15663.7	15123.1	16384.5	14339.4	11667	16460.8	8927.64	15613.9	14164.3	15073	0.0503088	9.89604	0.777501	1
Rpusd4	449.252	457.769	417.308	329.74	413.03	430.506	372.701	445.198	487.233	374.565	0.144927	4.85905	0.370648	1
Ppp6r2	1002.95	1064.31	1149.62	837.178	759.757	1024.19	1122.07	1032.62	903.307	1269.46	0.148881	6.12512	0.433635	1
Irak2	2239.11	2403.29	2634.88	2513.43	1966.24	3326.87	2782.04	3509.4	2224.67	2013.05	0.373614	7.52739	0.0337243	1
Msrb2	50.0759	35.213	39.4872	11.4031	11.9561	22.5668	33.0408	32.8218	40.5204	53.5092	0.213545	1.48119	0.678499	1
Knl1	208.888	250.012	23.3334	56.0652	95.649	70.3044	50.2221	93.4158	463.513	855.225	-1.01169	3.4573	0.22778	1
Clec4a3	12.8767	28.1704	43.077	111.18	40.216	0	3.9649	0	35.5788	22.1417	-2.46417	1.75963	0.0235723	1
6030458C11Rik	681.032	646.159	497.18	449.472	403.247	695.232	642.314	751.534	834.126	975.16	0.193466	5.33392	0.438079	1
Smim10l1	736.831	700.739	741.283	878.989	482.593	732.554	363.449	716.188	848.951	815.554	-0.160112	5.50361	0.532067	1
Rit1	291.871	305.473	446.924	362.048	315.207	308.124	268.292	324.851	364.683	319.21	-0.227124	4.56361	0.250015	1
Pum2	3078.95	3370.77	3247.82	3235.63	4019.43	3283.48	4122.18	3266.19	4612.4	4120.21	-0.106929	7.94724	0.480436	1
Scoc	103.013	101.237	145.385	121.633	143.473	102.419	88.5495	83.3168	175.918	339.507	-0.872279	3.25483	0.00260077	1
Ptger4	390.592	267.619	321.282	156.793	191.298	295.973	334.373	237.327	233.239	220.495	0.485455	4.69307	0.157659	1
Ptpn21	290.44	230.645	163.334	244.216	209.776	226.536	228.643	223.02	193.707	258.32	0.219447	3.95676	0.35015	1
Snrpa	1136.01	1091.6	692.821	922.701	664.108	1164.8	914.571	1034.31	1205.73	1306.36	0.228281	5.98763	0.20516	1
Hspbp1	510.774	527.315	397.565	513.14	331.511	603.229	481.075	622.772	634.489	795.258	0.114244	5.1858	0.570301	1
Ptprc	11328.6	11283.1	15600.1	9113.93	17845.1	12530.7	14134.9	11811.6	11093.7	10015.5	-0.0215668	9.74757	0.919346	1
Bckdha	836.982	871.522	794.232	769.709	656.5	616.248	634.384	610.99	633.501	726.987	0.0382975	5.62403	0.838355	1
Bcat1	28.6148	24.6491	0	4.75129	2.17384	8.67955	89.8711	5.89109	23.7192	33.2126	1.43768	0.218011	0.181901	1
Abi1	2243.4	1981.61	3115.9	3007.57	3030.33	2807.84	2875.88	2501.19	2571.56	2303.66	-0.135432	7.53956	0.468555	1
Slc25a32	480.728	435.761	381.411	314.536	329.337	473.904	367.414	471.287	472.408	490.809	0.227607	4.81452	0.280067	1
Mbnl3	500.759	607.425	143.59	512.189	670.63	492.131	416.315	482.227	657.22	718.684	-0.0374471	5.09751	0.901099	1
Mcoln3	218.903	166.382	129.231	499.836	321.728	374.957	438.782	830.643	135.397	87.6444	0.813495	4.54904	0.112902	1
Zfp809	277.563	225.363	250.385	187.201	358.684	197.894	257.719	201.138	371.601	278.617	-0.263373	4.30865	0.235309	1
Zfp87	267.548	220.962	257.564	313.585	232.601	231.744	188.994	246.584	362.707	268.469	-0.258411	4.11677	0.262627	1
Dlg1	1585.26	1749.21	2116.16	3660.4	3536.84	1856.56	1850.29	1779.11	1976.6	2275.99	-0.581779	7.33761	0.0188897	1
Tmem38a	178.842	73.067	40.3847	39.9109	21.7384	26.0387	21.1461	21.8812	67.2045	91.3347	0.366679	1.9421	0.561788	1
Ubxn4	1912.9	1326.65	1096.67	1367.42	1596.69	1436.47	1437.94	1407.13	1736.45	1611.73	0.0805684	6.69308	0.614008	1
C130026I21Rik	4403.81	3393.66	3118.59	4738.94	7194.32	2846.03	2084.22	3179.5	3595.44	3972.6	-0.468115	7.86785	0.146306	1
Rnf181	838.413	918.18	952.181	949.308	846.711	1084.94	742.758	977.079	904.296	816.477	0.0766284	6.00113	0.623639	1
Ccdc59	506.482	645.279	532.18	607.215	544.547	494.735	450.677	432.574	434.853	414.235	0.0358221	5.22369	0.860184	1
Aldh9a1	812.66	836.309	822.052	618.618	1143.44	716.931	767.869	820.544	946.793	1093.25	-0.166949	5.75419	0.323993	1
Atxn7l2	291.871	361.814	239.616	317.386	374.987	194.422	318.514	221.336	210.508	232.488	0.0513553	4.36689	0.855306	1
Atp9a	105.875	49.2982	85.2565	48.4632	4.34768	24.3027	18.5029	47.9703	31.6256	43.3609	0.225546	1.56877	0.830724	1
Clcf1	626.664	473.615	699.103	696.539	281.512	97.211	281.508	84.9999	319.221	184.515	-0.476359	4.78371	0.370553	1
Smurf2	745.415	598.621	652.437	640.474	774.974	561.567	670.068	520.099	650.302	487.118	-0.0102823	5.53672	0.96557	1
Dzip3	238.933	232.406	136.41	176.748	252.165	170.987	211.461	210.396	320.21	309.062	-0.0932523	3.78406	0.811849	1
Bin3	668.155	804.618	816.668	751.654	558.677	864.484	729.542	758.267	522.811	628.272	0.263056	5.63022	0.140407	1
Aggf1	974.333	1000.05	979.104	805.819	890.188	1017.24	1118.1	948.465	940.863	1095.09	0.158089	6.08975	0.330252	1
0610030E20Rik	894.212	835.429	953.976	838.128	1138.01	981.657	938.36	1045.25	1143.46	1040.66	-0.0674041	6.1652	0.631414	1
Slc11a1	8.58443	7.92293	5.38462	13.3036	14.13	39.058	15.8596	31.1386	24.7075	54.4318	-1.21364e-05	0.642719	1	1
D230017M19Rik	7.15369	12.3246	17.0513	6.65181	13.043	13.8873	10.5731	15.1485	17.7894	3.69029	0.0860284	0.0472475	0.919879	1
Elovl4	4.29222	9.68358	0.897437	3.80103	0	0	38.3274	0.841584	4.94151	7.38058	1.69954	-0.92117	0.158122	1
Vash2	71.5369	149.655	41.2821	750.704	82.6059	43.3978	469.18	105.198	40.5204	19.374	-0.148781	3.66957	0.869411	1
Cahm	8.58443	7.92293	2.69231	21.8559	13.043	5.20773	14.538	6.73267	11.8596	5.53544	-0.328329	-0.0972109	0.579308	1
Gm11532	11.4459	13.2049	4.48719	10.4528	16.3038	13.0193	15.8596	15.9901	9.88301	7.38058	0.58234	0.0320813	0.216078	1
Apobec3	8475.7	8617.51	5076.8	6674.62	6426.96	9284.52	6228.86	9669.8	10885.2	11993.4	0.121265	9.03739	0.628037	1
Smox	38.63	14.0852	21.5385	19.0052	19.5646	38.19	25.111	29.4554	53.3683	394.861	-1.64706	1.65384	0.0445701	1
Uimc1	1158.9	1135.62	1295	1148.86	1283.65	1197.78	1075.81	1217.77	1181.02	1041.58	0.00396416	6.38643	0.98166	1
Irf8	2350.7	1282.63	2852.95	882.79	1309.74	3982.18	6550.02	3961.33	1124.69	1048.04	1.35938	7.7123	0.00454672	1
Dnase1l1	167.396	154.057	293.462	209.057	268.469	200.498	183.707	214.604	161.093	250.94	-0.318472	3.90881	0.192079	1
Tspan4	5.72296	2.64098	4.48719	0.950258	9.78228	7.8116	0	3.36633	31.6256	88.567	-2.59869	-0.236848	0.00875932	1
Zfp410	576.588	566.93	531.283	525.493	463.028	494.735	407.063	522.623	614.723	751.897	-0.107553	5.20892	0.504608	1
Nkiras1	175.981	139.091	227.052	199.554	234.775	168.383	129.52	152.327	145.28	148.534	-0.285841	3.69282	0.233658	1
Mus81	453.544	501.786	644.36	499.836	368.466	681.345	451.999	676.633	526.765	526.789	0.157347	5.09918	0.545233	1
Ldah	701.062	784.37	673.078	858.083	770.626	783.764	733.507	754.059	699.717	651.336	0.086498	5.6799	0.60802	1
Bspry	48.6451	48.4179	4.48719	23.7565	17.3907	200.498	71.3682	135.495	40.5204	103.328	1.5391	2.15007	0.0177747	1
Tatdn1	193.15	198.073	164.231	156.793	143.473	213.517	188.994	241.535	138.362	208.501	0.408411	3.58467	0.050745	1
Chaf1a	371.992	471.855	79.8719	151.091	98.9097	236.952	93.836	194.406	618.677	992.688	-0.376324	4.06832	0.570772	1
Glrx3	154.52	139.972	135.513	152.992	178.255	137.137	107.052	133.812	220.391	199.276	-0.335799	3.24376	0.152199	1
Bloc1s2	985.779	879.445	856.155	966.413	944.534	857.54	707.074	924.9	933.945	745.439	0.0142754	5.91934	0.930826	1
Ebf1	2648.3	2850.49	2919.36	4136.48	3336.84	2098.72	2738.43	2295	3105.24	2324.88	-0.286253	7.76527	0.134368	1
Zfp229	77.2599	60.7425	13.4616	84.573	55.4329	22.5668	50.2221	15.1485	80.0524	105.173	-0.512186	2.10644	0.379293	1
Cox7a2l	2390.76	2066.12	2363.85	2172.29	1881.46	1945.09	1095.63	2123.32	1697.9	1616.35	0.0172304	7.19453	0.949161	1
Shcbp1	80.1214	95.9555	9.87181	27.5575	11.9561	21.6989	7.9298	19.3564	191.73	213.114	-0.881731	1.70324	0.430424	1
Pigp	218.903	246.491	311.411	349.695	192.385	341.106	453.32	371.98	387.414	423.461	0.0389549	4.5197	0.883424	1
Pcdh9	5.72296	0.880326	0	0	1.08692	39.058	0	19.3564	121.561	148.534	-1.87835	1.07241	0.406639	1
Pik3r3	15.7381	22.8885	36.7949	16.1544	18.4776	27.7746	10.5731	23.5643	27.6724	31.3675	-0.309316	0.651087	0.574858	1
Atp5d	2211.92	2322.3	1767.05	2133.33	1429.3	2299.21	1390.36	2208.32	1943.99	2209.56	0.192141	7.05296	0.333734	1
Rp9	1342.03	964.837	1322.82	868.536	1224.96	988.601	1160.39	1022.52	1052.54	1060.04	0.0303491	6.2924	0.850864	1
Nemf	1974.42	1829.32	2115.26	1689.56	1857.55	2403.37	1837.07	2092.18	1654.42	1651.41	0.219947	7.01551	0.182829	1
Kmt5b	1370.65	1289.68	1340.77	1404.48	1714.07	1118.79	1580.67	1137.82	1378.68	1220.56	-0.0747536	6.58944	0.636519	1
Suv39h1	502.189	512.349	262.949	406.711	326.076	302.048	290.759	287.822	757.039	880.135	-0.386903	4.96869	0.230126	1
Stag2	2330.67	2264.2	1934.87	2790.91	2894.47	1793.2	2326.08	1757.23	3145.76	2868.28	-0.322873	7.43435	0.0338282	1
Nol4l	71.5369	43.136	70.8975	58.916	215.21	89.3994	30.3976	118.663	9.88301	43.3609	-0.15814	2.34402	0.855356	1
Tor1aip2	1582.4	1868.05	2194.23	1861.56	1868.42	1060.64	1719.45	1194.21	1612.91	1612.66	-0.263183	6.84116	0.163545	1
Ktn1	1782.7	1874.21	1811.93	2034.5	2066.24	1372.24	1250.27	1577.97	1883.7	2123.76	-0.286905	6.96728	0.0766321	1
Miga1	653.848	660.244	764.616	705.092	656.5	624.06	621.168	614.356	719.483	549.853	-0.055007	5.4434	0.71826	1
Setd3	1277.65	1380.35	1463.72	1401.63	1451.04	1321.9	1493.45	1292.67	1703.83	1731.67	-0.138694	6.58558	0.258228	1
Mrpl52	681.032	801.096	702.693	807.72	432.594	1114.45	573.589	1043.56	642.396	711.304	0.405155	5.63144	0.0808662	1
Gpr180	217.472	166.382	212.693	198.604	185.863	135.401	150.666	132.97	227.309	205.734	-0.314867	3.74175	0.159095	1
Dr1	964.318	886.488	745.77	869.486	885.84	780.292	785.05	759.108	1175.09	1245.47	-0.172189	5.95328	0.243349	1
Zfand2b	447.821	441.043	563.59	490.333	491.288	438.317	441.426	477.178	336.022	421.616	0.000867336	5.04227	1	1
Lman2	4057.58	3382.21	2641.16	2986.66	2806.43	2603.87	2405.37	2620.69	3094.37	2561.98	0.142887	7.57962	0.437254	1
Cmc2	161.674	147.014	88.8463	118.782	70.6498	92.8712	70.0466	72.3762	146.269	182.669	-0.0913383	2.87489	0.800078	1
Carhsp1	924.257	1006.21	1236.67	943.607	865.188	616.248	852.454	563.019	820.29	1458.59	-0.373849	5.85217	0.120946	1
Zfp385a	605.203	948.991	5664.62	968.313	1078.22	2819.12	2404.05	2956.48	1564.48	2035.2	-0.188682	7.02779	0.729943	1
Nde1	789.768	819.583	869.617	806.769	1055.4	908.749	845.846	894.603	842.033	1086.79	-0.0746578	5.8581	0.626101	1
Mir3101	82.9829	85.3916	85.2565	95.0258	80.4321	72.9082	96.4793	85.8415	61.2747	57.1995	0.193852	2.66919	0.56892	1
Zmynd10	11.4459	0.880326	7.1795	4.75129	8.69536	2.60387	3.9649	1.68317	8.89471	11.0709	-1.01972	-0.87039	0.152556	1
Cd46	30.0455	24.6491	20.6411	24.7067	31.5207	14.7552	14.538	22.7228	24.7075	39.6706	-0.346836	1.15097	0.428745	1
Eif3k	2672.62	2464.03	1950.13	2353.79	1807.55	2463.26	1891.26	2442.28	2267.16	2327.65	0.209903	7.26887	0.158109	1
Fez2	158.812	201.595	299.744	306.933	293.468	235.216	121.59	214.604	195.684	255.553	-0.493868	4.18148	0.079891	1
Tdrd3	300.455	308.114	247.693	305.033	438.029	335.031	239.216	343.366	335.034	377.332	-0.0996609	4.44235	0.644895	1
Sh3bp5l	496.466	397.027	482.821	490.333	401.074	340.238	298.689	344.208	500.08	586.756	-0.33914	4.84509	0.0448508	1
Cpsf4	503.62	550.203	714.36	689.888	627.153	505.15	524.689	523.465	674.022	738.058	-0.350134	5.37315	0.0110948	1
Abhd12	698.201	639.116	1242.95	867.586	735.845	685.685	662.139	695.148	649.314	759.277	-0.29832	5.71267	0.124787	1
Tbx6	114.459	60.7425	56.5385	100.727	71.7367	9.54751	137.45	12.6238	156.152	109.786	-0.498055	2.50075	0.414146	1
Gm10451	297.594	267.619	295.257	360.148	291.295	422.694	290.759	386.287	249.052	234.334	0.260881	4.3373	0.29091	1
Cdc123	1057.32	937.547	685.642	803.919	799.973	768.14	651.565	768.366	1023.88	1218.72	-0.0505401	5.8146	0.771712	1
Scml4	620.941	865.36	2238.21	933.154	1077.14	1936.41	2335.33	1970.15	736.285	597.827	0.488723	6.55437	0.248627	1
Cpsf7	2603.94	2623.37	3137.44	2970.51	3496.62	3454.46	2384.23	3440.39	3226.8	2776.94	-0.0583463	7.7028	0.73616	1
Rps21	7527.12	7529.42	5110.01	8468.7	6735.64	6869	5010.31	7346.18	7456.73	7373.2	0.017696	8.94859	0.921499	1
Cdk11b	2837.16	2746.62	3149.11	3113.05	3654.23	2893.76	2944.6	2983.41	3031.12	2860.9	-0.0884466	7.8062	0.550952	1
Hnrnpc	5797.35	6793.47	5151.29	5448.78	5709.59	5282.38	5437.2	5149.65	5892.25	5489.31	0.0901709	8.58447	0.531255	1
Lysmd4	95.8595	102.998	76.2822	104.528	81.519	66.8326	91.1927	65.6435	129.467	93.1799	-0.145228	2.64897	0.618121	1
Zkscan8	427.791	394.386	391.283	426.666	491.288	506.018	486.361	497.376	588.039	602.44	-0.0466465	4.94945	0.845332	1
Nsfl1c	1274.79	1249.18	1212.44	1280.95	951.055	1385.26	1159.07	1262.38	1411.29	1538.85	0.0452516	6.40161	0.75012	1
Atp6v0e	1380.66	1300.24	1906.16	1707.61	1334.74	1868.71	1011.05	1762.28	1510.12	1351.57	-0.0517879	6.6668	0.79149	1
Adat1	150.228	125.006	45.7693	129.235	141.3	107.626	113.661	113.614	196.672	159.605	-0.066642	3.12932	0.86765	1
Sema4a	38.63	43.136	84.3591	17.1047	35.8684	167.515	63.4384	212.079	46.4502	74.7284	1.08209	2.84719	0.192235	1
Chek2	230.349	184.868	81.6668	156.793	242.383	72.9082	113.661	95.0989	237.192	279.54	-0.448304	3.3905	0.306688	1
Keap1	1533.75	1485.11	1347.05	934.104	1174.96	1457.3	1312.38	1425.64	1580.29	1545.31	0.192992	6.49923	0.193775	1
Klf13	3223.45	2780.07	3369.88	2999.97	2116.23	1489.41	2860.02	1355.79	3194.19	2695.76	-0.250705	7.57883	0.359851	1
Reck	17.1689	12.3246	25.1282	1.90052	3.26076	6.07569	22.4678	5.89109	9.88301	40.5932	-0.272477	-0.0476988	0.758588	1
Myo18a	2160.42	2212.26	4164.11	2169.44	2697.74	2292.27	3503.65	2510.44	2157.46	1972.46	-0.0219798	7.44985	0.931043	1
Arhgap24	678.17	594.22	453.206	708.893	689.107	369.749	259.04	286.138	787.676	724.22	-0.566214	5.3133	0.165432	1
Cd72	1878.56	2449.07	10909.2	2987.61	4080.3	5379.59	4291.34	3427.77	4203.25	3240.08	-0.520281	8.14074	0.324503	1
Catsperg1	145.935	191.031	158.846	152.041	305.425	162.308	144.058	255	72.146	94.1024	0.224208	3.7033	0.552594	1
Fh1	556.557	624.151	571.667	572.056	671.717	840.181	463.893	817.178	1031.79	1074.8	-0.171687	5.4085	0.473659	1
Fkbp7	31.4763	42.2556	39.4872	30.4083	27.173	25.1707	29.0759	16.8317	16.8011	24.9095	0.087968	1.26052	0.852483	1
Cd300a	177.412	123.246	59.2308	119.733	56.5198	21.6989	5.28654	25.2475	71.1577	95.9476	-0.152328	2.24271	0.854574	1
Hivep2	1558.07	1883.9	1169.36	2446.92	3332.5	1309.74	2513.75	1385.25	1961.78	1756.58	-0.25423	7.1927	0.351762	1
Cgrrf1	150.228	137.331	220.77	116.882	82.6059	105.891	72.6899	114.455	118.596	156.837	-0.22189	3.31956	0.515419	1
2210408F21Rik	8.58443	8.80326	20.6411	24.7067	4.34768	49.4735	21.1461	31.9802	3.95321	8.30316	0.968719	0.602996	0.219946	1
Angptl8	0	0	0	0	0	0	0	0	227.309	50.7415	-8.7004	1.5563	0.0223958	1
Akt1	2662.61	2832.01	3288.21	2606.56	2231.45	2811.31	2331.36	2486.88	2072.47	2442.05	0.0931609	7.48884	0.615557	1
Plpp1	7.15369	7.0426	68.2052	2.85078	53.2591	18.2271	66.0817	26.0891	16.8011	119.934	-0.977743	1.18673	0.312068	1
Dgcr2	1239.02	1037.02	1082.31	1055.74	992.358	969.506	1086.38	1048.61	964.582	1120	0.0932758	6.15916	0.549082	1
Twf1	858.443	979.802	860.642	668.032	754.323	742.102	1202.69	682.524	770.875	936.411	0.217197	5.8674	0.406314	1
Ptgs1	4.29222	1.76065	0	0	1.08692	7.8116	39.649	36.1881	2.9649	14.7612	2.36494	-0.645668	0.0348314	1
Gm14023	18.5996	24.6491	16.1539	24.7067	16.3038	20.8309	10.5731	21.0396	19.766	26.7546	-0.0405156	0.65129	0.935559	1
Etaa1os	10.0152	6.16228	9.87181	23.7565	13.043	20.8309	22.4678	9.25742	8.89471	16.6063	-0.0255284	0.0870877	1	1
Trip10	75.8292	46.6573	145.385	28.5078	24.9992	65.0967	75.3331	42.9208	73.1343	58.1221	-0.0791062	2.31959	0.896756	1
Gusb	1469.37	1378.59	1125.39	1111.8	1227.13	1590.96	845.846	1744.6	1396.47	1261.16	0.253889	6.34985	0.19993	1
BC055324	120.182	130.288	28.718	118.782	130.43	59.021	55.5086	79.1089	196.672	226.03	-0.570615	2.90848	0.190564	1
Dmrt2	22.8918	19.3672	5.38462	0	113.04	0	10.5731	0	46.4502	59.9672	-2.01799	0.750095	0.143777	1
Sgms1	786.906	824.865	1011.41	1289.5	1704.29	542.472	939.682	590.792	651.291	586.756	-0.485131	6.19522	0.137497	1
Map3k13	45.7836	80.1096	14.359	31.3585	22.8253	138.005	103.087	93.4158	34.5905	31.3675	1.84469	1.90904	1.94345e-05	0.2337
Dip2b	2104.62	2384.8	2870	1692.41	1935.8	2681.98	3979.44	2828.56	2103.11	1910.65	0.457039	7.40177	0.108314	1
Fbxo44	91.5673	84.5113	87.0514	63.6673	70.6498	120.646	92.5144	83.3168	70.1694	108.864	0.297657	2.62788	0.39497	1
Ap5z1	1177.5	1152.35	922.565	1100.4	1069.53	1196.04	1296.52	1258.17	950.746	781.419	0.377072	6.17582	0.0420518	1
Fbxw8	898.504	948.991	777.181	859.984	770.626	1189.1	918.535	1095.74	1019.93	1245.47	0.179364	5.993	0.249989	1
Dna2	62.9525	44.8966	16.1539	22.8062	20.6515	13.8873	25.111	17.6733	94.8769	337.662	-1.44004	1.67087	0.0588738	1
Kdm5b	648.125	560.767	374.231	771.61	298.903	289.029	384.595	257.525	546.531	481.583	-0.162296	5.19563	0.590912	1
Supt3	125.905	145.254	87.9488	147.29	145.647	91.1353	120.269	106.881	168.011	172.521	-0.228394	3.21805	0.427565	1
Chchd7	157.381	170.783	187.564	80.772	67.389	110.23	121.59	124.554	198.649	250.94	-0.125853	3.3454	0.723997	1
Rxrb	1837.07	1662.94	1521.16	1751.33	1410.82	1065.85	1449.83	1375.15	1628.72	1441.98	-0.0239719	6.75082	0.88561	1
Gabpb1	456.406	491.222	329.359	335.441	360.857	537.264	413.671	466.237	639.431	739.903	0.0577056	4.95093	0.785561	1
Fam57a	21.4611	7.92293	4.48719	11.4031	20.6515	17.3591	6.60817	19.3564	16.8011	11.0709	0.242117	0.103863	0.624443	1
Mettl7a1	382.007	343.327	743.975	520.742	348.901	284.689	533.94	390.495	354.8	377.332	-0.248831	4.87929	0.432754	1
Spag7	689.616	656.723	528.59	844.78	590.198	722.139	438.782	671.584	842.033	791.568	-0.118891	5.48921	0.515663	1
Gpr68	2.86148	2.64098	2.69231	0	0	10.4155	3.9649	18.5148	2.9649	6.45801	1.72141	-1.08909	0.118355	1
Golph3l	503.62	404.069	383.206	454.224	252.165	314.2	405.742	346.732	690.823	685.472	-0.247598	4.86207	0.324529	1
Sptan1	4453.89	4925.42	6063.98	4461.46	7183.46	4445.67	7904.69	4951.04	5339.79	4601.79	-0.00651009	8.51966	0.976115	1
Slx1b	190.288	151.416	176.795	183.4	74.9975	164.912	137.45	175.049	146.269	181.747	0.151582	3.57673	0.610193	1
Rprd2	1643.92	1574.9	1543.59	1663.9	1603.21	1299.33	1478.91	1375.99	1484.43	1224.25	0.0123799	6.7161	0.938423	1
Edem3	1324.86	998.289	1073.33	692.738	936.925	571.983	954.22	534.406	1215.61	1338.65	-0.202336	5.93738	0.430286	1
Gpr162	4.29222	3.5213	7.1795	0	0	349.786	13.2163	194.406	10.8713	36.9029	3.49363	1.52644	0.0230339	1
Syk	42275.5	32153.9	21623.7	30897.7	29916.4	6609.48	17548.7	8807.17	32459.8	21294.8	-0.302224	10.6942	0.457587	1
Pomt1	297.594	303.712	247.693	241.366	395.639	233.48	247.146	265.099	309.338	322.901	-0.117027	4.20241	0.611931	1
Chst10	140.212	209.517	350	129.235	269.556	1298.46	229.964	981.287	124.526	69.193	1.61556	4.53712	0.0140337	1
Abcc10	572.296	464.812	350.898	472.278	488.027	412.279	529.975	387.128	370.613	325.668	0.277593	4.96278	0.191815	1
Chd6	1679.69	1647.97	2091.03	1993.64	2022.76	1655.19	2060.43	1711.78	1798.71	1770.42	-0.0999003	7.05051	0.571535	1
Tyms	330.501	292.268	55.6411	152.992	129.343	152.76	70.0466	146.436	380.496	606.13	-0.306003	3.60143	0.609782	1
Aicda	111.598	78.349	505.257	315.486	332.598	9.54751	7.9298	0	496.127	381.945	-3.25769	3.91454	0.00061469	1
Zbtb17	796.922	925.222	1161.28	941.706	728.236	1215.14	849.811	1107.52	797.559	733.445	0.204931	6.00652	0.350303	1
Gm21992	31.4763	30.8114	25.1282	33.259	26.0861	20.8309	15.8596	21.8812	15.8128	27.6772	-0.0421809	0.868293	0.922563	1
Sergef	153.089	237.688	262.052	217.609	186.95	355.862	224.678	307.178	163.07	165.141	0.402061	4.04128	0.158432	1
Armc3	71.5369	72.1867	90.6411	103.578	73.9106	46.8696	83.2629	60.594	43.4853	13.8386	0.0455268	2.54635	0.936445	1
Gm10790	51.5066	66.9047	395.77	62.7171	48.9114	285.557	7.9298	186.832	114.643	117.167	-0.28211	2.92708	0.718714	1
A730082K24Rik	4.29222	6.16228	0	8.55233	0	7.8116	1.32163	14.3069	10.8713	16.6063	0.041224	-0.798938	1	1
Mettl26	273.271	213.919	152.564	236.614	155.43	344.578	125.555	317.277	287.596	321.978	0.217058	4.03856	0.474652	1
Acbd6	804.075	746.516	569.873	765.908	596.719	658.778	539.227	694.306	644.372	716.839	0.115047	5.46079	0.500256	1
Ccdc88c	4578.36	4649	3666.03	4170.68	4537.89	3886.7	8739.96	4562.22	3400.74	3286.2	0.516236	8.30994	0.0396381	1
Nudcd2	343.377	367.096	217.18	255.62	231.514	389.712	228.643	308.02	499.092	611.666	-0.0606278	4.37154	0.826678	1
Zmynd19	366.269	304.593	160.641	233.764	211.949	253.443	181.064	227.228	412.122	558.157	-0.155388	4.21864	0.608351	1
Tmprss13	55.7988	75.708	73.5898	2.85078	5.4346	12.1514	515.437	29.4554	17.7894	28.5998	2.45654	2.11179	0.0168131	1
Odr4	971.472	914.658	796.924	791.565	788.017	706.516	996.512	636.237	890.46	764.813	0.116237	5.79651	0.487271	1
Elovl1	978.625	788.772	1114.62	981.617	997.793	1151.78	872.278	1145.4	800.524	881.057	0.0895289	5.9762	0.61	1
Camta2	1354.91	1473.67	2028.21	1570.78	1599.95	1598.77	1308.42	1628.46	1244.27	1063.73	0.00298799	6.77547	0.990409	1
Hdac9	224.626	338.045	636.283	166.295	1088.01	706.516	738.793	531.881	825.232	1112.62	-0.512339	5.45008	0.247014	1
Pex5	479.298	486.82	646.155	516.941	524.982	434.846	498.256	450.247	697.741	888.438	-0.415489	5.29229	0.0133924	1
Coq3	82.9829	88.9129	90.6411	84.573	99.9967	125.854	91.1927	113.614	131.444	190.973	-0.169332	2.88087	0.588563	1
Dync1i2	1283.37	1191.96	1136.16	1244.84	1364.08	1079.74	1172.29	1120.99	1545.7	1438.29	-0.145498	6.41378	0.285825	1
Dennd2d	487.882	561.648	199.231	414.313	352.162	528.585	589.449	631.188	347.882	377.332	0.787104	5.05171	6.23538e-05	0.749056
Sh2d3c	918.534	935.786	1467.31	1202.08	1138.01	1035.47	1436.62	1280.05	1221.54	901.354	-0.0397659	6.3838	0.867474	1
Pard6a	91.5673	77.4687	49.359	74.1202	53.2591	71.1723	85.9062	92.5742	102.783	127.315	0.117693	2.55608	0.704882	1
Srgap2	420.637	389.104	536.667	251.818	654.326	532.057	376.666	488.96	413.11	473.28	-0.0289468	4.9079	0.90783	1
Nrip1	52.9373	36.9737	4.48719	6.65181	5.4346	57.2851	467.858	146.436	136.386	347.81	0.783698	3.28953	0.475477	1
Tes	87.2751	82.7506	96.0258	185.3	649.978	930.448	445.391	703.564	297.479	213.114	0.701485	4.63622	0.283661	1
Dnph1	25.7533	25.5294	1.79487	4.75129	4.34768	7.8116	19.8245	1.68317	68.1928	134.696	-1.25459	0.603514	0.210443	1
Fbh1	1150.31	1086.32	1027.57	1039.58	1172.79	1005.09	951.576	1011.58	1084.17	990.843	0.0169304	6.12823	0.925729	1
Rpl15	6419.73	6231.82	4074.36	6217.54	5047.66	5780.58	4517.34	6060.24	5294.33	5457.94	0.204791	8.54647	0.201795	1
Sh3tc1	151.658	220.081	1009.62	158.693	290.208	201.366	329.087	376.188	185.801	291.533	-0.585474	4.48086	0.248102	1
Ghitm	2221.94	2345.19	1607.31	2307.23	1977.11	2342.61	2077.61	2121.63	2515.23	2703.14	0.0635211	7.2267	0.667161	1
Atp2b1	2433.69	2714.92	3235.26	3386.72	4207.47	2868.59	3992.66	2961.53	3301.91	2810.16	-0.132371	8.00431	0.691425	1
Zfp532	4.29222	10.5639	555.514	369.651	1131.48	41.6619	699.144	43.7623	51.3917	50.7415	-1.41786	4.06419	0.286269	1
Tnks2	2478.04	2429.7	2539.75	2576.15	2676	2500.58	2516.39	2454.06	2992.58	2511.24	-0.0514666	7.42843	0.681371	1
Mbtps1	2296.34	2361.03	1105.64	2264.47	2223.84	1818.37	2048.53	1961.73	2250.36	2244.62	0.116221	7.10943	0.540369	1
Cyp4f16	210.319	213.919	570.77	124.484	94.5621	779.424	319.835	957.722	31.6256	41.5158	1.50215	4.60427	0.0562386	1
Prpf38b	5964.75	6001.18	6468.73	6897.93	5292.21	7382.83	7783.1	6516.38	5567.1	4944.99	0.248639	8.73358	0.177087	1
B4gat1	77.2599	88.0326	108.59	97.8766	97.8228	67.7005	64.7601	58.0693	73.1343	120.857	-0.43825	2.66126	0.110727	1
Rcor3	294.732	288.747	377.821	331.64	549.982	231.744	401.777	263.416	378.519	367.184	-0.391728	4.63844	0.064743	1
Man2a2	10015.2	10188	12027.5	11248.2	12109.4	5119.2	7173.83	5928.12	9332.53	9074.43	-0.450082	9.3201	0.0969044	1
St6gal1	2908.69	2679.71	5171.03	2980.96	2745.56	1269.82	4905.9	1369.26	3101.29	4233.69	-0.42425	7.68134	0.239219	1
Fam227a	42.9222	14.0852	7.1795	16.1544	27.173	16.4912	35.6841	13.4653	42.497	36.9029	-0.017092	0.763332	1	1
Arap2	1138.87	1420.85	806.796	845.73	1824.94	588.474	1013.69	612.673	1211.66	948.405	-0.192603	6.14196	0.489742	1
Tmem158	2.86148	6.16228	2.69231	3.80103	3.26076	51.2094	2.64327	28.6138	5.92981	10.1483	1.90598	-0.432978	0.0248726	1
Diaph1	3050.34	3367.25	4422.57	3915.06	4528.11	2887.69	3021.25	3029.7	3489.69	3109.99	-0.304579	7.98701	0.0952162	1
Crim1	324.778	150.536	9.87181	262.271	655.413	1.73591	33.0408	0.841584	232.251	308.139	-1.48107	4.07153	0.198097	1
Pde4b	1921.48	1864.53	634.488	1602.14	1905.37	634.475	1753.81	749.851	1903.47	1692	-0.0970804	6.71914	0.783136	1
Fbrsl1	1261.91	1575.78	1749.1	1523.26	1370.61	1388.73	1752.49	1259.85	793.606	1060.04	0.185215	6.67274	0.465915	1
Phka2	260.394	299.311	394.872	396.258	455.42	329.823	337.017	355.148	322.186	428.074	-0.286035	4.77237	0.187359	1
Eif2ak4	741.123	892.65	1171.16	734.55	998.88	1222.08	1998.31	1139.5	938.886	1091.4	0.336377	6.2333	0.169772	1
Cpq	0	0.880326	38.5898	5.70155	0	0	7.9298	0	7.90641	13.8386	-2.86009	-0.200841	0.051952	1
Cdadc1	960.026	993.888	892.052	1117.5	1264.09	520.773	729.542	442.673	922.085	919.805	-0.447461	5.92811	0.0782184	1
Axin1	1081.64	1096.01	1275.26	1065.24	1126.05	953.883	1152.46	971.188	1164.22	1132	-0.0855045	6.34543	0.577632	1
Arrdc1	1280.51	1175.23	1612.69	1559.37	2037.98	1411.3	1235.73	1532.52	1106.9	988.998	-0.107735	6.68164	0.619972	1
Mettl14	313.332	313.396	312.308	333.541	345.641	345.446	372.701	381.237	443.747	476.048	-0.0810294	4.6877	0.633457	1
Pcnp	1034.42	1001.81	901.027	1151.71	1297.78	808.066	933.073	822.227	1250.2	1066.49	-0.250007	6.18042	0.0956862	1
Paip2	1869.98	1653.25	1237.57	1842.55	1652.12	1143.1	1193.44	1103.32	2252.34	2109.92	-0.323717	6.78151	0.075765	1
Trim30a	1849.95	1575.78	967.437	1620.19	1572.77	1242.91	1426.04	1356.63	1735.46	1239.94	0.114383	6.6548	0.578984	1
Plcb4	0	0	0	0	0	65.0967	0	200.297	188.766	275.849	-0.635013	2.65367	0.827947	1
Zfp948	200.303	104.759	12.5641	97.8766	133.691	46.8696	30.3976	63.9604	192.719	179.902	-0.385687	2.75641	0.565175	1
Ppfibp2	761.153	1151.47	232.436	1094.7	1078.22	1500.69	187.672	1279.21	1764.12	1649.56	-0.167361	6.10628	0.750423	1
Uspl1	1053.02	957.794	998.847	1041.48	918.448	860.144	849.811	919.851	957.664	877.367	-0.00265422	6.08137	0.987571	1
Ptpre	469.282	301.952	629.103	276.525	513.026	516.433	532.618	577.326	378.519	498.189	0.109532	4.9531	0.723813	1
Mir5125	160.243	199.834	225.257	153.942	177.168	164.044	199.567	218.812	79.0641	77.4961	0.419537	3.59472	0.229206	1
Amer1	158.812	147.895	178.59	207.156	235.862	161.44	241.859	197.772	204.578	185.437	-0.106085	3.77344	0.702319	1
Nr2f6	510.774	558.126	228.846	300.282	217.384	358.466	134.807	252.475	669.08	569.227	-0.0467908	4.48579	0.911275	1
Epn2	543.681	575.733	352.693	709.843	1005.4	78.9839	852.454	115.297	598.911	427.151	-0.471873	5.26465	0.367615	1
Ehbp1	27.184	19.3672	28.718	27.5575	55.4329	15.6232	25.111	15.1485	24.7075	39.6706	-0.746374	1.43359	0.0546345	1
Ppp3cc	892.781	797.575	177.693	826.725	928.23	548.548	679.32	599.208	787.676	831.238	0.0509892	5.8725	0.876761	1
Apoe	35091.7	14154.8	858.847	11997	13309.3	3721.79	8256.25	2478.46	22737.8	28840.6	-0.19262	10.2406	0.790261	1
Arid3a	5811.66	4831.23	7870.52	6718.33	2074.93	4209.58	5301.07	4822.27	3984.83	2919.02	0.105118	8.23855	0.754704	1
Tnfrsf8	549.404	579.254	408.334	966.413	2487.96	884.446	2097.43	1344.85	351.835	721.452	0.183193	6.25821	0.760888	1
Kif2a	337.654	335.404	200.128	325.939	541.286	283.821	303.976	301.287	621.642	722.375	-0.543986	4.7495	0.0354623	1
Tctex1d2	34.3377	25.5294	29.6154	48.4632	22.8253	65.0967	19.8245	53.8614	41.5087	66.4252	0.00864446	1.4036	1	1
Srsf5	10086.7	14958.5	15344.4	17878.2	15964.7	11424	15673.3	11768.7	6953.69	7486.68	0.026864	9.99838	0.927904	1
Sytl3	17.1689	3.5213	4.48719	2.85078	3.26076	3.47182	7.9298	0.841584	3.95321	18.4515	0.0459467	-0.46742	0.961613	1
Zfr2	22.8918	29.9311	23.3334	27.5575	11.9561	43.3978	33.0408	42.0792	12.8479	33.2126	0.710654	1.17389	0.106725	1
Ercc6	1403.55	1473.67	1679.1	1127.01	2556.44	2193.32	3741.55	2380	1847.14	1894.04	0.357589	6.95232	0.237895	1
Eif5	8617.34	11842.1	11104.9	11091.4	9655.11	6880.28	10764.7	6628.31	5996.02	5625.85	0.0652312	9.37026	0.818507	1
Rin1	17.1689	18.4868	17.9487	12.3534	16.3038	17.3591	18.5029	26.0891	18.7777	17.5289	0.294736	0.766335	0.528681	1
Plekhg4	38.63	25.5294	17.9487	10.4528	2.17384	18.2271	33.0408	13.4653	3.95321	6.45801	1.63709	0.505125	0.0129296	1
Palb2	113.028	140.852	59.2308	96.9264	89.1275	67.7005	64.7601	69.8514	136.386	157.76	-0.168612	2.76444	0.633513	1
Rars2	414.914	414.633	305.129	384.855	333.684	452.205	352.876	478.02	439.794	488.041	0.179338	4.70199	0.327785	1
Tmcc3	608.064	631.193	670.386	536.896	585.85	236.084	520.724	244.901	417.063	527.712	-0.254258	5.27476	0.406112	1
Eif2ak1	1530.89	1540.57	1275.26	1214.43	1196.7	1012.04	1428.69	1043.56	2039.85	2358.1	-0.228224	6.52168	0.260519	1
Rab3d	105.875	72.1867	208.205	28.5078	41.303	108.494	64.7601	135.495	96.8535	150.379	-0.0576071	2.86191	0.921856	1
Tnrc6a	3410.88	3090.82	2818.85	3680.35	3840.09	3009.2	3049.01	3169.4	3755.55	3544.53	-0.112181	8.03105	0.639904	1
Capn5	67.2447	58.1015	546.539	53.2145	333.684	269.066	437.461	245.742	157.14	364.416	-0.383894	4.0566	0.573544	1
Ctla4	1392.11	955.153	28.718	394.357	1369.52	20.8309	75.3331	30.297	1778.94	2424.52	-1.18	6.0975	0.254932	1
Nptn	1020.12	973.64	1807.44	1405.43	1196.7	1343.59	1123.39	1182.42	1307.52	1483.5	-0.305002	6.43416	0.066509	1
Slc25a44	492.174	467.453	603.078	466.577	424.986	471.3	438.782	453.614	475.373	599.672	-0.094995	5.04554	0.545583	1
Slc25a45	696.77	731.551	1055.39	866.636	869.536	929.58	713.682	887.871	687.858	558.157	0.0041077	5.75205	0.988592	1
Lpxn	927.119	972.76	1207.05	921.751	930.404	1626.55	1173.61	1583.02	1176.08	1257.47	0.252541	6.36128	0.214521	1
Poc1b	357.685	323.079	262.052	391.506	401.074	284.689	313.227	263.416	387.414	327.513	-0.148292	4.56414	0.452854	1
Acd	846.997	885.608	516.026	974.015	801.06	951.279	744.08	941.732	761.98	807.251	0.233556	5.8899	0.157823	1
Alkbh2	376.284	338.045	205.513	286.978	338.032	267.33	244.502	300.445	277.713	262.011	0.204868	4.38115	0.453086	1
Dhx32	373.423	339.806	157.051	332.59	392.378	268.198	396.49	244.059	425.958	482.506	-0.0703946	4.50838	0.797919	1
Wsb1	1566.66	2021.23	2873.59	1933.78	2469.48	2105.66	3650.35	1936.48	1195.84	1103.4	0.259361	7.26217	0.481794	1
Mtmr14	1704.01	1794.98	2004.87	1991.74	1757.55	1848.74	1656.01	1900.3	2167.34	1948.47	-0.0970332	6.93568	0.506319	1
Ap5s1	161.674	145.254	170.513	159.643	121.735	183.139	149.345	153.168	160.105	178.057	0.0574895	3.48315	0.795638	1
Tmem9	379.146	324.84	410.129	332.59	299.99	165.779	255.075	232.277	368.636	520.331	-0.455432	4.55517	0.0710042	1
Bmp1	17.1689	16.7262	0.897437	2.85078	6.52152	5.20773	6.60817	5.0495	34.5905	90.4121	-1.26246	0.0180827	0.199251	1
Nsmce4a	852.72	881.206	635.385	886.591	909.752	631.004	765.226	616.039	1176.08	1366.33	-0.338895	5.97359	0.0669671	1
Satb1	1.43074	2.64098	0.897437	1.90052	0	4.33978	35.6841	1.68317	43.4853	49.8189	-0.905627	-0.402947	0.464597	1
Dbn1	11.4459	0.880326	18.8462	1.90052	1.08692	17.3591	11.8947	33.6633	9.88301	19.374	0.626192	-0.197623	0.423839	1
Psma2	1928.64	2034.43	1574.1	1740.87	1140.18	1971.99	1308.42	1870	2073.46	2542.61	0.0742998	6.89545	0.684882	1
Cd79a	30035.5	23267.9	36949.3	30198.3	21284.1	21652	20869.9	17316.4	23436.6	21523.6	-0.205475	10.6687	0.358265	1
Utrn	691.047	596.861	1661.16	696.539	1370.61	1032.87	1792.14	1104.16	695.764	648.569	0.0685754	6.18505	0.855412	1
Usp24	2390.76	2632.17	4574.24	2543.84	3370.54	2552.66	4311.17	2452.37	2758.35	2981.76	-0.137296	7.63699	0.53471	1
Foxred2	280.425	266.739	71.795	134.937	141.3	215.253	286.795	268.465	324.163	480.66	0.301297	3.93704	0.515925	1
Homez	40.0607	35.213	31.4103	38.9606	53.2591	78.116	34.3625	53.0198	60.2864	63.6575	0.0402706	1.87071	0.919636	1
Hdac7	3005.98	3124.28	2413.21	1683.86	1883.63	2294.87	3955.65	3097.03	2196.99	3281.59	0.49842	7.46497	0.0194642	1
Xylb	41.4914	32.572	22.4359	17.1047	40.216	16.4912	30.3976	23.5643	58.3098	54.4318	-0.344239	1.14109	0.435332	1
Pmm1	135.92	177.826	248.59	152.041	192.385	158.836	236.572	116.139	208.532	335.817	-0.398317	3.64866	0.188285	1
Sh3glb1	2475.18	2433.22	2108.98	3279.34	3562.92	1413.03	2700.1	1631.83	2762.3	2984.52	-0.413638	7.57714	0.0647141	1
Foxp1	8903.49	8652.72	5123.47	9941.6	10734.4	1515.45	5256.14	3118.07	8047.74	7018.01	-0.532751	9.05702	0.175135	1
Eps8	616.648	581.895	1271.67	679.435	1368.43	1242.04	1289.91	1352.42	514.905	617.201	0.219739	5.96096	0.620022	1
Cast	1442.18	1553.77	1968.08	1780.78	2709.69	1893.88	2226.95	1871.68	1586.22	1947.55	-0.106116	7.06218	0.581411	1
Ube2h	3074.66	3143.64	1248.33	2631.27	955.403	1046.75	1292.56	1217.77	2955.02	2705.91	-0.0352027	7.01844	0.930492	1
Spx	10.0152	11.4442	0.897437	0.950258	4.34768	5.20773	3.9649	1.68317	7.90641	5.53544	0.7751	-0.934234	0.306081	1
Stk40	1125.99	1175.23	1131.67	1122.26	1089.09	1108.38	1140.57	1061.24	979.407	909.657	0.142985	6.23123	0.361401	1
Ppp1r36	4.29222	7.92293	7.1795	1.90052	2.17384	9.54751	1.32163	15.1485	6.91811	0.922573	1.04125	-0.877049	0.242819	1
R3hdm2	1588.12	1558.18	1482.57	1724.72	1924.94	1459.03	1801.39	1463.51	1726.56	1523.17	-0.0421465	6.79605	0.791475	1
Pola2	526.512	652.321	415.513	442.82	404.334	584.134	417.636	563.861	761.98	945.637	-0.0323929	5.28672	0.89397	1
4930432K21Rik	5.72296	2.64098	10.7692	3.80103	7.60844	9.54751	6.60817	4.20792	5.92981	0.922573	0.00761558	-0.390568	1	1
Mmp19	4.29222	2.64098	11.6667	10.4528	1.08692	8.67955	5.28654	0.841584	7.90641	11.0709	-0.896857	-0.534033	0.292622	1
Grwd1	598.049	595.1	438.847	470.378	379.335	663.986	498.256	585.742	558.39	563.692	0.347358	5.14752	0.0267224	1
Smtn	25.7533	4.40163	9.87181	0	1.08692	2.60387	17.1812	3.36633	26.6841	34.1352	-0.329777	-0.457183	0.773163	1
Mapkap1	809.798	786.131	717.052	883.74	782.582	950.411	1108.85	828.96	1212.65	1314.67	-0.0584321	5.94257	0.74124	1
Rce1	456.406	474.495	481.026	560.652	564.112	499.942	437.461	451.089	463.513	458.519	-0.0786176	5.10194	0.648347	1
Zfp831	1413.57	1531.77	1189.1	1991.74	2226.01	972.978	1772.31	1142.87	1506.17	1295.29	-0.221852	6.83426	0.325978	1
Gm14305	50.0759	36.9737	46.6667	57.0155	45.6506	33.8503	47.5788	33.6633	42.497	51.6641	-0.229922	1.57877	0.531752	1
Plekha7	1307.7	1504.48	1735.64	1152.66	843.45	856.672	1555.56	835.693	1102.94	952.095	0.101252	6.2538	0.703128	1
Elf2	1211.84	1618.04	1532.82	1566.03	1741.25	1330.58	1659.97	1245.54	1132.59	1170.74	0.0217728	6.6626	0.919521	1
Coasy	590.895	532.597	573.462	515.99	364.118	426.166	465.215	461.188	538.624	634.73	-0.0327624	5.10242	0.852962	1
Csrp1	570.865	527.315	542.052	419.064	658.674	731.686	592.092	711.98	479.326	690.085	0.225393	5.23006	0.302649	1
Pcx	117.321	121.485	68.2052	117.832	160.864	142.345	137.45	119.505	138.362	178.057	0.0149945	3.10821	0.961773	1
Lrrc57	339.085	357.412	498.078	519.791	421.725	350.654	397.812	358.515	334.046	303.526	-0.17101	4.84535	0.408176	1
Mindy3	284.717	212.158	266.539	257.52	326.076	298.577	265.648	313.069	270.795	298.914	0.0056462	4.26806	0.981668	1
Tcea2	207.457	207.757	268.334	223.311	199.993	260.387	173.134	260.049	239.169	214.959	0.00214041	4.10161	1	1
Stam	251.81	314.276	244.103	321.187	303.251	269.066	277.543	228.069	349.859	365.339	-0.17975	4.35521	0.347167	1
Fgf13	2.86148	0	10.7692	0	5.4346	0	0	0	0.988301	9.22573	-3.12602	1.23323	0.0649346	1
Nxt2	141.643	163.741	178.59	197.654	207.602	72.0403	105.731	69.0099	144.292	132.85	-0.60983	3.38824	0.0582956	1
Tmeff1	409.191	411.992	342.821	315.486	349.988	387.108	362.128	448.564	473.396	357.036	0.192254	4.67682	0.29173	1
Chfr	1177.5	1188.44	1417.95	1115.6	1232.57	1465.11	1229.12	1429.85	1367.81	1355.26	0.0531419	6.50093	0.749418	1
Mlst8	492.174	632.954	553.719	493.184	619.544	650.099	548.478	680.841	522.811	628.272	0.147393	5.26556	0.414217	1
Psma4	1337.74	1183.16	916.283	1146.01	921.708	1371.37	1120.75	1297.72	1635.64	1826.69	0.0441998	6.3433	0.820079	1
Dnajc14	1570.95	1421.73	1556.16	1536.57	1502.12	1498.96	1489.48	1383.56	1747.32	1635.72	-0.0626626	6.72624	0.598916	1
Becn1	2488.06	2555.59	2691.41	2648.37	2597.74	1547.56	2404.05	1843.07	2362.04	2215.1	-0.166417	7.37573	0.334332	1
Mier2	573.726	555.485	573.462	550.2	634.761	507.754	547.156	585.742	627.571	508.338	-0.0156523	5.27823	0.92065	1
Zfp653	463.559	319.558	344.616	283.177	354.336	248.235	337.017	276.881	415.087	338.584	-0.0287274	4.63574	0.899312	1
Itgav	243.226	274.662	485.513	401.009	326.076	450.469	420.28	451.089	381.484	534.17	-0.151446	4.98365	0.523269	1
Sec23b	958.595	627.672	510.642	615.767	479.332	609.305	553.765	569.752	1046.61	1069.26	-0.0891234	5.50232	0.700272	1
Cd180	3088.97	3762.51	6015.52	4895.73	4477.02	7832.43	7941.7	6460	3323.66	4328.71	0.377908	8.48165	0.174771	1
Gna13	2141.82	2471.07	3264.88	3214.72	3553.14	2086.56	3424.35	2219.26	2272.1	2151.44	-0.193065	7.87567	0.520189	1
Actr6	147.366	116.203	113.975	117.832	141.3	144.081	92.5144	106.04	196.672	191.895	-0.261434	3.24578	0.30683	1
Rnf146	663.863	644.398	804.104	780.162	708.672	542.472	695.179	588.267	753.086	703.923	-0.213399	5.77035	0.224075	1
Cdc42ep3	2.86148	0.880326	79.8719	0	8.69536	58.153	9.25144	52.1782	33.6022	198.353	-1.25035	1.15466	0.418194	1
Ttc30a1	38.63	29.0507	10.7692	25.657	26.0861	33.8503	39.649	26.0891	75.1109	56.2769	-0.121124	1.26806	0.81427	1
Slc35a1	353.393	345.088	252.18	374.402	336.945	308.124	272.257	303.812	422.993	349.655	-0.076263	4.44547	0.698557	1
Lpin2	1651.07	1329.29	1131.67	957.861	1268.44	735.158	1202.69	768.366	1008.07	1591.44	-0.0124077	6.42653	0.960594	1
Cdc40	517.927	687.534	591.411	690.838	661.934	585.002	615.881	606.782	887.495	891.205	-0.240052	5.55057	0.179527	1
Lrmda	12.8767	12.3246	2.69231	4.75129	44.5637	1.73591	26.4327	1.68317	31.6256	27.6772	-0.936909	0.279348	0.359688	1
Aldh1b1	2.86148	0.880326	9.87181	6.65181	5.4346	8.67955	14.538	5.89109	7.90641	14.7612	-0.371153	-0.59855	0.739453	1
Shisa5	9773.38	9520.72	4664.88	7302.74	9030.13	17543.1	6782.62	16275.4	14942.1	15201.2	0.315493	9.41243	0.403204	1
Mtdh	5893.21	5877.05	6647.32	4240.05	5110.7	8502.49	7238.59	8211.33	6640.4	8814.26	0.251234	8.7418	0.225919	1
Usp15	1173.21	1232.46	1473.59	1134.61	1484.73	1324.5	1529.13	1280.05	1480.48	1807.32	-0.11492	6.58962	0.513448	1
Plekha1	1505.14	1406.76	1446.67	1638.25	1965.15	1852.22	1254.23	1910.39	1903.47	1664.32	-0.066505	6.91754	0.736447	1
Lag3	62.9525	13.2049	2.69231	47.5129	19.5646	10.4155	25.111	15.1485	245.099	545.241	-2.61512	2.41164	0.00612308	1
L1cam	294.732	283.465	563.59	1171.67	6804.12	532.057	1691.69	670.742	163.07	173.444	-1.33835	6.44001	0.133968	1
Abl2	788.337	1029.1	970.129	1050.99	1332.56	887.918	1223.83	897.97	845.986	857.993	-0.025053	6.21692	0.90231	1
Clmn	45.7836	71.3064	71.795	177.698	110.866	44.2657	375.344	72.3762	116.62	95.025	0.147242	2.83154	0.818724	1
Pcdhb22	70.1062	41.3753	72.6924	38.9606	34.7814	58.153	3.9649	41.2376	26.6841	60.8898	-0.0861282	1.38092	0.893117	1
Slc37a3	297.594	291.388	342.821	389.606	436.942	442.657	374.022	515.891	378.519	426.229	0.0188042	4.75053	0.931477	1
Rasl10a	75.8292	52.8195	62.8206	89.3243	83.6929	32.9823	34.3625	45.4455	43.4853	38.7481	-0.376515	2.29746	0.519926	1
Klc1	2000.17	1927.03	2814.36	3090.24	1984.72	2050.11	2316.82	2338.76	2443.08	2242.77	-0.198561	7.34841	0.260958	1
Higd1a	266.117	275.542	609.36	198.604	197.819	384.504	222.034	366.089	262.888	298.914	-0.0156224	4.3154	0.961531	1
Ythdc1	2971.64	3442.95	3368.08	3785.83	4266.16	2527.49	4238.48	2604.7	3081.52	2792.63	-0.0908314	7.93915	0.662961	1
Adck1	223.195	213.039	227.949	254.669	274.991	249.971	340.982	270.148	295.502	252.785	0.0456873	4.18461	0.834621	1
Slc4a2	1518.01	1505.36	1208.85	1526.12	1715.16	1062.38	1486.84	1258.17	1201.77	1046.2	0.0671362	6.59681	0.708177	1
A530072M11Rik	15.7381	19.3672	31.4103	24.7067	48.9114	26.0387	30.3976	25.2475	13.8362	20.2966	-0.214173	0.915017	0.656271	1
Slc10a7	400.607	366.215	511.539	421.915	311.946	359.334	359.484	355.148	411.133	438.222	-0.140249	4.73089	0.465879	1
Cyb5r2	71.5369	74.8277	0	22.8062	34.7814	14.7552	2.64327	10.099	25.6958	30.4449	0.672434	1.44224	0.508618	1
B130034C11Rik	14.3074	7.0426	9.87181	22.8062	18.4776	10.4155	9.25144	11.7822	25.6958	25.832	-0.896465	0.264216	0.0447371	1
9630028I04Rik	27.184	10.5639	2.69231	26.6072	92.3882	6.94364	13.2163	13.4653	5.92981	3.69029	-0.87066	1.67303	0.371051	1
Ypel5	752.569	1079.28	1532.82	1348.42	1132.57	646.627	933.073	663.168	815.349	845.999	-0.450332	6.26798	0.123682	1
Zfp574	344.808	356.532	462.18	384.855	328.25	298.577	274.9	305.495	473.396	345.042	-0.288869	4.64094	0.103058	1
Shoc2	658.14	555.485	823.847	814.371	814.103	723.007	746.723	690.099	835.115	799.871	-0.226536	5.71584	0.243451	1
Islr2	5.72296	6.16228	761.924	81.7222	305.425	40.7939	282.83	49.6534	14.8245	12.916	-1.62465	3.92524	0.173966	1
Abhd14a	144.505	132.929	113.975	108.329	181.516	111.098	104.409	130.445	154.175	170.676	-0.165566	3.08014	0.53813	1
Zfp78	25.7533	19.3672	33.2052	39.9109	39.1291	32.1143	35.6841	31.9802	49.4151	32.2901	-0.365289	1.35496	0.333588	1
Ipo7	2251.98	2376.88	1678.21	2177.99	3073.81	2075.28	2489.96	2139.31	3094.37	2966.99	-0.132244	7.28961	0.458617	1
Wdr70	652.417	643.518	771.796	537.846	478.245	641.419	609.273	569.752	659.197	810.019	-0.00837359	5.45827	0.964341	1
Cacna1d	299.024	233.286	373.334	112.13	583.676	313.332	711.039	227.228	683.905	575.685	-0.303749	4.87103	0.491618	1
Ddah2	133.059	87.1522	260.257	83.6227	55.4329	52.0773	89.8711	53.0198	121.561	142.999	-0.645907	2.89177	0.179016	1
Men1	709.647	551.964	615.642	517.891	332.598	426.166	510.151	472.97	904.296	808.174	-0.18383	5.24933	0.444989	1
Taf1a	347.67	316.917	281.795	353.496	391.291	286.425	367.414	351.782	352.824	248.172	0.0823176	4.53254	0.663746	1
Tk1	585.172	762.362	68.2052	223.311	619.544	968.638	121.59	1067.13	758.027	1341.42	0.331636	5.05636	0.647406	1
Trim2	299.024	329.242	757.437	401.009	978.228	446.129	518.08	406.485	327.128	417.003	-0.497478	5.03571	0.127477	1
Ildr1	178.842	162.86	242.308	109.28	196.733	59.021	556.408	180.099	72.146	146.689	0.601747	3.97884	0.327081	1
Pars2	75.8292	81.8703	70.8975	91.2248	77.1713	96.343	70.0466	94.2574	95.8652	87.6444	0.0460337	2.65462	0.873735	1
Clip1	702.493	625.031	702.693	695.589	564.112	867.087	1026.91	747.326	832.15	927.186	0.157098	5.68706	0.498197	1
Arhgdib	9013.66	9742.56	13751.4	11584.6	10554	14765.7	10431.7	13401.4	10722.1	8795.81	0.0895327	9.54463	0.665752	1
Bub3	1002.95	864.48	780.77	859.034	560.851	901.806	721.612	922.376	1506.17	1641.26	-0.195384	5.99406	0.399786	1
Mtch2	632.387	735.952	625.514	664.231	644.544	985.129	607.952	846.633	988.301	1148.6	-0.0214298	5.67138	0.907482	1
Atf3	2369.3	4715.9	4592.19	9794.31	8842.1	467.828	2454.27	812.128	480.314	560.002	-1.1783	8.84487	0.155425	1
Mns1	95.8595	105.639	19.7436	46.5627	60.8675	30.3784	80.6197	26.0891	206.555	687.317	-1.44587	2.64521	0.054733	1
Casp4	283.286	235.927	395.77	236.614	892.361	415.751	840.559	381.237	380.496	640.266	-0.175062	4.95652	0.687003	1
Cdr2	74.3984	73.9473	28.718	48.4632	94.5621	25.1707	38.3274	21.8812	162.081	436.377	-1.5972	2.55095	0.0158997	1
Lmna	3036.03	2510.69	7963.86	7068.97	5536.77	2313.1	4525.27	2967.42	1722.61	2704.06	-0.693086	8.71282	0.255518	1
Ap2b1	3124.73	3041.52	2474.23	2724.39	3305.32	3524.77	3649.03	3422.72	3810.89	3626.63	0.136464	7.73336	0.370426	1
Blzf1	337.654	410.232	343.718	382.954	399.987	289.029	366.093	258.366	297.479	368.107	-0.0640629	4.63858	0.797007	1
Stoml2	869.889	749.157	468.462	641.424	571.72	961.695	601.343	830.643	959.641	1126.46	0.169621	5.63017	0.423337	1
Cic	7309.65	6591	8933.99	8950.48	6553.04	4596.69	9228.97	5076.43	6034.57	5200.54	-0.0884823	8.88333	0.714794	1
Aven	251.81	249.132	165.128	239.465	205.428	236.084	219.391	192.723	266.841	324.746	0.00231986	3.88956	0.994209	1
Tspan17	221.765	252.653	654.232	366.8	620.631	269.934	235.251	354.307	214.461	189.127	-0.603094	4.6249	0.0987387	1
Ctbs	101.582	102.998	156.154	126.384	54.346	152.76	112.339	99.3069	97.8418	122.702	0.0750092	2.9185	0.816829	1
Zbtb14	327.639	260.576	252.18	315.486	251.079	243.027	224.678	257.525	373.578	345.042	-0.169741	4.31851	0.356676	1
Rsrc1	389.161	339.806	371.539	404.81	284.773	384.504	285.473	372.822	438.806	345.042	-0.00726643	4.66475	0.970038	1
Zfp638	2040.23	1846.04	1829.87	2080.12	2353.18	1642.17	2113.29	1890.2	2208.85	1764.88	-0.0551954	7.08088	0.721622	1
Il21r	1213.27	1272.95	363.462	534.045	617.371	1691.64	281.508	1440.79	1335.2	1263.92	0.610765	5.99748	0.223067	1
Yeats4	948.58	1103.05	1051.8	1257.19	1130.4	953.015	1049.38	995.593	1281.83	1177.2	-0.171052	6.34207	0.207074	1
Slc25a39	774.03	793.173	602.18	662.33	523.896	880.975	551.121	734.703	852.904	1121.85	0.0611086	5.54432	0.764685	1
Tcirg1	1698.29	1388.27	3482.06	1696.21	1323.87	1264.61	1875.4	1556.09	1099.98	1012.99	-0.133259	6.92101	0.692529	1
Crb2	12.8767	12.3246	8.07693	14.2539	2.17384	6.07569	6.60817	3.36633	11.8596	11.0709	-0.166468	-0.545344	0.874955	1
Tnnt3	61.5218	110.041	106.795	71.2694	81.519	77.248	117.625	73.2178	30.6373	62.735	0.343687	2.45018	0.459032	1
Mgat1	3450.94	2802.96	3347.44	2888.79	2668.39	2372.12	3787.8	2975	4005.59	4004.89	-0.0749007	7.74753	0.698281	1
Ubr5	4315.11	4565.37	4684.62	3238.48	3404.23	6536.57	5449.1	5691.63	4740.88	6246.74	0.318771	8.30442	0.143654	1
Tax1bp1	1522.31	1570.5	1814.62	1691.46	1916.24	1469.45	2023.42	1480.35	2457.91	2508.48	-0.300179	7.08434	0.115883	1
AA465934	28.6148	22.8885	28.718	33.259	26.0861	34.7182	23.7894	26.9307	17.7894	47.9738	-0.108863	1.16964	0.784804	1
Cbln1	0	0	22.4359	0	0	33.8503	11.8947	3.36633	0	0.922573	1.02303	-0.906605	0.605367	1
Adar	2694.08	2137.43	2056.03	1663.9	2260.79	2572.62	2932.71	2579.45	2301.75	2471.57	0.322983	7.31205	0.0252863	1
Trpv4	2.86148	6.16228	50.2565	5.70155	0	44.2657	10.5731	16.8317	8.89471	12.916	0.0755717	-0.00893386	0.95276	1
Rsrc2	2124.65	2766.86	2500.26	2578.05	2829.25	1653.45	2496.57	1605.74	2101.13	1867.29	-0.120368	7.35711	0.595557	1
Pdcd6ip	2199.05	2088.13	1854.11	2164.69	2423.83	2333.06	2582.47	2372.42	2280.01	1995.53	0.162531	7.24782	0.26553	1
Endov	533.666	563.408	407.436	511.239	582.589	616.248	459.929	610.148	496.127	481.583	0.218611	5.16903	0.322936	1
Ppp1r8	722.523	872.403	802.309	685.136	742.366	758.593	668.747	650.544	898.366	1014.83	-0.113776	5.71869	0.464935	1
Hdac5	1652.5	1864.53	3717.18	2235.01	1971.67	1859.16	2626.09	2273.12	1452.8	1637.57	-0.0749113	7.31056	0.783355	1
Btf3l4	396.315	389.104	293.462	401.959	371.727	375.825	351.555	351.782	357.765	434.532	0.0600474	4.68753	0.724736	1
Plec	9294.08	7996.88	15719.5	5944.82	11694.2	7678.8	13061.7	9429.94	7352.96	8072.51	-0.00693572	9.37522	0.983183	1
Cbln2	4.29222	1.76065	3.58975	8.55233	11.9561	0.867955	0	0.841584	7.90641	9.22573	-2.33674	-0.273205	0.00786652	1
Rprd1b	602.341	595.1	538.462	512.189	411.943	488.659	548.478	496.534	666.115	808.174	-0.0397099	5.25896	0.826719	1
Srpr	2065.99	1769.45	1438.59	1043.38	1531.47	1651.72	1637.5	1564.5	1616.86	1703.99	0.302008	6.74336	0.0591729	1
Thra	2.86148	6.16228	31.4103	5.70155	2.17384	12.1514	23.7894	3.36633	43.4853	133.773	-2.01954	0.477941	0.0260173	1
Mx1	42.9222	38.7343	242.308	3.80103	147.821	124.986	179.742	134.653	45.4619	39.6706	0.12995	2.59995	0.874582	1
Aamp	2033.08	2367.2	2386.29	2120.98	1844.5	2326.99	1815.92	2235.25	2294.84	2293.52	0.0296856	7.19721	0.836779	1
Mroh1	2977.37	2588.16	1636.93	1875.81	2033.63	1667.34	2520.36	1785.84	2367.97	2661.62	0.188483	7.23763	0.343619	1
Triobp	2549.58	2169.12	2963.34	1760.83	1402.13	3428.42	2520.36	3439.55	2464.82	2380.24	0.41576	7.36901	0.055593	1
Nod2	658.14	534.358	484.616	515.04	251.079	136.269	535.262	300.445	183.824	143.921	0.461803	4.72699	0.285958	1
Cep55	125.905	121.485	14.359	36.1098	24.9992	43.3978	21.1461	37.0297	300.444	158.683	-0.497398	2.2255	0.519767	1
Zfp119a	77.2599	59.8621	61.0257	76.0207	55.4329	61.6248	39.649	66.4851	90.9237	93.1799	-0.242106	2.3649	0.442396	1
Sh3d21	4.29222	6.16228	6.28206	3.80103	11.9561	5.20773	6.60817	5.89109	18.7777	12.916	-0.830732	-0.68113	0.112735	1
Fam174b	1253.33	603.023	24.2308	24.7067	0	217.857	1.32163	520.099	409.157	483.428	1.60289	4.51007	0.234862	1
Rangap1	2426.53	2257.15	1700.64	1353.17	1464.08	2412.05	1916.37	2247.87	2833.46	3102.61	0.185929	7.04157	0.421212	1
Syvn1	7741.73	5938.68	8522.96	6117.76	5379.17	4969.91	6074.23	5076.43	7005.08	5906.31	-0.101899	8.73677	0.579904	1
Aurkaip1	892.781	816.942	803.206	852.382	593.458	931.316	602.665	850.841	660.185	810.942	0.185747	5.74558	0.261381	1
Ndfip1	1678.26	1613.64	2597.18	2086.77	2304.27	1846.14	1551.6	1891.88	2410.47	2583.2	-0.429294	7.14951	0.00128994	1
Grk6	8474.27	10310.4	16919.4	11918.1	12028.9	13359.6	14401.8	13126.2	8414.4	6990.33	0.110663	9.63283	0.67106	1
Cenpa	433.514	547.563	303.334	646.176	568.459	274.274	331.73	217.97	1050.56	1561.92	-1.10039	5.26086	0.00267944	1
Rassf5	1972.99	2067.88	2458.98	2494.43	2464.05	2170.76	1909.76	2167.08	2070.49	1765.8	-0.0908686	7.26569	0.599862	1
Myadm	4512.55	3447.36	9210.4	7452.88	7060.63	3748.7	6511.69	4907.27	8232.55	6520.75	-0.688369	8.7142	0.0489841	1
Phgdh	3509.6	4406.03	1480.77	2703.49	3409.67	3895.38	3602.77	3766.93	5666.92	5440.41	0.124339	7.7814	0.668961	1
Nckap1	7.15369	8.80326	3.58975	6.65181	105.431	4.33978	10.5731	4.20792	40.5204	154.992	-3.02805	0.939039	0.00119615	1
Zfp518a	608.064	553.725	550.129	565.404	632.588	585.87	614.56	563.861	669.08	641.188	-0.00891976	5.4094	0.95802	1
Utp3	1114.55	1140.9	762.822	1357.92	928.23	845.388	893.424	886.188	1302.58	1139.38	-0.113572	6.2839	0.534074	1
2810006K23Rik	107.305	136.45	84.3591	148.24	132.604	108.494	89.8711	122.871	164.058	117.167	-0.1366	3.02866	0.731878	1
Hspa12b	406.33	454.248	4.48719	285.078	3.26076	0.867955	14.538	3.36633	92.9003	118.089	0.843814	2.94006	0.597316	1
Mir7085	18.5996	14.9655	0	7.60207	0	4.33978	0	0.841584	12.8479	1.84515	0.840246	-0.987875	0.480636	1
Ankle2	1626.75	1449.02	1504.1	1382.63	1551.04	1281.1	1511.95	1331.39	1911.37	1810.09	-0.122405	6.70164	0.401264	1
Dgke	467.852	483.299	713.462	383.904	384.77	1137.02	767.869	956.039	628.56	599.672	0.550633	5.41239	0.148541	1
Fis1	1402.12	1485.99	1452.05	1494.76	1109.75	1537.15	1058.63	1434.06	1448.85	1631.11	0.00885438	6.55557	0.960639	1
Slc12a5	24.3226	19.3672	8.07693	7.60207	24.9992	17.3591	7.9298	15.9901	12.8479	2.76772	0.628899	0.365116	0.366503	1
Sfswap	1483.68	1424.37	1533.72	1490.01	1440.17	1361.82	1846.32	1391.98	1486.41	1506.56	0.0596119	6.67675	0.655994	1
Pheta1	51.5066	53.6999	78.077	48.4632	56.5198	46.0016	33.0408	26.9307	40.5204	47.0512	-0.326177	1.8914	0.360605	1
Dpy19l1	309.04	237.688	205.513	156.793	299.99	243.027	290.759	233.119	390.379	758.355	-0.366376	4.21628	0.281925	1
Ctps	549.404	514.11	335.641	280.326	368.466	591.078	374.022	493.168	619.665	758.355	0.177031	4.89444	0.454492	1
Maco1	1440.75	1686.7	1635.13	1553.67	1090.18	1576.21	1361.28	1660.44	1096.03	1143.07	0.281845	6.6209	0.294057	1
Exosc10	1467.94	1551.13	1257.31	1439.64	1432.56	1694.25	1694.33	1608.27	1320.37	1543.46	0.250918	6.68829	0.048751	1
Zfp637	151.658	136.45	140.898	153.942	148.908	133.665	126.877	134.653	190.742	220.495	-0.26049	3.36929	0.266524	1
Mir6989	5.72296	15.8459	9.87181	13.3036	15.2169	5.20773	11.8947	5.89109	9.88301	9.22573	-0.312106	-0.0492998	0.498473	1
Syt11	62.9525	46.6573	52.0514	38.0103	80.4321	51.2094	216.748	55.5445	140.339	177.134	-0.0703484	2.80413	0.90659	1
Gsn	85.8443	88.0326	730.514	73.1699	279.338	1219.48	88.5495	977.92	192.719	223.263	0.736235	4.45878	0.335091	1
Gm5134	48.6451	48.4179	86.154	32.3088	45.6506	30.3784	141.415	40.396	66.2162	49.8189	0.186747	1.88922	0.725881	1
1810024B03Rik	7.15369	4.40163	5.38462	6.65181	3.26076	6.07569	13.2163	11.7822	9.88301	8.30316	0.390971	-0.517349	0.47393	1
Rere	13815.2	10074.4	12651.2	12944.4	8545.37	4187.88	9782.73	4863.51	12618.6	9029.22	-0.344888	9.34253	0.260891	1
Selplg	1598.14	1289.68	927.053	884.691	717.367	1005.09	2145.01	1129.41	1387.58	1924.49	0.37697	6.35295	0.143685	1
Selenbp1	128.767	112.682	499.872	104.528	167.386	492.999	171.812	248.267	168.011	369.029	-0.130002	4.0205	0.817133	1
Ankzf1	1058.75	954.273	918.078	965.463	796.712	762.065	951.576	903.019	804.477	660.562	0.197633	5.90108	0.28523	1
Wdr77	1125.99	1185.8	859.745	1045.28	990.184	1413.9	843.202	1480.35	1387.58	1390.32	0.159335	6.25362	0.414559	1
Tut4	2912.98	3094.34	2029.11	2588.5	3548.79	1582.28	2542.82	1790.89	2912.52	2310.12	-0.119774	7.53018	0.586476	1
Lurap1	35.7685	51.9392	2.69231	18.0549	9.78228	9.54751	0	12.6238	2.9649	4.61286	1.53003	0.687555	0.103036	1
Psmd8	2393.63	2666.51	4020.52	2148.53	2202.1	3265.25	2408.02	2997.72	2136.71	2544.46	0.111419	7.39688	0.603544	1
Scamp1	480.728	463.051	8.07693	537.846	407.595	0	933.073	2.52475	607.805	708.536	-0.178598	4.72595	0.898453	1
Uhrf1bp1l	477.867	449.846	896.54	388.656	1407.56	1200.38	826.021	1105.84	767.91	881.98	-0.0433926	5.66243	0.899687	1
Fam161b	47.2144	32.572	40.3847	22.8062	51.0852	19.095	35.6841	22.7228	31.6256	33.2126	-0.157054	1.15375	0.740512	1
Gask1b	25.7533	40.495	3.58975	143.489	26.0861	243.027	51.5437	172.525	111.678	125.47	0.47219	2.23098	0.605809	1
Tmem100	11.4459	25.5294	0.897437	9.50258	14.13	1.73591	19.8245	2.52475	11.8596	27.6772	0.01999	0.21727	1	1
Ifi27	2423.67	2342.55	2387.18	2161.84	3408.58	3595.94	2076.29	3425.25	2710.91	2162.51	0.159117	7.40427	0.590112	1
Cars	1346.33	1192.84	688.334	926.502	545.634	887.05	2245.46	841.584	1084.17	1520.4	0.530968	6.10301	0.0713359	1
Nelfcd	815.521	871.522	1014.1	993.97	772.8	972.978	806.197	969.504	898.366	1179.05	-0.0759961	5.98903	0.621323	1
Rmnd5a	1841.36	1796.74	1115.51	1644.9	1930.37	745.574	1267.45	802.029	2512.26	2319.35	-0.49464	6.71312	0.0657241	1
Pcsk7	965.749	894.411	985.386	848.581	913.013	838.445	937.038	807.92	822.267	741.749	0.084596	5.94655	0.565205	1
Tsc22d1	2.86148	5.28195	0	3.80103	15.2169	0.867955	0	0	174.929	416.08	-5.82998	1.50066	0.00258239	1
H2ac8	7.15369	7.92293	4.48719	19.0052	5.4346	10.4155	5.28654	10.9406	16.8011	11.0709	-0.355488	-0.378087	0.53952	1
Eci2	390.592	367.976	448.719	391.506	365.205	438.317	306.619	457.821	387.414	520.331	-0.0517106	4.75573	0.783834	1
Uqcc2	304.747	314.276	207.308	198.604	253.252	321.143	167.847	308.02	348.87	350.578	0.130002	4.13746	0.610834	1
Snhg18	218.903	166.382	104.103	88.374	94.5621	141.477	47.5788	91.7326	162.081	240.792	0.0264039	3.3022	0.958969	1
3110009E18Rik	32.907	41.3753	18.8462	47.5129	43.4768	29.5105	35.6841	25.2475	42.497	65.5027	-0.332887	1.42714	0.382805	1
Kctd17	2.86148	2.64098	0.897437	4.75129	0	3.47182	13.2163	0.841584	39.5321	84.8767	-2.32371	-0.142165	0.0567296	1
Whrn	911.381	1003.57	122.051	380.103	497.809	1708.14	1433.97	1596.48	705.647	560.002	1.63983	5.76675	2.30899e-05	0.277586
Igsf9b	5.72296	3.5213	0.897437	41.8114	2744.47	720.403	1336.17	918.168	829.185	214.037	-0.303919	5.50278	0.829217	1
Uty	379.146	314.276	0	79.8217	0	0	0	0	261.9	152.225	0.596473	3.51063	0.808042	1
Lmf1	374.854	298.43	436.154	267.023	272.817	277.746	266.97	299.604	223.356	303.526	0.0492968	4.26458	0.83493	1
AA543186	11.4459	12.3246	8.97437	6.65181	9.78228	6.94364	9.25144	3.36633	9.88301	11.0709	-0.0608579	-0.594179	1	1
A230072C01Rik	18.5996	29.9311	36.7949	36.1098	30.4338	40.7939	19.8245	45.4455	44.4736	59.0447	-0.334264	1.45703	0.393053	1
Gh	28.6148	42.2556	8.97437	26.6072	9.78228	17.3591	6.60817	16.8317	38.5438	28.5998	0.0671633	0.697008	0.931509	1
Emp3	1197.53	1225.41	4041.16	1627.79	3577.05	2838.21	1457.76	2704.85	1471.58	1620.96	-0.365672	7.25926	0.359907	1
Eif4ebp2	1469.37	1583.71	1382.95	1398.78	1596.69	1597.04	1887.29	1435.74	1425.13	1347.88	0.205956	6.61731	0.199538	1
Eif3a	7914.85	8104.28	6576.42	6344.88	7901.91	8860.96	8709.57	8679.25	9934.41	10347.6	0.108493	9.09163	0.465485	1
Rfxank	676.74	667.287	376.026	510.289	357.597	432.242	508.829	359.356	468.455	502.802	0.308383	5.06436	0.168341	1
Capn3	12.8767	10.5639	12.5641	14.2539	19.5646	27.7746	9.25144	42.9208	23.7192	22.1417	0.254734	0.778336	0.639359	1
Ikzf1	6368.22	6285.52	8034.75	7228.62	7494.31	7569.44	8067.25	7816.63	8467.77	8661.11	-0.0876177	9.05575	0.558813	1
Hira	905.658	1044.95	954.873	759.257	944.534	1255.93	1124.71	1197.57	942.839	1155.06	0.276223	6.08454	0.223857	1
Uhmk1	1663.95	1857.49	2175.39	2088.67	2323.84	2280.12	2129.15	2144.36	2473.72	2542.61	-0.146139	7.19848	0.301856	1
Mir6992	21.4611	14.0852	7.1795	13.3036	13.043	3.47182	22.4678	5.0495	8.89471	4.61286	0.505115	-0.256789	0.465277	1
Gpn2	344.808	375.899	262.052	317.386	245.644	315.068	306.619	295.396	374.566	354.268	0.135462	4.50725	0.446359	1
B4galt7	351.962	288.747	352.693	307.884	314.12	399.259	322.479	368.614	274.748	183.592	0.30698	4.44896	0.17817	1
Spin1	1254.76	1294.08	1396.41	1369.32	1145.61	1176.95	1008.41	1275	1530.88	1387.55	-0.132636	6.5054	0.335962	1
Bag6	3905.92	4357.61	3710.9	3930.27	3870.52	3451.86	4480.34	3701.28	3195.18	3389.53	0.18045	8.07441	0.272195	1
Cdca7l	170.258	216.56	64.6155	56.0652	151.082	387.108	159.918	345.049	311.315	347.81	0.569493	3.66782	0.275032	1
Lsm2	349.1	308.994	184.872	210.007	180.429	300.313	228.643	279.406	376.543	469.59	0.128682	4.17857	0.678854	1
Dhrs7b	319.055	251.773	268.334	308.834	235.862	320.276	240.537	302.97	288.584	277.694	0.107197	4.27344	0.591729	1
Ankmy2	185.996	243.85	241.411	201.455	169.56	294.237	225.999	310.544	253.005	300.759	0.177583	4.04744	0.449378	1
Plekhh3	18.5996	24.6491	37.6924	11.4031	5.4346	26.9066	23.7894	26.0891	7.90641	25.832	0.478204	0.417412	0.354211	1
Fdft1	250.379	251.773	222.564	239.465	190.211	255.179	214.105	230.594	341.952	377.332	-0.119483	3.95042	0.641035	1
H4c8	11.4459	6.16228	4.48719	3.80103	8.69536	6.94364	3.9649	10.099	7.90641	11.9934	0.134892	-0.626819	0.832264	1
Rgs13	216.042	202.475	3.58975	81.7222	523.896	79.8519	0	15.1485	443.747	813.709	-1.76146	3.77587	0.181213	1
Cdnf	20.0303	12.3246	10.7692	12.3534	21.7384	19.095	15.8596	15.9901	8.89471	16.6063	0.29286	0.119334	0.513734	1
Dgkd	7253.85	8123.64	15009.6	10956.5	9835.54	6884.62	11333	6224.35	8010.18	8369.58	-0.357301	9.35773	0.151291	1
4930577N17Rik	30.0455	28.1704	10.7692	24.7067	16.3038	32.1143	21.1461	23.5643	26.6841	20.2966	0.513155	0.897989	0.16585	1
Tfap2a	12.8767	7.0426	6.28206	4.75129	6.52152	6.94364	6.60817	14.3069	19.766	8.30316	0.136852	-0.598898	0.859044	1
Zkscan17	573.726	522.913	398.462	473.229	472.81	617.116	707.074	641.287	510.952	546.163	0.409804	5.24719	0.0313792	1
Slc28a2	2406.5	2667.39	2331.54	2417.46	2966.21	1966.79	1941.48	2066.93	2358.09	1823.93	-0.0673399	7.30855	0.754755	1
Fyb	220.334	78.349	19.7436	416.213	3.26076	5.20773	2556.04	8.41584	142.315	402.242	1.65095	4.25534	0.227421	1
Cib1	1306.26	1357.46	2390.77	1315.16	780.409	1434.73	1168.32	1443.32	1080.21	1069.26	0.043422	6.43987	0.875762	1
Med24	794.06	806.378	1014.1	788.715	884.753	1116.19	919.857	1040.2	1005.1	1163.36	0.00533913	5.99397	0.976826	1
Mthfsl	134.489	160.219	169.616	184.35	159.777	169.251	95.1576	137.178	163.07	164.218	-0.221397	3.45526	0.368719	1
Uhrf1	1801.3	1839.88	420.001	772.56	422.812	1071.06	331.73	1079.75	1722.61	2315.66	0.218293	5.91383	0.672473	1
Ifi207	52.9373	20.2475	0	19.0052	8.69536	1.73591	0	0.841584	27.6724	24.9095	-0.0137763	0.508475	1	1
Firre	38.63	50.1786	9.87181	93.1253	0	2.60387	1.32163	2.52475	63.2513	133.773	-1.56309	1.21907	0.225516	1
Pwwp2a	924.257	755.319	735.898	919.85	923.882	526.849	855.097	606.782	952.722	817.4	-0.197063	5.82342	0.292817	1
Nrf1	725.385	708.662	710.77	810.57	694.542	607.569	824.699	640.445	975.453	1036.97	-0.207817	5.77006	0.172384	1
Etl4	1590.98	1758.89	1606.41	1781.73	1557.56	1193.44	3193.07	1803.51	2385.76	2741.89	-0.00488115	6.90328	0.99058	1
Klf10	450.683	896.171	1071.54	414.313	1227.13	474.772	855.097	444.356	404.215	374.565	-0.143804	6.01113	0.811921	1
Gmeb1	373.423	434.001	438.847	506.488	573.894	395.788	451.999	429.208	463.513	532.325	-0.218015	5.05189	0.15301	1
Atp13a2	4162.02	4240.53	11256.6	4734.19	6291.09	6613.82	4197.51	6110.74	4092.56	4315.8	-0.255358	8.64253	0.401938	1
Alkbh7	110.167	155.818	176.795	201.455	139.126	151.024	128.198	156.535	182.836	190.05	-0.287249	3.45125	0.279683	1
Rbm4b	175.981	232.406	175.898	242.316	249.992	126.721	222.034	137.178	205.567	165.141	-0.174192	3.91048	0.493152	1
Pex7	254.672	284.345	197.436	306.933	294.555	212.649	214.105	253.317	319.221	314.597	-0.173994	4.18143	0.435469	1
Ano7	7.15369	15.8459	0.897437	16.1544	28.2599	26.9066	91.1927	43.7623	29.649	28.5998	0.928386	0.808024	0.192919	1
Ank	214.611	169.903	40.3847	94.0756	163.038	246.499	1021.62	86.6831	551.472	1100.63	-0.010896	4.37035	0.99111	1
Meaf6	583.741	503.546	576.155	555.901	595.632	509.49	629.098	563.861	666.115	610.743	-0.0541626	5.29448	0.726347	1
Golm1	241.795	260.576	595.898	111.18	94.5621	1002.49	445.391	911.435	140.339	397.629	1.1405	4.838	0.0957313	1
Zfp933	204.596	160.219	169.616	199.554	235.862	176.195	195.602	195.247	242.134	227.876	-0.149063	3.86903	0.5808	1
Tspyl3	290.44	397.027	232.436	308.834	198.906	351.522	253.754	382.921	464.502	361.649	0.168143	4.39441	0.54422	1
Ginm1	317.624	313.396	249.488	343.994	323.902	276.01	297.368	255	416.075	436.377	-0.214314	4.56506	0.279997	1
Gm5141	65.814	60.7425	51.1539	99.7771	97.8228	71.1723	72.6899	63.1188	85.9822	71.0381	-0.230105	2.5077	0.435985	1
Sspn	2181.88	2992.23	3428.21	3906.51	2602.09	2062.26	3031.83	2210	2143.63	1854.37	-0.131397	7.5257	0.62386	1
Snord73a	30.0455	40.495	96.0258	54.1647	40.216	41.6619	37.0057	60.594	13.8362	7.38058	-0.0197726	1.70929	0.974176	1
Bcl2l1	113.028	86.2719	121.154	110.23	113.04	103.287	99.1225	82.4752	86.9705	209.424	-0.34387	2.93525	0.231671	1
Map3k10	374.854	281.704	204.616	261.321	283.686	203.97	225.999	209.554	343.929	274.004	-0.0242683	4.23789	0.922355	1
AI987944	329.07	301.952	292.564	371.551	335.858	319.408	305.297	315.594	358.753	272.159	-0.00616481	4.55092	0.974894	1
Cgnl1	0	0	52.0514	2.85078	1.08692	6.94364	11.8947	10.099	3.95321	6.45801	-1.18752	-0.580539	0.397225	1
Pde7a	2163.28	2414.73	2542.44	2649.32	3562.92	2508.39	1702.26	2730.1	2965.89	3079.55	-0.309016	7.59059	0.126373	1
Klhl12	289.009	389.984	319.488	340.193	331.511	372.353	372.701	299.604	418.051	654.104	-0.184728	4.75474	0.408404	1
Tnfrsf22	58.6603	59.8621	62.8206	81.7222	72.8236	123.25	85.9062	106.04	98.8301	60.8898	0.262349	2.48901	0.448719	1
Stard6	5.72296	7.0426	16.1539	14.2539	15.2169	10.4155	11.8947	10.099	21.7426	11.9934	-0.743819	-0.130202	0.113799	1
Ogdh	3405.16	3462.32	3844.62	3617.63	3356.41	4150.56	3708.5	3988.26	3410.63	3381.23	0.134716	7.87566	0.351758	1
Ptp4a2	6176.5	6617.41	6553.98	6177.63	6276.96	6096.52	5667.17	6080.44	5005.75	5367.53	0.100651	8.74875	0.600737	1
Zfp322a	281.856	239.449	232.436	243.266	292.382	203.102	178.421	212.079	386.426	361.649	-0.379976	4.141	0.0963821	1
Slc19a2	82.9829	106.519	115.769	90.2746	108.692	48.6055	109.696	60.594	132.432	108.864	-0.396235	2.7737	0.214688	1
Uros	376.284	419.035	345.513	360.148	468.463	360.201	256.397	394.703	433.864	780.497	-0.330179	4.68241	0.349099	1
Urod	439.237	429.599	369.744	487.483	353.249	387.108	309.262	422.475	635.478	1528.7	-0.665074	5.08807	0.0388597	1
Akap1	135.92	145.254	83.4616	41.8114	330.424	312.464	355.519	249.95	356.777	535.092	-0.0564371	3.66082	0.926747	1
Sypl	1665.38	1427.89	1958.21	1986.99	2355.36	1505.9	2320.79	1722.72	2974.79	1876.51	-0.31152	7.09506	0.119124	1
Eny2	792.629	656.723	590.514	541.647	393.465	719.535	531.297	629.505	799.536	1142.15	0.0184107	5.42865	0.933387	1
Man1c1	316.193	554.605	2842.18	662.33	379.335	1890.41	1110.17	1948.27	418.051	379.177	0.310387	5.9923	0.662663	1
Gpatch3	394.884	595.98	554.616	441.87	382.596	351.522	407.063	312.228	270.795	272.159	0.125416	4.86873	0.655856	1
Azi2	1187.51	1263.27	1354.23	1283.8	1373.87	1060.64	1619	1065.44	1113.82	1197.5	0.0151459	6.58714	0.945483	1
Gtf2ird2	543.681	472.735	252.18	472.278	505.418	347.182	360.806	413.218	591.004	476.97	-0.0435974	4.93351	0.845055	1
Noc3l	576.588	580.135	407.436	445.671	563.025	701.308	663.46	732.178	701.694	658.717	0.297488	5.32869	0.0758717	1
Rcn3	656.709	739.473	521.411	201.455	97.8228	696.1	2735.78	812.97	1389.55	1693.84	0.659794	5.98834	0.338937	1
Yif1a	256.102	310.755	283.59	392.457	257.6	429.638	350.233	350.94	294.514	399.474	0.11996	4.45608	0.591215	1
Bloc1s5	211.749	163.741	183.077	292.68	188.037	190.95	121.59	155.693	270.795	319.21	-0.510092	3.82241	0.032836	1
Myl6b	15.7381	22.8885	39.4872	12.3534	2.17384	22.5668	27.7543	25.2475	13.8362	14.7612	0.489298	0.489136	0.457458	1
R74862	10.0152	45.7769	50.2565	35.1596	77.1713	67.7005	9.25144	38.7128	46.4502	27.6772	-0.415976	1.63687	0.525427	1
Ddx28	155.951	207.757	113.077	129.235	123.909	162.308	178.421	166.634	220.391	211.269	0.200841	3.5641	0.405966	1
Hsf2bp	11.4459	7.0426	41.2821	0	1.08692	0.867955	1.32163	0.841584	3.95321	10.1483	-1.40288	-0.791689	0.306909	1
Zfp661	121.613	120.605	119.359	146.34	163.038	112.834	118.947	127.921	150.222	139.309	-0.202366	3.18956	0.47195	1
Scaf11	4778.67	4997.61	4073.47	3897.01	3561.84	4275.55	5349.97	4239.9	5263.69	6161.86	0.109942	8.3191	0.599356	1
Mon2	1854.24	1774.74	1763.46	1798.84	2098.84	1636.1	2108.01	1616.68	1784.87	1698.46	0.0224488	7.00996	0.882803	1
Polr3e	743.984	870.642	710.77	745.953	885.84	947.807	868.313	1088.17	952.722	845.999	0.184735	5.88123	0.205971	1
Erlin1	576.588	556.366	962.95	788.715	894.535	573.718	815.448	692.623	680.94	719.607	-0.291174	5.67982	0.135681	1
Zfand1	251.81	310.755	263.847	354.446	285.86	269.934	227.321	351.782	244.11	296.146	0.0165584	4.28951	0.944813	1
B9d1	14.3074	7.0426	3.58975	11.4031	6.52152	24.3027	18.5029	37.0297	20.7543	41.5158	0.391291	0.283088	0.583094	1
Smim8	177.412	178.706	137.308	185.3	135.865	188.346	117.625	175.891	215.45	232.488	-0.0460349	3.49191	0.851973	1
Kank3	30.0455	21.1278	26.9231	24.7067	78.2582	22.5668	29.0759	25.2475	31.6256	56.2769	-0.70838	1.31714	0.0907615	1
Gk5	11.4459	17.6065	19.7436	18.0549	13.043	14.7552	31.7192	15.1485	17.7894	26.7546	-0.0248637	0.904964	1	1
Rpp40	45.7836	42.2556	28.718	42.7616	63.0414	55.5491	46.2572	56.3861	49.4151	62.735	0.0671035	1.80393	0.863826	1
Slfn9	41.4914	26.4098	10.7692	4.75129	70.6498	5.20773	58.1519	2.52475	82.029	60.8898	-0.685873	1.1711	0.465947	1
Nol11	706.785	653.202	496.283	501.736	574.981	664.854	588.127	630.346	750.121	839.541	0.104448	5.42167	0.554039	1
Cep152	433.514	530.836	423.59	396.258	468.463	398.392	458.607	452.772	418.051	514.796	0.0885645	4.95403	0.581855	1
F8	32.907	22.0081	20.6411	33.259	20.6515	28.6425	17.1812	22.7228	32.6139	33.2126	-0.12738	0.831573	0.789512	1
Fmnl1	10329.9	11368.5	9270.53	11225.4	10369.2	6765.71	10170	7251.93	9497.58	7041.08	-0.00841212	9.39018	0.966444	1
Jakmip1	762.584	1001.81	2352.18	759.257	1149.96	723.875	925.144	1063.76	947.781	858.915	-0.415431	6.14155	0.236613	1
Nasp	927.119	1196.36	879.488	733.6	757.583	751.649	959.506	634.554	1227.47	1661.55	-0.158991	6.06772	0.536526	1
Smad2	656.709	738.593	944.104	916.999	967.359	750.781	884.173	804.554	887.495	798.948	-0.189312	5.95569	0.258156	1
Ddx4	22.8918	15.8459	5.38462	14.2539	40.216	9.54751	15.8596	15.9901	19.766	19.374	-0.250654	0.335649	0.650768	1
S1pr4	1000.09	928.743	1619.87	928.403	1348.87	697.836	1759.09	874.405	1547.68	1546.23	-0.352802	6.37864	0.204649	1
Asb1	420.637	434.001	394.872	388.656	329.337	409.675	474.467	412.376	432.876	721.452	-0.00519109	4.96731	0.986207	1
Ccdc115	622.371	604.784	708.975	509.339	364.118	996.413	441.426	786.881	500.08	613.511	0.406142	5.36706	0.0831801	1
Fam216a	133.059	110.041	97.8206	78.8715	60.8675	120.646	97.8009	131.287	199.637	281.385	-0.180582	3.04824	0.629163	1
Ngly1	503.62	428.719	487.308	535.946	501.07	382.768	466.537	414.059	642.396	675.323	-0.314413	5.13434	0.0315106	1
Cand2	47.2144	45.7769	11.6667	20.9057	15.2169	58.153	163.883	74.9009	24.7075	39.6706	1.87747	1.89547	0.000524549	1
Fastkd3	204.596	165.501	140.898	126.384	169.56	157.1	124.234	170.841	177.894	155.915	0.147065	3.44794	0.527352	1
Mfsd3	148.797	172.544	154.359	95.0258	54.346	184.874	95.1576	152.327	105.748	167.908	0.442409	3.09671	0.189197	1
Aldh3b1	2256.28	2180.57	3224.49	2046.86	1878.2	3001.39	3165.31	2495.3	1812.54	2243.7	0.266903	7.275	0.278354	1
Pole3	200.303	264.098	199.231	208.107	164.125	211.781	195.602	150.643	253.993	478.815	-0.270885	3.85764	0.338827	1
Slx4ip	178.842	213.919	183.975	223.311	192.385	227.404	218.07	250.792	287.596	249.095	0.00379702	3.89756	0.993831	1
Cyfip1	2003.03	2047.64	2179.87	3286.94	4479.2	3059.54	4078.56	2778.91	3938.38	3708.74	-0.268753	7.8377	0.244342	1
D830031N03Rik	37.1992	57.2212	101.41	59.8663	30.4338	39.058	44.9355	37.8713	53.3683	58.1221	-0.450147	1.72374	0.412949	1
Exosc1	291.871	284.345	214.487	274.625	245.644	440.053	274.9	366.089	342.941	412.39	0.226375	4.35564	0.305273	1
Vps39	1022.98	979.802	1102.05	1160.27	1084.75	1296.73	1133.96	1255.64	1004.11	1017.6	0.130825	6.28098	0.408879	1
Ppcdc	2088.88	2178.81	1956.41	2932.5	2935.77	1778.44	1082.42	2107.33	1985.5	2016.74	-0.31819	7.40181	0.167135	1
9430091E24Rik	31.4763	22.8885	17.9487	38.9606	31.5207	23.4348	37.0057	30.297	47.4385	40.5932	-0.221467	1.36933	0.575798	1
Acin1	7053.54	6997.71	7464.88	7641.98	8272.55	7541.66	8791.51	7826.73	8243.42	7108.42	0.0305296	9.02416	0.828729	1
Pik3cg	1203.25	1112.73	1125.39	2135.23	1690.16	1451.22	856.419	1337.28	997.196	1082.18	-0.203909	6.55128	0.52083	1
Trim44	2536.7	2486.92	2076.67	2461.17	4298.77	2531.83	2795.26	2479.31	2920.43	2923.63	-0.140242	7.55949	0.434749	1
Pank2	958.595	840.711	796.027	944.557	921.708	835.841	824.699	796.138	1127.65	983.463	-0.109317	5.97443	0.515708	1
Mvb12a	838.413	795.814	749.36	702.241	646.717	1200.38	543.191	1067.97	610.77	573.84	0.479446	5.61702	0.0256938	1
Pex11g	88.7058	89.7932	45.7693	70.3191	48.9114	93.7392	56.8303	83.3168	53.3683	71.0381	0.567109	2.23253	0.122518	1
Midn	2307.78	2096.94	2039.87	2337.64	2083.63	1637.83	2500.53	1738.71	1888.64	1404.16	0.113163	7.19399	0.57167	1
Stox2	0	0	136.41	145.39	205.428	2.60387	27.7543	0.841584	29.649	10.1483	-4.06829	2.05486	0.00105902	1
Mier3	404.899	347.729	364.359	448.522	499.983	301.181	424.244	303.812	547.519	853.38	-0.534388	4.98009	0.0161574	1
Fcho2	2519.53	2133.03	2155.64	3741.17	4669.41	1300.2	2694.81	1537.57	2881.89	2240.01	-0.583372	7.55206	0.0323581	1
Prnp	97.2902	39.6147	7.1795	44.6621	46.7376	52.9453	112.339	22.7228	177.894	519.409	-1.14192	3.04918	0.153519	1
Myo1a	5.72296	12.3246	2.69231	6.65181	11.9561	0	3.9649	2.52475	14.8245	10.1483	-0.829299	-0.741792	0.286975	1
Ffar1	175.981	94.1948	75.3847	59.8663	121.735	61.6248	103.087	66.4851	93.8886	67.3478	0.301095	2.68088	0.466698	1
Ppp4r3a	2729.85	3029.2	2657.31	2687.33	3134.68	2136.91	2652.52	2427.13	3012.34	2764.95	-0.0860189	7.59013	0.554615	1
Cdc45	201.734	228.004	35.8975	71.2694	57.6068	87.6635	39.649	64.8019	255.97	445.603	-0.356467	2.92651	0.57388	1
Usp19	3573.99	3586.45	4251.16	3927.42	3835.74	2791.34	3707.18	2770.49	3229.77	3031.57	-0.116138	7.94035	0.50754	1
Anxa2	2267.72	1920.87	2750.64	794.416	957.577	7033.04	7783.1	9221.23	2635.8	3631.25	1.47602	8.05998	0.0133183	1
Rabl3	121.613	139.091	211.795	147.29	106.518	165.779	120.269	143.911	139.35	206.656	-0.17877	3.33797	0.498355	1
Rbck1	2767.05	2832.89	2353.98	2636.97	2803.17	3181.06	2821.69	3195.49	2385.76	2379.32	0.284333	7.54427	0.049892	1
Map2k4	522.22	568.69	597.693	566.354	503.244	593.681	613.238	519.257	693.788	800.793	-0.104193	5.36444	0.474175	1
Mmadhc	516.497	463.051	381.411	489.383	329.337	401.863	333.052	390.495	600.887	798.026	-0.231612	4.98022	0.271326	1
Slc6a16	7.15369	14.9655	7.1795	4.75129	77.1713	65.0967	13.2163	56.3861	22.7309	1.84515	0.506303	0.661727	0.610006	1
Gpr137b-ps	1187.51	1407.64	2143.08	1836.85	2079.28	1710.74	1571.42	2066.09	919.12	1054.5	0.00729997	6.98602	0.985102	1
Tle4	746.846	1026.46	3080	1475.75	1817.33	2963.2	2721.24	2438.91	1402.4	1873.75	0.0785158	7.13632	0.825892	1
Ralgapb	1330.59	1355.7	1279.75	1407.33	1772.77	1289.78	1786.85	1319.6	1631.69	1695.69	-0.0793047	6.66974	0.616377	1
Slc25a14	78.6906	63.3834	100.513	84.573	98.9097	108.494	72.6899	84.9999	84.9939	104.251	-0.158609	2.6489	0.568272	1
Ctnnbip1	14.3074	15.8459	23.3334	12.3534	5.4346	7.8116	15.8596	6.73267	13.8362	20.2966	-0.289507	-0.0560555	0.585613	1
Zgpat	1384.96	1290.56	1265.39	1266.69	1371.69	1154.38	1237.05	1375.99	1121.72	882.902	0.162546	6.39078	0.376645	1
Slc35c2	1110.25	1215.73	2544.23	1306.61	1443.43	1954.64	1711.52	2034.11	1041.67	917.96	0.169252	6.72705	0.603432	1
Psma6	1347.76	1408.52	1216.03	1132.71	785.843	1711.61	911.927	1500.54	1709.76	1919.87	0.0969206	6.44776	0.652692	1
Ppwd1	291.871	292.268	251.282	294.58	279.338	253.443	256.397	295.396	387.414	406.855	-0.155671	4.36557	0.388094	1
Ikbkg	1011.53	1121.53	982.694	1132.71	1135.83	1051.96	1123.39	1050.3	1121.72	1116.31	0.0177458	6.26401	0.896151	1
Sidt1	15.7381	15.8459	3.58975	2.85078	0	14.7552	120.269	35.3465	27.6724	27.6772	1.83799	1.25274	0.0550373	1
Trappc12	1151.74	1268.55	1175.64	1244.84	1381.48	940.864	1114.14	964.455	1170.15	1062.8	-0.106111	6.30613	0.494196	1
Jmy	280.425	219.201	196.539	234.714	298.903	142.345	300.011	160.742	298.467	462.209	-0.36457	4.25096	0.246652	1
Taf4b	247.518	296.67	120.257	269.873	359.771	266.462	214.105	276.039	224.344	279.54	0.111542	4.26405	0.690286	1
Trim46	155.951	111.801	205.513	56.0652	143.473	82.4558	346.268	80.792	133.421	163.295	0.199949	3.33885	0.69532	1
Mta3	753.999	895.291	761.924	800.118	1023.88	999.885	479.753	984.653	787.676	854.302	0.0100278	5.96767	0.969155	1
Gpm6b	0	1.76065	38.5898	8.55233	6.52152	0.867955	0	0	7.90641	1.84515	-4.2124	-0.553027	0.000813275	1
Zfp82	254.672	198.954	212.693	230.913	268.469	147.552	220.713	220.495	249.052	171.599	-0.0779288	3.93378	0.789187	1
Mfsd6	379.146	314.276	25.1282	300.282	319.555	30.3784	174.456	55.5445	241.146	191.895	-0.127875	3.85044	0.85277	1
Med8	622.371	629.433	614.744	657.579	594.545	703.044	576.232	653.069	775.817	802.638	-0.0531273	5.46175	0.720615	1
Txnrd3	55.7988	51.0589	32.3077	62.7171	102.17	33.8503	80.6197	42.9208	72.146	73.8058	-0.319241	2.40378	0.468321	1
Anxa7	1685.41	1688.46	1876.54	1719.02	2105.36	2221.1	2462.2	2314.35	1752.26	1754.73	0.220942	7.05056	0.214038	1
Naga	669.586	533.477	827.437	508.388	458.68	782.028	660.817	791.089	405.204	644.878	0.31528	5.44383	0.191719	1
Icosl	609.495	798.455	222.564	279.376	1623.86	1176.08	800.91	749.851	653.267	708.536	0.307017	5.85903	0.577709	1
Chia1	14.3074	12.3246	2.69231	5.70155	0	4.33978	1.32163	5.0495	19.766	43.3609	-0.803993	-0.535429	0.417236	1
Fbxo17	44.3529	45.7769	62.8206	10.4528	7.60844	151.892	446.712	248.267	19.766	51.6641	2.68022	2.6988	0.0055616	1
Slc27a4	427.791	333.643	390.385	451.373	451.072	278.614	340.982	318.96	456.595	357.958	-0.265824	4.69779	0.226214	1
Uba52	8776.15	7848.1	5318.21	8074.35	6853.03	7975.64	5498	7899.1	6778.76	7069.68	0.207143	8.9624	0.217222	1
Jag1	0	3.5213	0	24.7067	0	0	1.32163	0	2.9649	3.69029	-2.50907	-0.790595	0.101957	1
Mthfr	588.034	465.692	670.386	401.959	201.08	460.884	601.343	553.762	532.694	619.046	0.195273	5.12509	0.499607	1
Zbtb10	281.856	212.158	14.359	423.815	696.716	6.07569	11.8947	0.841584	197.66	197.431	-1.55612	4.48915	0.161789	1
Nebl	828.398	990.366	10.7692	563.503	258.687	501.678	13.2163	555.445	639.431	438.222	0.670213	4.97847	0.454701	1
Serbp1	9698.98	10123.7	6906.68	7329.34	7453.01	10619.4	7837.29	9966.03	11292.3	11719.4	0.180263	9.20847	0.2665	1
Arhgef1	16765.4	18081	20712	18039.7	20939.5	18423.2	20411.3	19394.3	15913.6	12719.5	0.111274	10.3406	0.547282	1
Snx27	961.457	886.488	875.001	1035.78	1083.66	752.517	1131.32	888.712	1414.26	1181.82	-0.213892	6.08927	0.219639	1
Slc4a7	432.083	356.532	348.206	226.162	389.117	472.168	938.36	347.574	472.408	591.369	0.406372	5.17146	0.186733	1
Ints2	695.339	932.265	744.873	485.582	632.588	913.089	720.29	865.148	875.635	880.135	0.253286	5.61328	0.184574	1
B230354K17Rik	103.013	96.8358	124.744	108.329	164.125	166.647	166.526	177.574	148.245	169.753	0.0557441	3.23046	0.842322	1
I830077J02Rik	8.58443	4.40163	12.5641	0.950258	11.9561	22.5668	1.32163	48.8119	2.9649	2.76772	1.46763	-0.360337	0.136046	1
Slc22a15	14.3074	7.92293	0.897437	0	4.34768	4.33978	6.60817	8.41584	0.988301	4.61286	1.9466	-0.58202	0.0147676	1
Gm3704	18.5996	18.4868	14.359	23.7565	17.3907	14.7552	5.28654	14.3069	20.7543	37.8255	-0.596037	0.769915	0.216204	1
Zscan21	260.394	218.321	238.718	246.117	213.036	204.837	194.28	185.148	289.572	308.139	-0.229836	4.0777	0.240182	1
Gm5176	4.29222	6.16228	5.38462	3.80103	9.78228	2.60387	11.8947	7.57425	14.8245	20.2966	-0.643869	-0.656124	0.366203	1
Mrpl41	206.026	185.749	219.872	171.047	145.647	230.008	137.45	263.416	239.169	325.668	-0.037238	3.84295	0.888928	1
Mcm5	1709.73	2256.27	370.642	822.924	532.591	1202.12	469.18	1018.32	2307.68	3655.23	-0.0905077	6.24879	0.86486	1
Mrgpre	371.992	353.011	537.565	441.87	449.985	470.432	580.197	576.485	507.987	426.229	0.0425301	5.06838	0.844504	1
Fbxo46	291.871	244.731	228.846	322.138	265.209	247.367	274.9	249.109	342.941	280.462	-0.0849874	4.36185	0.646077	1
Ppm1k	642.402	686.654	616.539	739.301	761.931	427.902	449.355	521.782	799.536	570.15	-0.308815	5.50159	0.0874962	1
Rfx5	1104.53	1272.95	861.54	1254.34	1206.48	1371.37	1074.49	1377.67	1245.26	1126.46	0.178123	6.35497	0.323464	1
Yipf2	618.079	572.212	707.18	488.433	385.857	1072.79	515.437	1014.95	822.267	801.716	0.309651	5.42032	0.343194	1
Crk	1383.52	1016.78	953.078	1347.47	1603.21	1013.77	1221.19	1080.59	1692.96	1663.4	-0.282676	6.50658	0.107646	1
Clk2	390.592	380.301	402.949	443.771	442.376	370.617	367.414	466.237	481.303	394.861	-0.0812319	4.8492	0.62225	1
Aurka	98.721	143.493	38.5898	52.2642	49.9983	25.1707	43.6139	34.5049	269.806	563.692	-1.3617	2.85387	0.0519455	1
Lmnb2	572.296	588.057	328.462	277.475	268.469	339.371	346.268	308.861	583.098	585.834	0.151049	4.82278	0.597138	1
Mir6973a	7.15369	15.8459	0.897437	5.70155	14.13	8.67955	14.538	14.3069	10.8713	5.53544	0.779934	-0.362251	0.234244	1
Tmem268	291.871	351.25	281.795	280.326	223.906	332.427	342.303	296.237	316.256	341.352	0.219599	4.4748	0.220606	1
Anapc10	154.52	123.246	120.257	164.395	127.17	125.854	77.9764	138.02	151.21	166.986	-0.180865	3.21983	0.47856	1
Pcbp2	14507.7	12496.2	10610.4	11683.4	8860.57	11338.1	10813.6	11156.9	13109.8	15339.6	0.0791909	9.59856	0.728715	1
Thsd1	7.15369	5.28195	2.69231	6.65181	9.78228	6.07569	5.28654	3.36633	4.94151	6.45801	-0.119159	-0.514827	0.873819	1
Vti1a	447.821	507.948	549.231	550.2	433.681	547.68	359.484	566.386	385.438	536.937	0.0313079	5.05748	0.87528	1
Grm6	2.86148	2.64098	0	0	55.4329	19.095	1.32163	10.099	11.8596	11.9934	-1.05242	-0.222016	0.419873	1
Zfp28	77.2599	90.6735	136.41	200.505	222.819	140.609	121.59	143.911	112.666	95.025	-0.381724	3.33736	0.276375	1
Mzt1	643.833	657.603	519.616	806.769	796.712	611.909	598.7	632.029	709.6	821.09	-0.160375	5.59131	0.30502	1
8030462N17Rik	580.88	605.664	669.488	630.021	640.196	637.947	541.87	568.069	417.063	556.311	0.0492692	5.39821	0.831818	1
Chm	339.085	307.234	346.411	421.915	451.072	459.148	467.858	381.237	407.18	401.319	0.000636874	4.84553	1	1
Ctsa	967.18	1026.46	7228.86	1507.11	2262.97	2847.76	2071	2314.35	1293.69	1549.92	-0.57801	7.27705	0.252916	1
Gm15446	72.9677	92.4342	37.6924	113.081	63.0414	132.797	126.877	137.178	84.0056	83.9541	0.623097	2.74649	0.0888804	1
Nipa2	746.846	616.228	673.078	533.095	588.024	753.385	514.116	655.594	710.589	725.142	0.0804248	5.46483	0.626058	1
Mrps14	430.652	499.145	342.821	421.915	264.122	463.488	241.859	454.455	452.642	591.369	0.0791447	4.7532	0.746641	1
Snrnp40	887.058	846.873	648.847	802.968	615.197	975.582	711.039	856.732	1037.72	1281.45	0.037257	5.84082	0.835794	1
Fam174a	260.394	245.611	274.616	305.983	246.731	225.668	235.251	213.762	321.198	333.971	-0.273705	4.28252	0.199094	1
Vav3	4.29222	0.880326	0	0	131.517	15.6232	0	47.9703	5.92981	10.1483	-1.06277	1.92589	0.515653	1
Hypk	1254.76	1276.47	997.053	1294.25	811.929	1389.6	853.775	1309.5	1535.82	1596.05	0.0313495	6.30756	0.882411	1
Cdh23	32.907	23.7688	4.48719	14.2539	9.78228	32.1143	3.9649	14.3069	18.7777	9.22573	0.977239	0.148203	0.162522	1
Lactb	566.573	670.808	910.899	564.454	686.934	791.575	634.384	765.841	709.6	662.407	0.00271743	5.54367	0.993439	1
Sdhaf2	975.764	948.991	978.206	1043.38	783.669	1221.21	662.139	1115.94	920.109	866.296	0.147167	5.97584	0.435656	1
Haao	476.436	766.764	904.617	442.82	796.712	861.012	573.589	1087.33	480.314	502.802	0.301699	5.7647	0.326058	1
Smug1	227.487	172.544	341.924	251.818	1134.74	286.425	247.146	262.574	273.759	308.139	-0.914644	4.5345	0.025427	1
N4bp2l1	642.402	596.861	451.411	762.107	727.15	393.184	548.478	563.019	622.63	585.834	-0.1511	5.35425	0.49714	1
Zfp60	234.641	180.467	205.513	248.017	281.512	131.929	148.023	157.376	301.432	230.643	-0.521916	3.83018	0.181622	1
Rnf145	1932.93	2089.01	1811.03	1773.18	2341.23	1952.03	2684.24	1868.32	1672.21	1693.84	0.225773	7.17964	0.254362	1
Pgghg	344.808	434.881	459.488	407.661	280.425	400.127	240.537	386.287	484.268	513.873	-0.189876	4.73199	0.510486	1
Mfn2	902.796	979.802	1023.08	916.049	1058.66	1198.65	1148.5	1002.33	1126.66	1175.36	0.0392378	6.15736	0.77293	1
BC065397	135.92	152.296	106.795	190.052	255.426	119.778	207.497	160.742	157.14	120.857	-0.0522535	3.47903	0.87633	1
Anapc16	1270.5	1187.56	907.309	1043.38	821.712	970.374	900.033	963.613	1014.99	928.108	0.2148	6.13197	0.165757	1
Atf7	2405.07	2228.98	2524.49	1944.23	2352.1	2140.38	2529.61	2227.67	2307.68	2353.48	0.0560533	7.26231	0.74731	1
Kcnq5	98.721	102.998	41.2821	142.539	205.428	108.494	128.198	92.5742	261.9	238.024	-0.658175	3.1935	0.0856532	1
Ccdc90b	223.195	210.398	146.282	205.256	273.904	106.759	179.742	139.703	237.192	241.714	-0.306714	3.7768	0.296708	1
Cyp2d26	14.3074	12.3246	10.7692	5.70155	2.17384	2.60387	6.60817	1.68317	4.94151	7.38058	0.260563	-0.664704	0.737678	1
Exoc7	636.679	617.108	668.591	679.435	578.242	567.643	647.601	584.059	614.723	705.768	-0.0390453	5.43928	0.812296	1
Vps72	702.493	722.747	550.129	811.521	716.28	612.776	692.536	694.306	738.261	766.658	-0.0103841	5.5807	0.94233	1
Calu	1892.87	2057.32	1199.87	1373.12	1556.47	1110.98	1235.73	1125.2	1652.44	1558.23	0.0693915	6.61819	0.744478	1
Pdrg1	968.61	1081.92	1232.18	1050.99	1021.7	1261.14	848.489	1259.85	976.442	869.064	0.114145	6.19104	0.620533	1
Cln6	273.271	225.363	326.667	152.041	176.081	432.242	239.216	384.604	254.982	368.107	0.347546	4.1761	0.23074	1
Txlng	540.819	488.581	297.949	410.512	627.153	346.314	400.455	370.297	493.162	405.009	-0.00682181	4.92561	0.977255	1
Wdr13	1061.61	985.084	1597.44	1287.6	1570.6	1289.78	1087.7	1328.86	1190.9	1141.22	-0.198444	6.44525	0.27305	1
Tubgcp2	615.218	697.218	486.411	568.255	592.371	664.854	556.408	637.079	549.496	798.948	0.144044	5.40424	0.329905	1
Cpsf6	1642.49	1547.61	1908.85	1645.85	1930.37	1970.26	1663.94	2055.99	2549.82	2466.96	-0.177731	7.04271	0.239196	1
Iqce	330.501	380.301	658.719	367.75	429.333	663.986	1617.68	653.91	380.496	465.899	0.713164	5.15701	0.0657956	1
Ccser2	633.817	761.482	695.514	978.766	1118.44	736.026	996.512	711.138	862.787	815.554	-0.169749	5.94081	0.44067	1
B3gnt9	88.7058	58.1015	20.6411	25.657	42.3899	35.5862	87.2278	39.5544	72.146	110.709	0.281261	1.71732	0.553514	1
Vps18	711.077	927.863	1410.77	873.288	839.102	822.822	1280.66	770.891	563.332	581.221	0.104443	6.05476	0.74648	1
Nup214	1396.4	1362.74	1228.59	1138.41	1079.31	1306.27	1337.49	1168.96	1451.81	1439.21	0.110202	6.44937	0.420289	1
Os9	3428.05	2751.02	2855.64	2507.73	2441.22	2518.81	2904.95	2465.84	2361.05	2846.14	0.160446	7.47212	0.259477	1
Usp47	1020.12	1134.74	1150.51	1067.14	1221.7	1005.09	1312.38	990.544	1355.95	1472.43	-0.138669	6.38531	0.33413	1
Lrrc8d	919.965	881.206	638.078	721.246	588.024	608.437	574.911	659.802	533.683	641.188	0.265359	5.54022	0.150673	1
Limd2	2675.48	2642.74	2193.34	1738.97	1923.85	3467.48	1230.44	2535.69	3222.85	2940.24	0.128907	7.2806	0.682625	1
Tbcel	310.47	291.388	444.231	248.017	318.468	921.769	617.203	977.079	423.981	607.976	0.683608	5.01612	0.0699568	1
Dis3l2	316.193	352.13	350	405.76	359.771	395.788	303.976	377.029	405.204	451.138	-0.116648	4.67751	0.44721	1
Aimp2	463.559	403.189	268.334	345.894	299.99	402.731	334.373	467.92	515.893	512.951	0.164475	4.6618	0.453261	1
Ubr2	2552.44	2319.66	2750.64	2481.12	2755.34	2735.8	2945.92	2545.79	2513.25	2395	0.069385	7.60226	0.743875	1
Polm	1716.89	1818.75	764.616	1665.8	1378.21	507.754	995.19	483.911	1419.2	1018.52	-0.134091	6.41397	0.748247	1
Akirin1	1538.04	1384.75	1408.08	1441.54	1389.08	1308.01	927.787	1190	1828.36	1766.73	-0.245846	6.61596	0.122118	1
Inpp5d	4661.35	4539.84	6279.37	5330	5274.82	6039.23	4590.03	5761.48	4567.93	3539.91	0.0683429	8.52552	0.779864	1
Elmsan1	1888.58	2083.73	4327.44	2961.01	3330.32	3252.23	3889.57	3719.8	1922.25	1701.22	0.083368	7.65266	0.779557	1
Agpat4	565.142	387.343	72.6924	319.287	336.945	491.263	478.431	423.317	374.566	408.7	0.710276	4.69246	0.0385534	1
F730043M19Rik	41.4914	71.3064	135.513	78.8715	176.081	184.874	75.3331	153.168	84.9939	49.8189	0.0353787	2.85975	0.952193	1
5830418P13Rik	17.1689	20.2475	116.667	41.8114	79.3452	101.551	54.187	110.247	32.6139	68.2704	-0.118381	1.8727	0.848696	1
Cdc37l1	869.889	772.046	936.027	946.457	979.315	1067.59	1059.95	1037.67	927.027	959.476	0.0692611	6.06727	0.660836	1
Vkorc1l1	324.778	355.652	221.667	284.127	341.293	271.67	303.976	277.723	589.028	754.665	-0.424052	4.49404	0.141515	1
Cebpb	469.282	283.465	173.205	246.117	235.862	147.552	479.753	141.386	80.0524	133.773	0.83223	4.74324	0.123064	1
Srebf2	5835.98	6532.02	7981.81	4928.99	2561.87	8161.38	6703.33	8360.29	6242.11	7511.59	0.342704	8.65943	0.269687	1
Ngfr	25.7533	17.6065	928.847	22.8062	82.6059	19.095	114.982	19.3564	12.8479	7.38058	-2.45622	3.1356	0.0438013	1
B3galt5	0	0	1.79487	0	0	22.5668	2.64327	30.297	12.8479	20.2966	0.819433	-0.811772	0.684193	1
Nabp1	153.089	128.528	486.411	189.101	180.429	335.031	265.648	346.732	167.023	189.127	0.0471979	4.08865	0.912822	1
Ubtf	3488.14	3977.31	3562.83	3665.15	3197.72	4077.65	4338.92	4267.67	4437.47	4762.32	0.100958	8.03982	0.482274	1
Wapl	1739.78	1643.57	1239.36	1583.13	1668.42	1610.06	1624.29	1502.23	2141.65	2537.08	-0.104002	6.86643	0.50047	1
Chtop	3536.79	3667.44	3370.77	4078.51	3481.41	3421.48	3411.14	3298.17	3930.47	3597.11	-0.0400032	8.00872	0.752572	1
Pms1	184.565	179.586	94.2309	163.444	192.385	143.213	124.234	154.01	165.046	210.347	-0.00851699	3.49748	0.982177	1
Map1lc3b	2994.54	3709.69	1997.69	3326.85	1941.24	2204.61	2964.42	2013.07	1716.68	1808.24	0.399616	7.49482	0.134109	1
Isoc2b	103.013	94.1948	81.6668	102.628	79.3452	144.949	66.0817	92.5742	69.1811	68.2704	0.362669	2.57341	0.29165	1
Mrpl10	834.121	845.993	649.744	780.162	633.674	809.802	617.203	817.178	783.723	724.22	0.188361	5.61665	0.262345	1
Lims1	1301.97	1485.11	1576.8	1785.54	2458.61	1452.96	1439.26	1467.72	1826.38	2035.2	-0.384833	6.93168	0.0348739	1
Vwa8	858.443	815.181	1273.46	939.806	705.411	946.939	790.337	949.306	719.483	653.182	0.0537862	5.82088	0.803266	1
Fkbp1a	1299.11	1176.11	1030.26	1233.44	1328.22	2034.49	1402.25	1832.97	1661.33	1775.95	0.209565	6.50353	0.253353	1
Cplx2	429.222	390.865	41.2821	166.295	47.8245	41.6619	392.525	26.0891	205.567	300.759	0.846618	3.61317	0.303005	1
Tgfb1i1	78.6906	30.8114	31.4103	24.7067	43.4768	12.1514	23.7894	18.5148	39.5321	22.1417	0.0440534	1.16907	0.94184	1
Ube2a	831.259	936.666	2285.77	1045.28	759.757	2185.51	1510.63	1901.98	1439.96	1457.67	0.124969	6.43224	0.698354	1
Rad51d	791.199	718.346	575.257	768.759	556.503	694.364	697.823	738.069	669.08	595.06	0.250138	5.62532	0.10129	1
Anxa9	134.489	125.006	140	196.703	285.86	177.931	117.625	233.119	157.14	212.192	-0.276507	3.6705	0.382144	1
Frrs1	144.505	152.296	154.359	66.5181	57.6068	243.895	181.064	275.198	118.596	174.366	0.870277	3.31719	0.0286083	1
Lef1	0	0.880326	183.975	0.950258	63.0414	348.918	474.467	433.416	9.88301	11.9934	2.20653	3.15222	0.187869	1
Rnf214	447.821	393.506	479.231	502.687	581.502	378.429	438.782	403.96	520.835	435.454	-0.243402	5.02866	0.123167	1
Cdkn2aip	490.743	735.072	788.847	784.913	844.537	430.506	654.209	413.218	562.343	486.196	-0.316304	5.64695	0.235859	1
Abraxas1	268.979	286.106	294.359	342.093	196.733	251.707	245.824	278.564	330.093	239.869	-0.0289238	4.2228	0.900733	1
Mir6999	7.15369	5.28195	13.4616	9.50258	1.08692	10.4155	5.28654	7.57425	11.8596	3.69029	-0.108659	-0.659218	0.911056	1
Ccdc50	3280.68	4348.81	5411.55	3666.1	5541.12	7618.91	6215.64	7228.36	4795.24	5153.49	0.278003	8.44344	0.254301	1
Txndc5	11425.9	9250.46	4949.37	5431.68	6216.1	6604.27	8975.22	7886.48	9499.55	14727	0.199926	9.09502	0.425086	1
Zmynd11	3980.32	3720.26	2299.23	4055.7	3932.48	2031.88	3338.45	2365.69	3649.8	3353.55	-0.112682	7.952	0.612987	1
Capza2	2483.76	3054.73	3574.49	3368.67	3287.93	2792.21	2413.3	2888.32	3307.84	2932.86	-0.228629	7.74821	0.16599	1
Clns1a	852.72	961.316	731.411	785.864	560.851	992.941	677.998	922.376	1021.9	1065.57	0.147849	5.78456	0.415586	1
Wdr62	220.334	237.688	64.6155	143.489	170.646	282.953	87.2278	207.871	213.473	264.778	0.356294	3.46466	0.327211	1
Ythdf1	992.933	1115.37	1118.21	988.269	981.489	734.29	896.068	791.089	1063.41	1104.32	-0.165536	6.12829	0.36296	1
Cfap74	5.72296	3.5213	0	38.0103	499.983	1.73591	6.60817	2.52475	2.9649	3.69029	-4.72437	2.51812	0.00884873	1
Atl3	1125.99	1169.95	1004.23	1089	1391.26	1028.53	1244.98	1084.8	1817.49	2213.25	-0.333626	6.44871	0.0644892	1
Cops8	857.013	942.829	878.591	929.353	797.799	806.331	733.507	701.039	707.624	725.142	0.0408204	5.83992	0.820911	1
Baiap2	110.167	58.9818	329.359	67.4684	41.303	88.5314	148.023	58.9109	110.69	108.864	-0.479305	2.95689	0.394136	1
Exd2	443.529	389.104	356.283	529.294	696.716	359.334	450.677	424.158	463.513	340.429	-0.165525	4.96706	0.460623	1
4833439L19Rik	845.567	694.577	916.283	896.094	746.714	724.743	643.636	736.386	710.589	662.407	-0.0717214	5.69015	0.676333	1
Phc3	1768.39	1815.23	1645	1779.83	2022.76	2495.37	2126.51	2432.18	1940.04	1734.44	0.274512	7.05138	0.11347	1
Pxylp1	74.3984	48.4179	215.385	24.7067	60.8675	210.045	204.853	204.505	88.9471	89.4896	0.669317	2.73226	0.23818	1
Arhgdia	9857.79	10063	10387.8	12609.9	9313.82	13829.1	9605.63	12760.1	9126.96	9178.68	0.191887	9.51035	0.262589	1
Pdxp	97.2902	119.724	107.692	56.0652	96.7359	98.079	33.0408	86.6831	182.836	191.895	-0.465562	2.69709	0.314846	1
Ndufb7	911.381	912.898	828.334	870.437	610.849	1152.64	642.314	1027.57	941.851	1091.4	0.158769	5.86424	0.403228	1
2510039O18Rik	1425.02	1205.17	1567.82	1161.22	910.839	1208.19	1222.51	1258.17	1574.36	1310.98	0.0052055	6.43672	0.974292	1
Cnot4	610.926	541.4	732.309	722.196	813.016	742.102	655.53	733.861	693.788	632.885	-0.0840568	5.56016	0.639968	1
1810014B01Rik	64.3833	80.1096	35	95.0258	71.7367	52.0773	46.2572	63.1188	99.8184	103.328	-0.332814	2.21371	0.395017	1
Spryd3	1121.7	1267.67	1440.39	1050.04	818.451	1682.1	1414.15	1615.84	1424.14	1572.99	0.233585	6.48919	0.25636	1
Acvrl1	31.4763	42.2556	210	28.5078	21.7384	94.6071	343.625	154.851	10.8713	44.2835	1.08155	2.94178	0.276782	1
Tex264	361.977	278.183	693.719	292.68	476.071	670.062	582.841	482.227	398.285	465.899	0.0752914	4.90202	0.790783	1
Taf15	3048.9	3484.33	2252.57	3238.48	3335.76	3111.62	3730.97	3028.86	3332.55	3112.76	0.159499	7.71107	0.271093	1
Pafah1b1	2490.92	2714.92	2919.36	2884.98	2971.64	2275.78	2797.9	2375.79	3461.03	3211.48	-0.232834	7.65019	0.124907	1
Fam129a	18.5996	5.28195	6.28206	5.70155	1.08692	5.20773	6.60817	1.68317	19.766	53.5092	-1.10553	-0.370768	0.20646	1
Limd1	3782.87	3897.2	5454.62	4052.85	4744.41	3461.41	3434.93	3770.29	4198.3	3965.22	-0.248359	8.2	0.132781	1
Znhit2	251.81	241.209	244.103	215.709	114.127	276.01	155.953	256.683	296.49	299.836	0.0787676	3.98226	0.767701	1
Abca3	5878.91	5869.13	2649.23	6249.85	8477.98	6134.71	9945.29	6252.12	5949.57	6144.34	0.270786	8.76204	0.303046	1
C77080	625.233	665.526	842.693	821.023	195.646	589.342	200.888	812.97	737.273	458.519	-0.0421134	5.2129	0.944962	1
Zyx	636.679	551.964	1128.08	356.347	278.252	631.004	255.075	469.604	561.355	951.173	-0.313328	5.23804	0.435039	1
Slc26a8	8.58443	5.28195	15.2564	1.90052	7.60844	6.94364	0	9.25742	10.8713	4.61286	-0.360445	-0.203002	0.616406	1
Zfp27	108.736	117.964	83.4616	89.3243	90.2144	133.665	113.661	108.564	117.608	119.012	0.285477	2.9736	0.296833	1
Hid1	333.362	61.6228	6.28206	5.70155	6.52152	3.47182	97.8009	2.52475	36.5671	62.735	2.19651	1.60445	0.0517352	1
Crppa	108.736	138.211	29.6154	94.0756	138.039	23.4348	31.7192	45.4455	124.526	89.4896	-0.397994	2.59738	0.542371	1
Zfp287	75.8292	59.8621	85.2565	36.1098	147.821	13.0193	99.1225	21.8812	70.1694	83.9541	-0.610075	2.40354	0.281013	1
Nubp1	1095.95	1365.38	1246.54	1175.47	1160.83	1617.87	1373.18	1547.67	858.834	1133.84	0.372658	6.38884	0.0500896	1
Ttc5	1269.07	1187.56	1262.69	1246.74	1372.78	1106.64	1357.32	1187.47	1409.32	1171.67	-0.0328362	6.4359	0.803915	1
Rfx1	1343.46	1269.43	1271.67	1755.13	2006.45	992.073	1539.7	1066.29	1657.38	1265.77	-0.311923	6.69643	0.13976	1
AW112010	200.303	167.262	147.18	151.091	195.646	50.3414	60.7952	48.8119	208.532	231.566	-0.770053	3.68264	0.211244	1
Rpl22	8441.36	8209.04	4340.9	7904.25	6999.77	6915.87	5513.86	6970.84	8095.18	7632.45	0.102564	8.88609	0.597867	1
Mvb12b	303.317	121.485	5.38462	91.2248	236.949	0	22.4678	0	279.689	415.158	-1.10809	2.99153	0.454521	1
Tmem259	3363.67	3198.22	3788.08	3612.88	3358.58	3156.75	3350.34	3392.42	3004.44	3142.28	0.00384483	7.9074	0.980525	1
Wdr66	25.7533	7.0426	6.28206	5.70155	1.08692	2.60387	3.9649	5.89109	2.9649	7.38058	0.916383	-0.462427	0.198016	1
Vwa3b	20.0303	7.92293	0	5.70155	102.17	0	1.32163	0	3.95321	1.84515	-1.95417	1.61358	0.25731	1
Trip13	87.2751	132.049	32.3077	56.0652	54.346	57.2851	46.2572	63.1188	169	250.017	-0.428233	2.42305	0.424699	1
Arap1	3860.13	4417.47	3588.85	4019.59	4829.19	4141.01	4863.61	4590.84	2856.19	2713.29	0.316627	8.17138	0.148088	1
Borcs6	344.808	321.319	361.667	382.954	284.773	224.8	281.508	265.94	327.128	345.965	-0.199277	4.58875	0.32179	1
Ncbp2	568.003	551.964	502.565	512.189	483.679	525.981	429.531	600.891	714.542	650.414	-0.0357276	5.10404	0.862669	1
Ms4a7	70.1062	49.2982	29.6154	26.6072	22.8253	24.3027	17.1812	38.7128	17.7894	18.4515	0.812365	1.33504	0.177851	1
Raly	2921.57	3003.67	3228.08	2903.04	2701	3213.17	2871.91	3152.57	2752.42	3372	0.0709645	7.63807	0.620648	1
Palm	0	11.4442	187.564	1.90052	0	25.1707	100.444	26.0891	16.8011	43.3609	-0.601148	1.12272	0.648402	1
Rab8a	2191.89	2221.06	1526.54	1834.95	1381.48	1820.97	1395.65	1853.17	1895.56	1803.63	0.221114	6.89023	0.147425	1
Brpf3	995.794	794.054	692.821	725.997	940.186	504.282	890.781	471.287	964.582	1279.61	-0.267047	5.84621	0.252279	1
Hck	4767.22	3863.75	7883.09	5481.09	6362.83	563.303	1274.05	435.099	3720.95	1946.63	-1.21768	8.01371	0.0382453	1
Top2a	1151.74	1595.15	239.616	300.282	264.122	473.036	459.929	430.891	3481.79	3968.91	-0.868608	5.83248	0.271487	1
Gdf15	10.0152	8.80326	9.87181	32.3088	2.17384	30.3784	44.9355	21.0396	1.9766	3.69029	1.20203	0.114848	0.256468	1
Rpa2	483.59	619.749	282.693	379.153	268.469	360.201	290.759	350.099	761.98	997.301	-0.259816	4.92426	0.437071	1
Hacl1	131.628	136.45	109.487	143.489	126.083	109.362	149.345	123.713	125.514	214.959	-0.0821417	3.25095	0.751418	1
Itk	8.58443	10.5639	5.38462	2.85078	3.26076	10.4155	11.8947	10.099	24.7075	35.9803	-0.358188	-0.248662	0.622432	1
Trak1	2130.37	1846.04	3685.77	2450.72	2230.36	1940.75	2726.53	2123.32	1333.22	1328.5	-0.016601	7.35231	0.960382	1
Mark4	772.599	678.731	834.616	916.049	829.32	407.939	766.548	472.97	723.437	604.285	-0.299239	5.56845	0.160465	1
Nlrp10	48.6451	94.1948	72.6924	126.384	153.256	70.3044	56.8303	105.198	64.2396	114.399	-0.446693	2.87833	0.2192	1
Leng9	270.41	246.491	128.334	281.277	204.341	172.723	177.099	184.307	306.373	306.294	-0.156979	4.08548	0.581307	1
Rnf44	3028.87	2928.84	2444.62	2939.15	3050.98	2697.61	3479.86	2874.01	2376.86	1934.64	0.275522	7.65564	0.126991	1
Msl3	796.922	704.26	521.411	727.898	803.234	618.852	614.56	626.138	827.208	871.831	-0.0991406	5.6137	0.517503	1
Apex2	153.089	112.682	107.692	138.738	143.473	98.079	112.339	122.03	170.976	197.431	-0.28052	3.19516	0.263545	1
Morf4l2	2465.16	2394.49	2425.77	2343.34	2148.84	1489.41	1851.61	1333.07	2450.99	2445.74	-0.261366	7.22022	0.179975	1
Phf11b	751.138	623.271	775.386	622.419	932.577	573.718	1163.04	595	586.063	600.595	0.116617	5.63074	0.669319	1
Uba3	457.836	538.759	775.386	525.493	281.512	596.285	428.209	585.742	797.559	837.696	-0.238857	5.30828	0.321463	1
Zfp266	507.912	564.289	363.462	348.745	582.589	523.377	504.864	461.188	703.671	674.401	0.0107168	5.21303	0.960598	1
Strap	2068.85	2184.09	1686.28	1762.73	1708.64	1919.05	1637.5	1741.24	1989.45	2497.4	0.0469987	6.99838	0.756842	1
Msn	10307	12284.9	14846.3	10969.8	15593	18326	17564.5	16393.2	13192.8	11755.4	0.221877	9.91274	0.300841	1
Capn7	1269.07	1294.96	1443.08	1423.49	1658.64	1016.38	1123.39	1083.12	1408.33	1273.15	-0.272972	6.53948	0.078265	1
Araf	1878.56	1978.09	1919.62	2176.09	1909.72	2034.49	1774.95	2093.02	2041.83	1833.15	0.030123	7.08181	0.845202	1
Hilpda	61.5218	102.118	57.436	94.0756	94.5621	107.626	109.696	72.3762	92.9003	69.193	0.207943	2.77665	0.513728	1
Psmd4	1686.84	1747.45	1696.16	1719.97	1326.04	1933.8	1617.68	1913.76	1960.79	2317.5	0.0434777	6.89644	0.759105	1
Gm14853	124.474	171.663	98.7181	94.0756	168.473	112.834	140.093	97.6237	88.9471	90.4121	0.299922	3.13653	0.377842	1
Gm7429	8.58443	19.3672	22.4359	21.8559	11.9561	14.7552	23.7894	17.6733	28.6607	13.8386	-0.174729	0.482599	0.73469	1
Mzt2	151.658	111.801	83.4616	133.036	54.346	99.8149	79.298	99.3069	139.35	204.811	-0.109217	2.91269	0.763428	1
Zbtb4	1369.22	1150.59	2030	2746.25	1489.08	1268.08	1829.14	1305.3	1289.73	1072.03	-0.290568	6.94966	0.271887	1
Hmgxb4	404.899	416.394	306.923	359.198	353.249	310.728	385.917	366.089	520.835	488.041	-0.0407764	4.70907	0.857702	1
Hccs	413.484	429.599	311.411	380.103	371.727	363.673	309.262	317.277	472.408	482.506	-0.0768399	4.77575	0.690013	1
Cyp27b1	20.0303	6.16228	3.58975	3.80103	13.043	2.60387	6.60817	0.841584	4.94151	6.45801	0.171555	-0.779258	0.799955	1
Plxna3	293.301	505.307	1011.41	688.937	1065.18	668.326	511.472	673.267	957.664	802.638	-0.721228	5.50925	0.028295	1
Atp6v1c1	941.426	1126.82	1216.03	960.711	593.458	1634.36	1000.48	1482.87	1231.42	1421.68	0.254214	6.20364	0.274502	1
Rpl22l1	1406.42	1708.71	1652.18	1798.84	1258.65	1306.27	835.273	1175.69	1017.95	1144.91	-0.0651422	6.65002	0.791612	1
Gngt2	729.677	764.123	603.975	666.131	681.499	436.582	578.876	447.722	529.73	439.145	0.0523255	5.4296	0.863762	1
Cdc42ep4	165.966	171.663	667.693	217.609	355.423	259.519	414.993	285.297	208.532	329.359	-0.423056	4.53781	0.36801	1
Rnh1	2137.52	2341.67	2047.05	2621.76	2731.43	3227.93	2464.85	3542.23	2456.92	2743.73	0.178114	7.48848	0.37529	1
Adal	277.563	242.97	235.129	294.58	240.209	224.8	190.315	239.851	305.385	293.378	-0.16508	4.10534	0.461872	1
Zrsr1	479.298	544.041	588.719	782.063	430.42	370.617	734.828	441.831	456.595	435.454	-0.0307227	5.54308	0.907103	1
Slc2a6	60.091	103.878	31.4103	48.4632	168.473	373.221	83.2629	366.089	101.795	234.334	0.854008	2.99357	0.185767	1
Mtm1	160.243	152.296	210	193.853	272.817	223.932	231.286	262.574	259.923	234.334	-0.125075	4.00544	0.564353	1
Gpr137	379.146	350.37	491.796	383.904	361.944	349.786	350.233	334.95	398.285	357.958	-0.134128	4.67659	0.503552	1
Jpx	50.0759	29.9311	14.359	25.657	24.9992	47.7375	42.2923	34.5049	58.3098	69.193	0.177846	1.35523	0.681284	1
Fgf11	303.317	184.868	389.488	778.262	281.512	70.3044	111.017	45.4455	129.467	155.915	-1.2805	4.12855	0.0244077	1
Prpf40b	434.945	271.14	380.513	284.127	330.424	411.411	348.911	382.921	422.005	581.221	-0.0444195	4.77355	0.84993	1
Cdk3	12.8767	12.3246	9.87181	11.4031	27.173	11.2834	7.9298	7.57425	11.8596	11.0709	-0.404697	0.135994	0.490403	1
Hyi	155.951	183.108	113.975	197.654	258.687	170.987	140.093	216.287	223.356	171.599	-0.0984259	3.73807	0.742372	1
Zfp846	197.442	143.493	149.872	125.434	149.995	90.2674	108.374	97.6237	192.719	150.379	-0.223316	3.26019	0.425125	1
Rad54l	124.474	216.56	36.7949	57.0155	29.3468	75.5121	11.8947	80.792	242.134	305.372	-0.27723	2.56539	0.751849	1
Magi2	37.1992	33.4524	19.7436	64.6176	41.303	31.2464	30.3976	23.5643	37.5555	63.6575	-0.481143	1.63372	0.261966	1
Kat2b	536.527	462.171	527.693	554.001	816.277	264.726	551.121	292.871	496.127	565.537	-0.447729	5.23907	0.0598256	1
Hnrnpdl	4654.19	6695.76	6645.52	6323.97	5878.06	4949.95	5462.31	5070.54	4857.5	5053.85	-0.0614588	8.59645	0.72092	1
Snap47	130.197	117.964	87.0514	115.932	128.257	173.591	214.105	139.703	161.093	202.043	0.235901	3.38428	0.460363	1
Slc38a1	4369.48	4707.98	4059.11	3252.73	4196.6	5784.05	5809.9	5785.05	7007.06	6136.95	0.176454	8.31962	0.458468	1
Cldn12	8.58443	7.92293	4.48719	1.90052	5.4346	58.153	29.0759	35.3465	10.8713	29.5223	1.53171	0.338525	0.0817853	1
Wwp1	248.949	270.26	340.129	276.525	349.988	250.839	298.689	264.257	243.122	375.487	-0.199877	4.329	0.348327	1
Gpm6a	453.544	466.573	11.6667	145.39	94.5621	5.20773	46.2572	29.4554	322.186	439.145	0.0875063	3.7506	0.936585	1
Ryk	420.637	419.915	90.6411	432.368	380.422	100.683	93.836	221.336	370.613	379.177	-0.339524	4.55929	0.45418	1
Amn1	72.9677	62.5031	57.436	63.6673	63.0414	61.6248	72.6899	63.9604	58.3098	60.8898	0.1835	2.27749	0.506371	1
Wipf1	2523.82	2671.79	3743.21	2771.9	4066.17	3461.41	2841.51	3417.67	2990.6	2638.56	-0.079147	7.75873	0.669219	1
Abhd6	482.159	405.83	796.027	580.608	585.85	631.004	483.718	621.93	714.542	753.742	-0.331832	5.31036	0.0949687	1
Eid1	95.8595	73.067	6.28206	46.5627	70.6498	42.5298	95.1576	63.9604	200.625	563.692	-1.11391	2.80474	0.136673	1
Sp6	11.4459	4.40163	5.38462	9.50258	5.4346	0.867955	14.538	5.0495	4.94151	4.61286	0.254403	-0.714222	0.735363	1
Pclaf	588.034	698.098	70.0001	123.534	52.1722	197.894	46.2572	148.119	963.594	1098.78	-0.328539	4.18655	0.733623	1
Zbtb7b	2068.85	1727.2	2327.95	1783.64	2066.24	1296.73	2056.46	1577.13	1060.45	866.296	0.12443	6.91915	0.689831	1
Dgkh	347.67	375.899	615.642	152.041	541.286	919.165	1044.09	1028.42	400.262	578.453	0.759724	5.37993	0.0802029	1
Orc5	313.332	328.361	323.975	373.452	270.643	322.879	294.724	332.426	401.25	551.699	-0.203776	4.56293	0.263096	1
Nt5c	1207.54	1285.28	1285.13	1434.89	1503.21	1769.76	1103.56	1718.51	1334.21	1310.05	0.0942334	6.58066	0.598711	1
Sptbn2	52.9373	44.8966	47.5642	0.950258	2.17384	260.387	39.649	340	32.6139	21.2192	2.86643	2.69287	0.0266085	1
Rida	549.404	565.169	322.18	452.323	365.205	664.854	363.449	709.455	715.53	856.148	0.156787	5.09061	0.586596	1
Prkaca	762.584	875.044	872.309	831.476	598.893	904.409	613.238	813.811	879.588	977.005	-0.0111424	5.73727	0.947729	1
Poglut3	22.8918	14.0852	7.1795	6.65181	51.0852	0	9.25144	0	46.4502	53.5092	-1.75262	0.489654	0.139747	1
Tnrc6b	5011.88	4555.68	3842.83	3943.57	4162.9	3446.65	5153.05	3952.08	3366.15	3508.54	0.276109	8.19603	0.129129	1
Sh3yl1	15.7381	14.0852	18.8462	15.2041	17.3907	5.20773	19.8245	2.52475	23.7192	36.9029	-0.932145	0.518329	0.073325	1
Il17rb	78.6906	84.5113	99.6155	87.4238	99.9967	142.345	120.269	114.455	119.584	123.625	0.0919129	2.76242	0.772756	1
Prrc2a	11065.3	11435.4	9253.47	9646.07	12900.7	10433.7	14126.9	10441.5	11005.7	9913.05	0.176718	9.48255	0.297443	1
Gm36712	14.3074	17.6065	43.077	22.8062	24.9992	19.095	2.64327	15.1485	1.9766	2.76772	-0.479492	0.431688	0.53077	1
Tacc2	1.43074	2.64098	0	1.90052	1.08692	5.20773	10.5731	10.9406	11.8596	34.1352	-0.497394	-0.976673	0.680795	1
Mdm4	11480.2	11412.5	7753.86	11961.9	15141.9	8111.04	11470.5	9853.26	12043.4	9377.03	-0.0566801	9.54001	0.771849	1
Sirt1	814.09	1059.91	1275.26	1197.33	1381.48	494.735	1180.22	483.069	998.184	839.541	-0.46218	6.28001	0.181227	1
Acss2	25.7533	14.9655	377.821	277.475	18.4776	41.6619	38.3274	31.9802	120.573	250.94	-2.73273	2.93863	9.08855e-05	1
Tuft1	57.2296	101.237	214.487	72.2196	170.646	299.445	265.648	313.911	70.1694	78.4187	0.801975	3.52453	0.164769	1
Pphln1	967.18	966.597	908.206	729.798	593.458	1071.92	907.962	1035.15	1112.83	1337.73	0.150491	5.94148	0.449998	1
Lzts3	74.3984	59.8621	25.1282	52.2642	42.3899	16.4912	37.0057	11.7822	57.3215	36.9029	-0.0599981	1.73107	0.922549	1
Srebf1	1146.02	1218.37	1343.46	897.044	929.317	1821.84	1521.2	1515.69	1050.56	1351.57	0.430344	6.53769	0.10243	1
Tlk2	849.859	931.384	1321.92	927.452	914.1	742.97	1041.45	722.92	1017.95	1098.78	-0.253222	6.06899	0.180464	1
Rab13	7.15369	7.0426	14.359	1.90052	3.26076	6.94364	5.28654	8.41584	9.88301	16.6063	-0.326061	-0.559484	0.672235	1
Vamp3	662.432	801.096	1017.69	949.308	816.277	834.973	1115.46	745.643	675.998	865.373	-0.0124593	5.94944	0.95623	1
Nfic	858.443	853.035	1350.64	716.495	831.494	1649.12	2283.78	1668.86	686.869	946.56	0.73577	6.43313	0.0497403	1
Cpne1	1254.76	1434.93	1281.54	1446.29	1439.08	1239.44	1394.32	1306.14	1735.46	1550.85	-0.111765	6.5516	0.49065	1
Nectin4	48.6451	64.2638	857.052	58.916	56.5198	24.3027	67.4033	26.9307	48.4268	65.5027	-2.25798	3.10481	0.00923121	1
Zranb2	676.74	787.011	769.104	745.953	839.102	887.918	687.25	915.643	1079.23	1362.64	-0.206048	5.84054	0.26774	1
Coq8a	1261.91	2038.83	1507.69	1736.12	1887.98	3490.05	2022.1	3128.17	1484.43	1621.88	0.58605	7.17521	0.020435	1
Gm16938	1.43074	3.5213	13.4616	8.55233	8.69536	19.095	27.7543	15.9901	6.91811	30.4449	0.0812213	-0.0234908	0.92834	1
Gpr19	104.444	129.408	54.7437	112.13	122.822	115.438	132.163	127.921	77.0875	113.476	0.401293	3.23034	0.239387	1
Gm16712	8.58443	6.16228	2.69231	11.4031	5.4346	11.2834	0	8.41584	13.8362	8.30316	-0.178418	-0.613517	0.813231	1
Crtam	15.7381	5.28195	22.4359	471.328	511.939	2.60387	687.25	10.9406	4.94151	4.61286	-0.472036	3.62577	0.772569	1
Sema4d	3315.02	3500.17	3527.83	851.432	789.104	4425.7	3117.73	4417.47	958.652	1036.05	1.40468	7.43519	0.000602621	1
Uap1	489.313	420.796	285.385	286.028	544.547	452.205	348.911	395.544	706.635	841.386	-0.253785	4.87882	0.325144	1
Stk10	2914.42	3003.67	4274.49	3719.31	3992.26	2982.29	4114.25	3445.44	2970.83	2343.34	-0.0388367	7.98493	0.865155	1
Tab3	274.702	326.601	320.385	378.203	453.246	317.672	395.169	351.782	383.461	499.112	-0.227213	4.78811	0.233582	1
Prdx5	855.582	811.66	1811.03	1046.23	708.672	1178.68	763.904	1036.83	865.752	964.089	-0.182703	6.16055	0.499534	1
Ecsit	323.347	375.019	365.257	206.206	324.989	443.525	276.221	388.812	367.648	422.538	0.161976	4.54161	0.467641	1
Gsk3b	1063.04	1156.75	1184.62	1152.66	1185.83	948.675	1370.53	901.336	1049.58	1019.44	0.00445303	6.28182	0.979187	1
Dsn1	111.598	141.732	76.2822	112.13	101.084	89.3994	50.2221	79.9504	232.251	219.572	-0.563221	2.95449	0.13868	1
Trmt61b	167.396	168.142	253.077	200.505	114.127	190.082	126.877	170	132.432	142.999	-0.003449	3.56774	0.990233	1
Kdm8	134.489	135.57	100.513	119.733	128.257	140.609	130.842	148.119	175.918	168.831	0.0609273	3.3395	0.79362	1
Rcbtb2	466.421	360.933	174.103	251.818	216.297	138.005	153.31	150.643	353.812	378.255	-0.0494338	4.24839	0.898142	1
Haus8	204.596	203.355	316.795	273.674	285.86	454.809	173.134	398.069	251.029	290.61	0.0668305	4.22305	0.8359	1
Dnajc9	826.967	832.788	560.001	814.371	521.722	470.432	418.958	511.683	1144.45	1341.42	-0.441581	5.65335	0.09396	1
Necap1	516.497	659.364	1098.46	705.092	773.887	680.477	659.495	608.465	468.455	499.112	-0.157091	5.53957	0.524829	1
Anapc1	1799.87	1886.54	1533.72	1498.56	1578.21	1790.59	1747.2	1782.47	2054.68	2482.64	0.0451932	6.86456	0.749287	1
Bet1l	449.252	468.333	377.821	425.716	270.643	365.409	331.73	403.119	368.636	332.126	0.229681	4.81452	0.28322	1
Snhg6	294.732	364.455	249.488	349.695	283.686	358.466	200.888	294.554	401.25	350.578	-0.0503579	4.48586	0.826964	1
Cecr2	1550.92	1601.31	5206.03	2827.97	561.938	30.3784	117.625	36.1881	2740.56	2349.79	-2.02013	6.61454	0.0685147	1
Jade1	397.745	345.968	41.2821	327.839	471.723	231.744	359.484	271.832	492.174	493.576	-0.103915	4.65309	0.806983	1
Hif1a	934.273	903.214	819.36	743.102	1190.18	828.029	1075.81	837.376	1563.49	1565.61	-0.286345	6.20314	0.133208	1
Qrich1	1422.15	1368.91	1444.87	1416.84	1358.65	1500.69	1453.8	1492.13	1798.71	1674.47	-0.029751	6.70618	0.847826	1
Plekhh1	11.4459	9.68358	48.4616	8.55233	3.26076	32.1143	3.9649	22.7228	13.8362	10.1483	-0.0525448	0.0632942	0.961401	1
Sppl2b	437.806	417.274	543.847	438.069	497.809	477.375	461.25	424.158	500.08	793.413	-0.259115	4.96569	0.199732	1
Kansl1l	423.499	284.345	376.026	455.174	486.94	211.781	399.133	218.812	335.034	274.927	-0.294614	4.6458	0.254756	1
Klhl18	623.802	721.867	1058.08	942.656	986.923	727.347	951.576	817.178	631.525	614.434	-0.108088	5.88704	0.673737	1
Rcbtb1	709.647	783.49	577.949	760.207	1160.83	838.445	919.857	865.99	928.015	1016.68	-0.0473589	5.85702	0.801474	1
Tmtc4	167.396	81.8703	58.3334	83.6227	108.692	23.4348	97.8009	29.4554	116.62	100.56	-0.175424	2.5625	0.739588	1
Cab39l	751.138	775.567	791.54	698.44	994.532	1042.41	711.039	998.118	799.536	689.162	0.154561	5.78374	0.382661	1
Snrk	533.666	509.709	788.847	704.142	764.105	572.851	860.384	547.029	774.828	620.892	-0.225942	5.58306	0.259373	1
Rffl	475.005	434.001	540.257	535.946	379.335	454.809	485.04	445.198	437.817	604.285	-0.0712012	4.9693	0.700894	1
Traf3ip3	1738.35	1781.78	1925	2096.27	2687.95	1634.36	1578.03	1953.32	2218.74	1881.13	-0.268818	7.10468	0.192184	1
Ppif	523.65	562.528	412.821	532.145	383.683	742.102	395.169	625.297	557.402	563.692	0.27891	5.10008	0.153274	1
Fcsk	402.038	407.591	260.257	389.606	474.984	316.804	364.771	393.02	439.794	453.906	-0.0393236	4.82793	0.842319	1
Hlcs	329.07	595.1	539.36	366.8	706.498	576.322	1970.56	612.673	307.362	418.848	0.849238	5.41372	0.046742	1
Itgb5	28.6148	26.4098	0.897437	19.0052	90.2144	0.867955	70.0466	1.68317	120.573	79.3413	-1.17831	1.31629	0.294603	1
Btbd1	1243.31	1236.86	1200.77	1296.15	1609.73	1222.95	976.687	1275.84	1240.32	984.385	-0.0469723	6.45624	0.796552	1
Tubgcp5	379.146	511.469	588.719	402.91	656.5	521.641	494.291	494.01	474.385	529.557	-0.0945627	5.16504	0.6127	1
Irgq	1025.84	706.021	642.565	719.346	440.203	300.313	413.671	321.485	1083.18	1107.09	-0.46151	5.49274	0.180243	1
Unc5a	20.0303	33.4524	2.69231	31.3585	83.6929	21.6989	2.64327	31.9802	55.3449	30.4449	-0.823333	0.89745	0.408477	1
Thnsl1	90.1366	56.3408	72.6924	82.6725	4.34768	55.5491	51.5437	66.4851	157.14	149.457	-0.455575	2.53055	0.429031	1
Aqp12	12.8767	22.0081	0	15.2041	0	1.73591	1.32163	4.20792	0.988301	0.922573	1.26807	-1.18722	0.314296	1
Nat10	1206.11	1498.31	1116.41	1246.74	1479.3	1632.62	1419.43	1737.87	1593.14	1642.18	0.145719	6.55155	0.354993	1
Gk	124.474	143.493	157.949	128.285	134.778	440.921	80.6197	363.564	247.075	286.92	0.354688	3.77039	0.418958	1
Wdr1	2706.96	3250.16	4069.88	3330.66	2892.29	6206.75	3848.6	5363.41	3363.19	3032.5	0.403791	7.96627	0.0884131	1
C1qtnf4	34.3377	9.68358	3.58975	14.2539	23.9122	6.07569	6.60817	14.3069	12.8479	41.5158	-0.371537	0.601495	0.577572	1
Zfp579	300.455	198.954	135.513	471.328	328.25	204.837	314.549	292.871	384.449	312.752	-0.257475	4.46733	0.412878	1
Slc46a1	31.4763	23.7688	24.2308	34.2093	41.303	18.2271	31.7192	21.8812	23.7192	13.8386	-0.0857635	0.869518	0.899034	1
Card19	117.321	122.365	244.103	96.9264	152.169	127.589	103.087	173.366	104.76	134.696	-0.152043	3.3859	0.653232	1
Phf5a	1163.19	1265.03	874.104	793.466	506.505	890.522	692.536	826.435	1218.58	1592.36	0.0318655	5.96093	0.898937	1
Osgin2	257.533	233.286	262.052	227.112	251.079	253.443	293.403	271.832	228.298	171.599	0.239951	4.14132	0.272084	1
Rpl10	17080.2	16198	8338.99	14906.7	11622.4	13513.2	9316.2	13498.2	12818.3	12951.1	0.252282	9.78288	0.202349	1
Fbxw11	802.645	772.046	743.975	909.397	885.84	863.616	833.951	740.594	869.705	825.703	-0.0265121	5.89741	0.871174	1
Otud4	2043.1	2187.61	1889.11	1785.54	2337.97	2350.42	2534.89	2340.44	2283.96	2158.82	0.188071	7.22337	0.168968	1
Rps28	7748.88	6795.23	5267.06	8540.92	7268.23	7559.89	6330.63	8007.67	7743.34	7864.01	0.0464076	8.96895	0.76629	1
Mocos	30.0455	17.6065	45.7693	26.6072	49.9983	32.1143	63.4384	46.2871	11.8596	24.9095	0.276716	1.37001	0.627388	1
Zmym6	529.373	597.741	672.18	675.634	926.056	605.833	721.612	719.554	826.22	749.129	-0.223287	5.59595	0.177507	1
Faap100	326.208	272.901	325.77	355.397	330.424	365.409	285.473	357.673	442.759	371.797	-0.125431	4.59364	0.468727	1
Zswim7	58.6603	73.9473	54.7437	72.2196	63.0414	92.8712	48.9005	85.8415	90.9237	115.322	-0.0587695	2.55925	0.868949	1
Pold4	852.72	724.508	565.385	766.859	509.766	484.319	515.437	472.128	518.858	371.797	0.188904	5.37165	0.472488	1
Psmd14	2317.8	1852.21	900.129	1457.7	1226.05	1278.5	976.687	1216.93	2142.64	2416.22	-0.0157719	6.69357	0.952226	1
Rcl1	515.066	509.709	319.488	399.109	329.337	622.324	486.361	647.178	608.794	628.272	0.359345	5.0216	0.0666003	1
Tm2d2	299.024	276.422	457.693	298.381	224.992	231.744	218.07	245.742	292.537	259.243	-0.235935	4.3134	0.353495	1
Adgrf4	4.29222	9.68358	2.69231	7.60207	30.4338	0	1.32163	0	2.9649	5.53544	-1.62365	-0.536468	0.134978	1
Luc7l	2186.17	2259.8	2066.8	1971.79	2429.27	1852.22	1916.37	1975.2	2364.02	1878.36	-0.0243838	7.223	0.867372	1
Rbm19	432.083	544.041	585.129	501.736	499.983	794.179	640.992	653.91	542.577	611.666	0.217798	5.25584	0.248414	1
4930515G01Rik	22.8918	18.4868	8.07693	13.3036	14.13	22.5668	10.5731	25.2475	17.7894	16.6063	0.585787	0.17606	0.169376	1
Aire	12.8767	12.3246	0.897437	0.950258	1.08692	158.836	7.9298	33.6633	0.988301	3.69029	4.86334	0.253875	9.75196e-06	0.117375
Gm14403	0	0	22.4359	14.2539	0	11.2834	0	9.25742	14.8245	8.30316	-1.45085	-0.53664	0.347578	1
Patz1	648.125	513.23	777.181	684.186	511.939	407.939	577.554	485.594	772.852	767.581	-0.366418	5.51804	0.0337178	1
Mir18	11.4459	2.64098	7.1795	6.65181	6.52152	10.4155	9.25144	6.73267	2.9649	0	0.78138	-0.478741	0.264959	1
Gm9895	14.3074	8.80326	5.38462	8.55233	5.4346	9.54751	6.60817	7.57425	11.8596	11.9934	0.159291	-0.417115	0.780501	1
Nrp2	968.61	758.841	1113.72	573.956	844.537	716.931	504.864	653.91	665.127	401.319	0.0243594	5.88589	0.945355	1
Zfp821	530.804	566.049	216.282	598.663	480.419	200.498	372.701	270.148	528.741	504.647	-0.20703	4.97866	0.495532	1
Ahr	1459.35	1941.12	2023.72	1288.55	484.766	2999.65	2204.49	2765.44	1272.93	1198.42	0.901976	6.78067	0.0159274	1
Atg5	576.588	648.8	539.36	660.43	501.07	499.074	440.104	533.564	758.027	659.64	-0.151766	5.3084	0.328254	1
Dnmt1	1910.04	1831.08	1463.72	781.112	1279.3	1429.52	1324.28	1229.55	2635.8	3282.51	-0.200969	6.7496	0.479135	1
Ret	55.7988	45.7769	0	18.0549	4.34768	0	0	1.68317	26.6841	24.9095	0.562165	0.0465817	0.747932	1
Foxm1	331.931	375.899	99.6155	114.981	124.996	97.211	62.1168	108.564	597.922	586.756	-0.534807	3.74037	0.393771	1
Ssb	2737	2738.69	2744.36	2760.5	2780.34	2655.94	2464.85	2520.54	3188.26	3291.74	-0.114635	7.52109	0.349672	1
Lncppara	14.3074	16.7262	30.5129	54.1647	21.7384	15.6232	7.9298	17.6733	2.9649	1.84515	-0.623184	0.593063	0.370165	1
Dag1	774.03	744.755	916.283	731.699	982.576	427.034	592.092	545.346	1277.87	1319.28	-0.698307	5.72908	0.000538624	1
Tsr3	407.761	288.747	274.616	258.47	243.47	261.255	251.11	260.049	322.186	321.055	0.100736	4.32132	0.576365	1
Fam114a1	40.0607	41.3753	80.7693	40.8611	105.431	28.6425	47.5788	38.7128	56.3332	59.0447	-0.762554	2.04569	0.0696685	1
AI506816	161.674	154.057	54.7437	116.882	82.6059	111.098	117.625	111.931	133.421	159.605	0.335071	3.00356	0.366917	1
Kcmf1	909.95	835.429	910.001	837.178	943.447	868.823	845.846	900.494	981.383	1009.29	-0.0483855	6.00355	0.732492	1
Cycs	477.867	540.52	397.565	449.472	355.423	525.981	325.122	539.455	592.981	760.2	-0.0118565	4.98621	0.956635	1
Parp8	274.702	270.26	24.2308	177.698	358.684	554.623	25.111	488.96	275.736	154.07	0.766474	4.29759	0.271044	1
Znfx1	1618.17	1330.17	1913.34	1434.89	1528.21	1252.46	2170.12	1370.94	1548.67	1500.1	0.0118983	6.83422	0.948501	1
Psma1	1469.37	1438.45	1443.98	1355.07	983.663	1531.07	996.512	1635.2	1981.54	2172.66	-0.0972112	6.57023	0.628042	1
Def8	161.674	220.962	297.052	267.023	194.559	394.052	249.789	330.742	342.941	519.409	-0.177337	4.33029	0.54648	1
Hnrnpd	4396.66	5425.45	4178.47	4631.56	4030.3	5185.17	4658.76	4813.86	5407.98	6473.69	0.0510002	8.34057	0.723403	1
Ndufs4	477.867	469.214	364.359	424.766	351.075	544.208	347.59	491.485	504.034	621.814	0.108162	4.85114	0.642188	1
Slc2a1	1131.71	1974.57	2202.31	2468.77	1783.64	1053.7	2008.88	950.989	647.337	571.995	-0.102088	7.03456	0.832639	1
Tomm40	1140.3	1123.3	688.334	842.879	678.238	1203.85	771.834	1074.7	1085.15	1406	0.250377	5.98307	0.192265	1
Nif3l1	257.533	233.286	208.205	248.017	164.125	255.179	175.777	221.336	223.356	229.721	0.142356	4.02353	0.503642	1
Cyb5r3	1277.65	1268.55	959.36	1150.76	780.409	1740.25	1151.14	1434.06	1490.36	1798.09	0.227909	6.41248	0.259113	1
Ccdc117	992.933	878.565	1805.64	985.418	1127.14	430.506	540.548	478.02	1025.86	868.141	-0.782081	6.07188	0.0136292	1
Rfx2	842.705	530.836	645.257	616.718	1190.18	335.899	672.712	390.495	609.782	425.306	-0.299455	5.70087	0.50077	1
Dpp8	1662.52	1750.97	1750	1733.27	2201.01	1714.21	1823.85	1655.39	2009.22	1961.39	-0.112589	6.92101	0.376705	1
Jkamp	314.763	272.021	280	386.755	323.902	282.085	247.146	297.079	317.245	274.004	-0.117441	4.41596	0.554708	1
Mterf2	118.751	115.323	59.2308	130.185	98.9097	59.8889	114.982	69.0099	132.432	136.541	-0.160769	2.94829	0.643749	1
Ccnt2	1947.24	1868.05	1995	1941.38	2456.44	1908.63	2240.17	2016.43	1856.03	1678.16	0.0509841	7.06191	0.769331	1
Timm22	311.901	375.899	329.359	337.342	263.035	391.448	228.643	381.237	342.941	350.578	0.112639	4.47144	0.576112	1
Cd200	271.84	309.875	606.667	363.949	420.638	696.968	1196.08	537.772	548.507	630.117	0.295726	5.21508	0.406794	1
Psmd7	1274.79	1344.26	753.847	1183.07	968.446	1302.8	1017.66	1322.13	1576.34	2001.06	0.0291191	6.36766	0.888134	1
Parp16	47.2144	47.5376	107.692	61.7668	67.389	95.4751	95.1576	86.6831	101.795	116.244	-0.223316	2.5936	0.495288	1
Tkfc	71.5369	107.4	117.564	108.329	90.2144	203.97	100.444	162.426	147.257	153.147	0.137975	3.02263	0.698634	1
Zfp622	2831.43	3597.01	3353.72	2571.4	1937.98	2621.23	3277.65	2728.41	2047.76	2009.36	0.371414	7.59305	0.152392	1
Jdp2	5.72296	6.16228	39.4872	0.950258	28.2599	115.438	183.707	121.188	49.4151	63.6575	1.34768	1.86268	0.248886	1
Mir7087	8.58443	7.0426	13.4616	12.3534	11.9561	0.867955	17.1812	5.0495	6.91811	4.61286	-0.356136	-0.217698	0.669581	1
Cldnd1	550.834	477.136	373.334	542.598	555.416	335.899	309.262	350.94	736.285	609.821	-0.417013	5.04593	0.048665	1
Gramd1c	95.8595	109.16	21.5385	76.0207	11.9561	86.7955	72.6899	104.356	84.9939	80.2638	0.852614	2.53729	0.106112	1
Cep57l1	105.875	126.767	148.975	132.086	220.645	107.626	166.526	126.238	225.333	204.811	-0.494273	3.40683	0.124772	1
Minpp1	1004.38	958.675	796.027	813.421	733.671	996.413	866.992	1062.92	1162.24	2316.58	-0.162384	6.11712	0.507636	1
Gm15421	14.3074	7.92293	15.2564	12.3534	13.043	6.07569	6.60817	11.7822	8.89471	6.45801	-0.242264	-0.0255064	0.630788	1
Sik1	8079.38	4535.44	13730.8	15160.4	10543.1	2813.91	10466	2751.98	4799.19	3203.17	-0.719887	9.41695	0.149887	1
Fam204a	662.432	707.782	611.155	645.225	631.501	565.039	507.507	504.95	732.331	790.645	-0.15418	5.50362	0.381793	1
Tmem198b	175.981	206.877	247.693	189.101	152.169	189.214	130.842	196.931	253.005	300.759	-0.280992	3.95547	0.202378	1
Shld1	177.412	198.073	122.949	259.421	140.213	144.081	129.52	168.317	192.719	158.683	-0.0470412	3.62657	0.879472	1
1810055G02Rik	40.0607	53.6999	32.3077	58.916	49.9983	6.94364	15.8596	7.57425	24.7075	59.9672	-0.822926	1.37823	0.186197	1
Epg5	816.952	884.727	1200.77	871.387	855.406	794.179	985.939	821.386	592.981	835.851	0.0178369	5.86633	0.941334	1
Csnk2b	495.036	462.171	431.667	437.119	351.075	565.907	344.946	489.802	461.537	484.351	0.178274	4.85458	0.277034	1
Crls1	296.163	242.97	169.616	256.57	258.687	245.631	218.07	222.178	319.221	357.958	-0.0862532	4.04191	0.678136	1
Pcdhgb6	15.7381	17.6065	0.897437	1.90052	4.34768	14.7552	17.1812	11.7822	6.91811	17.5289	1.37483	-0.231776	0.0447646	1
Mmab	153.089	168.142	158.846	140.638	136.952	229.14	146.701	224.703	168.011	160.528	0.325561	3.41724	0.275218	1
Ppih	331.931	396.147	227.949	324.988	247.818	295.973	204.853	292.871	427.934	484.351	-0.0980611	4.41801	0.661675	1
Zfp282	422.068	341.566	306.026	351.596	363.031	302.048	392.525	319.802	479.326	486.196	-0.0967526	4.6301	0.646935	1
Vrk2	247.518	260.576	281.795	254.669	302.164	315.068	174.456	290.346	253.005	240.792	-0.0018028	4.23055	0.990396	1
Ddx54	4625.58	4891.09	3582.57	3755.42	4170.51	6974.02	5901.09	6964.1	4551.13	5185.78	0.530154	8.37024	0.00163353	1
Trmu	480.728	508.828	490.898	424.766	301.077	565.039	429.531	504.95	407.18	469.59	0.300725	4.89692	0.0765361	1
Mrps11	251.81	249.132	266.539	265.122	215.21	282.953	170.491	239.851	299.455	347.81	-0.162139	4.07079	0.424184	1
Ppp2r5b	550.834	470.974	866.924	440.92	495.636	379.296	495.613	412.376	481.303	583.066	-0.274641	5.13628	0.245124	1
Tsen54	605.203	526.435	513.334	436.169	406.508	512.962	469.18	608.465	547.519	443.758	0.263566	5.09505	0.104766	1
Zfp422	464.99	463.932	332.052	396.258	281.512	534.66	343.625	412.376	517.87	387.481	0.272811	4.80762	0.162094	1
B3gnt5	718.231	897.932	1366.8	1320.86	2985.77	868.823	2115.94	1240.49	1056.49	893.051	-0.349414	6.7044	0.424676	1
Aifm2	214.611	216.56	182.18	201.455	233.688	303.784	196.923	305.495	153.187	257.398	0.324875	3.97514	0.159714	1
Mier1	1655.36	1846.04	1567.82	1804.54	1811.9	1171.74	1805.35	1106.68	1849.11	1838.69	-0.174023	6.88917	0.38495	1
B2m	21398.1	18153.2	18850.7	14421.1	28656.6	26343.3	16714.7	26832.2	24074	25688.1	0.0307257	10.4855	0.896376	1
Usp2	2.86148	2.64098	5.38462	9.50258	4.34768	1.73591	6.60817	1.68317	0.988301	0.922573	-0.45699	-0.348737	0.705806	1
Fbxw5	1231.87	1266.79	1209.75	1133.66	1092.35	1417.37	1173.61	1436.58	1085.15	1145.84	0.252521	6.39177	0.0685832	1
Togaram2	1065.9	713.064	26.9231	1006.32	76.0844	105.891	728.22	114.455	409.157	613.511	0.420985	4.90059	0.644486	1
Fam114a2	1115.98	1023.82	962.053	1108.95	1245.61	940.864	1132.64	970.346	1106.9	1079.41	-0.0363427	6.18145	0.791657	1
Rab37	27.184	14.9655	11.6667	5.70155	5.4346	77.248	97.8009	57.2277	18.7777	22.1417	2.18503	1.1069	0.000357587	1
Spsb3	771.168	866.24	649.744	698.44	526.069	717.799	566.981	725.445	594.957	625.504	0.283518	5.59334	0.121288	1
Zfp513	939.995	868.001	1072.44	1046.23	1032.57	1372.24	753.331	1323.81	1050.56	1016.68	0.0603443	6.18142	0.786517	1
Gtse1	154.52	134.69	35.8975	46.5627	40.216	55.5491	59.4735	52.1782	299.455	401.319	-0.723323	2.68298	0.264297	1
App	0	6.16228	1716.8	184.35	2.17384	159.704	177.099	208.713	561.355	697.465	-2.47478	4.14695	0.0455202	1
Ewsr1	7498.5	9120.17	8737.45	8124.71	8400.81	9176.89	7648.29	9303.71	8348.18	9106.72	0.0521955	9.1474	0.705006	1
Zfp772	42.9222	58.1015	49.359	64.6176	57.6068	32.9823	22.4678	38.7128	52.38	47.9738	-0.426497	1.90704	0.181567	1
Ppp3cb	1234.73	1367.15	1273.46	1355.07	1854.29	1566.66	1370.53	1546.83	1849.11	1829.46	-0.14158	6.68586	0.307925	1
Birc2	2302.06	1849.56	1277.95	1087.1	1656.47	1060.64	1465.69	1193.37	1848.12	1455.82	0.157935	6.75997	0.43989	1
Sh2d4b	97.2902	97.7161	64.6155	68.4186	38.0422	13.0193	17.1812	7.57425	50.4034	50.7415	-0.200842	2.07546	0.758993	1
Lig3	708.216	659.364	501.667	613.867	689.107	607.569	639.671	663.168	742.214	879.212	0.000492433	5.42178	0.997779	1
Snn	6588.55	7113.03	13696.7	11602.7	5199.83	18304.3	16434.5	15337	6555.4	7876.93	0.541668	9.44645	0.107558	1
Snap23	948.58	970.999	1048.21	1329.41	1171.7	1253.33	1349.39	1098.27	1033.76	938.257	0.0706184	6.3299	0.727674	1
Rad21	2965.92	2797.67	2264.23	2340.49	1770.59	2061.39	3031.83	2167.08	4190.4	5094.45	-0.181268	7.54011	0.500434	1
Stub1	1113.11	1132.98	1183.72	1296.15	1126.05	1301.07	851.132	1307.82	1315.43	1300.83	-0.0718943	6.37732	0.697045	1
Mta1	1124.56	963.076	787.95	825.775	802.147	779.424	810.162	799.504	1079.23	1301.75	-0.0349136	5.97868	0.834826	1
Nup93	557.988	708.662	519.616	515.99	563.025	863.616	623.811	807.079	910.226	1192.89	0.0278549	5.58663	0.90399	1
Smcr8	1344.89	1416.44	1810.13	1703.81	2333.62	1915.58	2706.71	2016.43	1613.9	1478.88	0.117504	7.08746	0.604293	1
Pla2g6	1083.07	774.687	647.052	748.804	423.899	672.665	652.887	834.851	761.98	867.219	0.278751	5.61033	0.269059	1
Pafah1b2	882.766	912.898	909.104	908.447	804.321	769.876	732.185	780.99	1016.96	1151.37	-0.174551	5.95453	0.250205	1
Nudt13	251.81	283.465	295.257	321.187	348.901	212.649	260.362	239.851	281.666	248.172	-0.218553	4.35629	0.293766	1
Scfd1	821.244	728.029	397.565	619.569	603.241	545.076	609.273	498.218	674.022	809.096	0.10836	5.40619	0.574313	1
Zdhhc3	898.504	984.204	980.001	755.455	924.969	1176.95	888.138	1086.48	867.729	1248.24	0.135443	5.97736	0.396439	1
Cnpy3	1865.68	1910.31	1474.49	2031.65	1939.07	1639.57	1704.91	1915.44	1804.64	1459.51	0.0986809	6.98259	0.512911	1
[truncated: 10,058 more rows]

## Sheet: Table S8_AIDKOTx early vs late 
genes	121_14	122_14	125_14	72_14	73_14	logFC	logCPM	PValue	FDR
Zc3h14	765.81	883.345	1178.13	1221.83	1291.11	0.0251875	6.13629	0.928908	1
Troap	10.2232	20.6573	10.1272	169.727	204.41	-2.88692	2.41014	0.0427246	1
1810013L24Rik	1191.47	1252.22	1408.8	917.141	920.32	0.472239	6.25501	0.158722	1
Srsf7	6042.83	7510.4	7469.35	5012.07	4049.22	0.643848	8.65931	0.0734484	1
Anapc15	363.388	269.528	214.921	365.016	424.032	-0.572306	4.43861	0.163637	1
Nmb	42.7515	52.1351	52.8863	29.6512	36.1283	0.611961	1.58059	0.375183	1
Tcerg1	1636.64	1766.69	2196.47	2149.2	2381.61	0.0501127	7.06325	0.860056	1
Zfp712	102.232	144.601	149.657	126.784	93.1729	0.541964	3.06195	0.332482	1
Fam129c	26332.1	18246.3	10767.4	9213.33	7572.67	0.039245	9.94004	0.93017	1
Atp5g3	2519.55	2309.68	1788.01	2668.6	3070.9	-0.331626	7.34885	0.287352	1
Pifo	0	11.8042	18.0038	40.8981	78.9117	-1.24557	1.01475	0.559107	1
Fyco1	1431.25	1331.9	1478.57	980.533	1093.36	0.337928	6.40494	0.338851	1
Tlr3	0.929381	28.5267	105.773	43.9655	30.4238	1.56803	1.53486	0.242697	1
Trafd1	1381.06	857.769	1062.23	976.443	954.547	-0.132856	6.13013	0.738849	1
Armc8	688.671	732.842	740.408	809.783	726.368	0.0817523	5.6194	0.767265	1
Ppil4	793.691	811.536	776.416	929.41	918.418	-0.0549082	5.80878	0.853047	1
C530005A16Rik	9.29381	19.6736	20.2543	22.494	21.8671	0.276646	0.443273	0.735066	1
Katnbl1	206.323	235.1	254.304	306.736	321.351	-0.0783834	4.13244	0.878242	1
Spag9	1881.07	1930.96	2365.26	1682.96	1581.09	0.404451	6.98079	0.208639	1
Taz	1183.1	1215.83	1178.13	1128.79	1079.09	0.166069	6.26954	0.565514	1
Gfpt1	534.394	752.515	815.799	1497.89	1413.76	-0.424503	6.02656	0.380761	1
Abcc5	189.594	321.663	734.782	650.28	585.658	0.283435	5.02684	0.635822	1
Kcnmb4	14.8701	1.96736	2.25048	3.06736	14.2612	-2.21992	-0.691202	0.0754358	1
Gm4013	22.3051	32.4614	16.8786	19.4266	38.9805	-0.0176879	0.885403	1	1
Hpcal1	247.215	74.7597	63.0135	36.8083	43.7342	-0.666035	2.71047	0.592053	1
Tbc1d31	874.547	976.794	463.599	544.968	708.304	0.0940732	5.57952	0.828609	1
Tmem176b	3.71752	6.88576	5.6262	51.1227	98.8773	-2.84475	1.14481	0.0621483	1
Akap7	218.404	326.582	304.94	235.164	212.967	0.594643	4.12569	0.159384	1
Ablim1	3086.47	4818.07	5456.29	4832.12	5031.34	0.359719	8.26171	0.259525	1
Ulk1	638.485	416.097	397.21	560.305	611.328	-0.48535	5.12294	0.151645	1
Golga3	868.042	947.284	1136.49	1007.12	1176.07	0.133983	6.08802	0.632394	1
Wdyhv1	486.066	304.941	295.938	316.961	345.12	-0.280728	4.55345	0.554542	1
Traf1	629.191	788.912	944.077	809.783	965.005	0.217192	5.77521	0.463889	1
Rxra	140.336	72.7923	105.773	95.0882	125.498	-0.353176	2.86804	0.612432	1
Dapk3	811.349	910.888	675.144	842.502	870.881	0.00450527	5.77125	0.979431	1
Ap3m2	947.968	661.033	949.703	615.517	656.013	0.189697	5.6857	0.629826	1
Sirt2	1912.67	5215.47	3111.29	1462.11	1353.86	1.4719	7.46512	0.000303879	1
Dcakd	107.808	152.47	198.042	231.075	190.149	0.10446	3.54678	0.839419	1
Vps35l	782.539	876.459	859.684	840.457	983.069	0.0947561	5.84801	0.722304	1
Cyhr1	1826.23	1451.91	1126.37	1803.61	1973.74	-0.445378	6.75651	0.152785	1
Taf10	915.44	1428.3	942.952	1344.53	1470.8	0.0385306	6.32983	0.900385	1
Hagh	244.427	607.914	335.322	263.793	608.476	0.461602	4.76832	0.392384	1
Ogfod3	183.088	162.307	115.9	124.739	180.641	-0.145554	3.36742	0.824982	1
Syn1	5.57628	46.233	261.056	75.6616	60.8476	1.84523	2.61032	0.122129	1
Ccl27a	24.1639	35.4125	57.3873	40.8981	44.685	0.452292	1.48678	0.524324	1
Sqor	0	0	0	10.2245	27.5716	-6.56018	-0.714695	0.052378	1
Fundc2	476.772	892.198	558.119	921.231	1003.99	-0.0250119	5.66003	0.969146	1
Rab5if	1226.78	743.662	722.404	903.849	1147.55	-0.495764	5.97747	0.135522	1
Pop4	409.857	418.064	353.326	373.196	380.297	0.075646	4.6931	0.829968	1
Carnmt1	157.065	206.573	191.291	283.22	273.814	-0.147011	3.87846	0.790453	1
Clcc1	525.1	532.171	516.485	590.978	551.431	0.00652811	5.17496	0.974802	1
Ilf3	2110.62	1452.9	2357.38	2505.01	2339.78	-0.190008	7.15343	0.597419	1
Tpd52l2	574.357	714.152	650.389	849.659	1002.08	-0.135191	5.63978	0.690612	1
Arhgap25	3557.67	1984.08	2402.39	2227.93	1950.93	-0.174945	7.34685	0.71106	1
Banf1	893.135	1138.12	770.79	1401.78	1622.92	-0.3404	6.25387	0.361497	1
Tbc1d23	1005.59	1013.19	928.323	717.762	671.225	0.350206	5.86564	0.334793	1
Evi5l	363.388	258.708	261.056	235.164	285.223	-0.109024	4.23759	0.841972	1
Mtmr1	626.403	672.837	824.801	820.008	829.048	0.0813502	5.64313	0.775047	1
Mtor	1609.69	1078.11	1422.3	1257.62	1284.45	-0.0711019	6.47252	0.854111	1
Zfp758	193.311	241.985	239.676	175.862	194.902	0.442933	3.81508	0.338856	1
Golga5	925.663	925.643	973.333	1031.66	1040.11	0.0190609	6.02174	0.935822	1
Nufip1	385.693	342.321	352.2	368.083	382.199	-0.038668	4.61028	0.933927	1
Smap1	779.75	825.308	857.433	919.186	1181.77	-0.0874452	5.91197	0.776648	1
Hars2	707.259	724.972	802.297	821.03	701.649	0.128267	5.64419	0.655196	1
[truncated: 11,836 more rows]
