# Supplementary material for: AID Contributes to Accelerated Disease Progression in the TCL1 Mouse Transplant Model for CLL
Source: Cancers (Basel). 2021 May 26;13(11):2619. doi: 10.3390/cancers13112619 (PMC8198502; doi:10.3390/cancers13112619)
Supplement: Supplementary file 1 [file cancers-13-02619-s001.zip › Table S9.xlsx]

## Sheet: Table S7
Comparison	ID	Description	GeneRatio	BgRatio	pvalue	p.adjust	qvalue	geneID	Count
TCL1 vs TCL1-AIDKO	GO:0044183	protein folding chaperone	2/24	17/11053	0.000602437	0.0434897	0.0336035	Hspa1a/Hspa1b	2
TCL1 vs TCL1-AIDKO	GO:0051787	misfolded protein binding	2/24	21/11053	0.000925313	0.0434897	0.0336035	Hspa1a/Hspa1b	2
TCL1-AIDKO early vs late	GO:0001568	blood vessel development	10/56	405/11052	3.07361e-05	0.0263332	0.0245403	Nr4a1/Sash1/Akt3/Anxa2/Col1a1/Myo18b/Angptl4/Egr1/Hif3a/Adgrg1	10
TCL1-AIDKO early vs late	GO:0001944	vasculature development	10/56	431/11052	5.21388e-05	0.0263332	0.0245403	Nr4a1/Sash1/Akt3/Anxa2/Col1a1/Myo18b/Angptl4/Egr1/Hif3a/Adgrg1	10
TCL1-AIDKO early vs late	GO:0072358	cardiovascular system development	10/56	441/11052	6.32428e-05	0.0263332	0.0245403	Nr4a1/Sash1/Akt3/Anxa2/Col1a1/Myo18b/Angptl4/Egr1/Hif3a/Adgrg1	10
TCL1-AIDKO early vs late	GO:0035914	skeletal muscle cell differentiation	4/56	44/11052	6.90254e-05	0.0263332	0.0245403	Nr4a1/Fos/Egr2/Egr1	4
